# Supplementary material for: A fungal transcription factor essential for starch degradation affects integration of carbon and nitrogen metabolism
Source: PLoS Genet. 2017 May 3;13(5):e1006737. doi: 10.1371/journal.pgen.1006737 (PMC5435353; doi:10.1371/journal.pgen.1006737)
Supplement: S1 Table — Sheet 1: Genes with statistically significant expression changes in WT cells when exposed to amylose or amylopectin relative to WT cells exposed to no carbon and sucrose. Sheet 2: Genes with statistically significant expression changes in WT cells when exposed to maltose relative to WT cells exposed to no carbon and sucrose. Sheet 3: Overlap between maltose-inducible gene set and starch regulon in WT cells. (XLSX) [file pgen.1006737.s001.xlsx]

## Sheet: Sheet1
Genes with statistically significant expression changes in WT cells when exposed to amylose or amylopectin relative to WT cells exposed to no carbon and sucrose
NCU	Annotation	Gene symbols	Predicted Category	Expression on starch polysaccharides in WT	Expression in ∆col-26 compared to in WT
NCU07788	colonial-26; fungal specific transcription factor	col-26	TF: Zn2Cys6	Induced	DOWN
NCU00289	tall aerial hyphae-1; TAH-1|TAH-1, variant	tah-1	TF: Zn2Cys6	Induced	DOWN
NCU03686	tall aerial hyphae-3; oxidase assembly protein 2|oxidase assembly protein 2, variant	tah-3	TF: Zn2Cys6	Induced	DOWN
NCU03728	hypothetical protein	NCU03728	TF: Zn2Cys6	Induced	DOWN
NCU09529	hypothetical protein	NCU09529	TF: Zn2Cys6	Induced	DOWN
NCU03975	zinc finger protein 58	NCU03975	TF: Zn2Cys6	Induced	DOWN
NCU02094	vegetative asexual development-2; VAD-2|VAD-2, variant	vad-2	TF: Zn2Cys6	Induced	DOWN
NCU08042	cellulose degradation regulator-2; fungal specific transcription factor domain-containing protein	clr-2	TF: Zn2Cys6	Induced
NCU03931	all development altered-5; ADA-5	ada-5	TF: Zn2Cys6	Induced	DOWN
NCU05994	transcription factor TamA; transcription factor TamA, variant	NCU05994	TF: Zn2Cys6	Induced	DOWN
NCU07543	hypothetical protein	NCU07543	TF: MYB	Induced	DOWN
NCU03593	kaleidoscope-1; homeobox domain-containing protein	kal-1	TF: Misc	Induced	DOWN
NCU02621	C2H2 transcription factor	NCU02621	TF: C2H2	Induced	DOWN
NCU03699	zinc finger containing protein	NCU03699	TF: C2H2	Induced	DOWN
NCU07952	C2H2 type zinc finger domain-containing protein	NCU07952	TF: C2H2	Induced	DOWN
NCU03184	C2H2 conidiation transcription factor FlbC	NCU03184	TF: C2H2	Induced
NCU09252	hypothetical protein	NCU09252	TF: C2H2	Induced	DOWN
NCU00694	hypothetical protein	NCU00694	TF: C2H2	Induced	DOWN
NCU01629	hypothetical protein	NCU01629	TF: C2H2	Induced	DOWN
NCU01856	transcriptional activator hac1	NCU01856	TF: BZIP	Induced
NCU04058	hypothetical protein	NCU04058	TF: BZIP	Induced	DOWN
NCU05637	hypothetical protein	NCU05637	TF: BZIP	Induced
NCU00860	ZIP family zinc transporter	NCU00860	TCDB: The Zinc (Zn<sup>2+</sup>)-Iron (Fe<sup>2+</sup>) Permease (ZIP) Family	Induced	DOWN
NCU04201	signal transduction protein Syg1	NCU04201	TCDB: The Phosphate Permease (Pho1) Family	Induced	DOWN
NCU02009	FreB; FreB protein	NCU02009	TCDB: The Phagocyte (gp91<sup>phox</sup>) NADPH Oxidase Family	Induced	DOWN
NCU04736	calcium P-type ATPase-2; plasma membrane calcium-transporting ATPase 3	nca-2	TCDB: The P-type ATPase (P-ATPase) Superfamily	Induced	DOWN
NCU10021	high affinity glucose transporter-1; MFS monosaccharide transporter	hgt-1	TCDB: The Major Facilitator Superfamily (MFS)	Induced	DOWN
NCU05627	high affinity glucose transporter ght1	NCU05627	TCDB: The Major Facilitator Superfamily (MFS)	Induced	DOWN
NCU05897	l-fucose permease	NCU05897	TCDB: The Major Facilitator Superfamily (MFS)	Induced	DOWN
NCU04537	monosaccharide transporter	NCU04537	TCDB: The Major Facilitator Superfamily (MFS)	Induced	DOWN
NCU04963	high-affinity glucose transporter	NCU04963	TCDB: The Major Facilitator Superfamily (MFS)	Induced	DOWN
NCU05068	hypothetical protein	NCU05068	TCDB: The Lipid-translocating Exporter (LTE) Family	Induced
NCU06449	transport of potassium; trk-1	trk	TCDB: The K<sup>+</sup> Transporter (Trk) Family	Induced	DOWN
NCU03497	plasma membrane iron permease	NCU03497	TCDB: The Iron/Lead Transporter (ILT) Superfamily	Induced
NCU03498	Lcc3	NCU03498	TCDB: The Iron/Lead Transporter (ILT) Superfamily	Induced
NCU11312	CorA family metal ion transporter	NCU11312	TCDB: The CorA Metal Ion Transporter (MIT) Family	Induced	DOWN
NCU08148	H+/nucleoside cotransporter	NCU08148	TCDB: The Concentrative Nucleoside Transporter (CNT) Family	Induced	DOWN
NCU06699	cation diffusion facilitator 1	NCU06699	TCDB: The Cation Diffusion Facilitator (CDF) Family	Induced	DOWN
NCU07075	calcium exchanger; calcium/proton exchanger|calcium/proton exchanger, variant	cax	TCDB: The Ca<sup>2+</sup>:Cation Antiporter (CaCA) Family	Induced	DOWN
NCU07546	multidrug resistance protein MDR	NCU07546	TCDB: The ATP-binding Cassette (ABC) Superfamily	Induced	DOWN
NCU05591	ABC transporter CDR4	NCU05591	TCDB: The ATP-binding Cassette (ABC) Superfamily	Induced	DOWN
NCU02051	hypothetical protein	NCU02051	TCDB: The ATP-binding Cassette (ABC) Superfamily	Induced	DOWN
NCU04421	annexin 14; annexin XIV|annexin XIV, variant	anx14	TCDB: The Annexin (Annexin) Family	Induced	DOWN
NCU03509	permease general amino acid; amino acid permease NAAP1	pmg	TCDB: The Amino Acid-Polyamine-Organocation (APC) Family	Induced	DOWN
NCU08176	pectate lyase A	NCU08176	CAZy: PL3	Induced
NCU06326	pectate lyase 1	NCU06326	CAZy: PL1	Induced	DOWN
NCU01315	UDP-N-acetylglucosaminyltransferase	NCU01315	CAZy: GT41	Induced	DOWN
NCU07473	glycosyltransferase family 28 domain-containing protein	NCU07473	CAZy: GT1	Induced	DOWN
NCU08936	clock-controlled gene-15; clock-controlled gene-15, variant	ccg-15	CAZy: GHnc	Induced	DOWN
NCU00943	trehalase-1; trehalase	tre-1	CAZy: GH37	Induced
NCU04674	glycosylhydrolase family 31-3; alpha-glucosidase	gh31-3	CAZy: GH31	Induced
NCU00701	lysozyme; N,O-diacetylmuramidase	lyz	CAZy: GH25	Induced
NCU04554	glycosylhydrolase family 18-5; endochitinase 1	gh18-5	CAZy: GH18	Induced	DOWN
NCU09117	extracellular cell wall glucanase Crf1	NCU09117	CAZy: GH16	Induced	DOWN
NCU09904	glucan 1,3-beta-glucosidase	NCU09904	CAZy: GH16	Induced
NCU01517	glucoamylase precursor; glucoamylase	gla-1	CAZy: GH15,CBM20	Induced	DOWN
NCU05873	glycosylhydrolase 13-6; Amy1	gh13-6	CAZy: GH13	Induced	DOWN
NCU07225	glycosylhydrolase 11-2; endo-1,4-beta-xylanase 2	gh11-2	CAZy: GH11,CBM1	Induced
NCU02855	glycosylhydrolase family 11-1; endo-1,4-beta-xylanase A	gh11-1	CAZy: GH11	Induced	DOWN
NCU08189	glycosylhydrolase family 10-2; endo-1,4-beta-xylanase	gh10-2	CAZy: GH10	Induced	UP
NCU00762	glycosylhydrolase family 5-1; endoglucanase 3	gh5-1	CAZy: CBM1,GH5	Induced	DOWN
NCU08760	glycosylhydrolase family 61-5; endoglucanase II	gh61-5	CAZy: AA9,CBM1	Induced
NCU08746	starch binding domain-containing protein	NCU08746	CAZy: AA13,CBM20	Induced	DOWN
NCU05404	endoglucanase	NCU05404	CAZy: AA11	Induced	DOWN
NCU01906	GCY protein	NCU01906		Induced	DOWN
NCU04244	syntaxin-2; syntaxin 2	syn-2		Induced	DOWN
NCU01428	hydroxyisourate hydrolase; hydroxyisourate hydrolase, variant 1|hydroxyisourate hydrolase, variant 2	NCU01428		Induced	DOWN
NCU09123	calcium/calmodulin-dependent kinase-1; Ca/CaM-dependent kinase-1|Ca/CaM-dependent kinase-1, variant 1|Ca/CaM-dependent kinase-1, variant 2	camk-1		Induced	DOWN
NCU11216	hypothetical protein	NCU11216		Induced	DOWN
NCU01444	rheb small monomeric GTPase RhbA	NCU01444		Induced	DOWN
NCU07063	hypothetical protein	NCU07063		Induced
NCU08475	hypothetical protein	NCU08475		Induced	DOWN
NCU00575	glucokinase	NCU00575		Induced
NCU03284	hypothetical protein	NCU03284		Induced
NCU03697	FAD binding domain-containing protein	NCU03697		Induced	DOWN
NCU05183	hypothetical protein	NCU05183		Induced	DOWN
NCU07784	SAM binding domain-containing protein	NCU07784		Induced	DOWN
NCU07491	hypothetical protein	NCU07491		Induced	DOWN
NCU00248	hypothetical protein	NCU00248		Induced	DOWN
NCU02910	hypothetical protein	NCU02910		Induced	DOWN
NCU03433	hypothetical protein	NCU03433		Induced	DOWN
NCU01504	calcineurin binding protein	NCU01504		Induced	DOWN
NCU01699	hypothetical protein	NCU01699		Induced
NCU08384	xylose reductase	xr		Induced	UP
NCU01400	hypothetical protein	NCU01400		Induced	DOWN
NCU00041	guanine nucleotide-binding protein subunit gamma	gng-1		Induced
NCU00684	endonuclease/Exonuclease/phosphatase; endonuclease/Exonuclease/phosphatase, variant	NCU00684		Induced	DOWN
NCU08806	hypothetical protein	NCU08806		Induced	DOWN
NCU00696	SH3 domain-containing protein	NCU00696		Induced	DOWN
NCU04106	hypothetical protein; hypothetical protein, variant	NCU04106		Induced	DOWN
NCU06731	hypothetical protein	NCU06731		Induced
NCU01004	phosphatidylserine decarboxylase proenzyme	NCU01004		Induced	DOWN
NCU08621	hypothetical protein	NCU08621		Induced	DOWN
NCU00382	hypothetical protein	NCU00382		Induced
NCU04774	hypothetical protein; hypothetical protein, variant	NCU04774		Induced	DOWN
NCU09788	endonuclease/exonuclease/phosphatase	NCU09788		Induced
NCU01940	serine/threonine protein kinase	ptk-2		Induced	DOWN
NCU04019	nicotinic acid-5; nicotinamide mononucleotide adenylyl transferase	nic-5		Induced	DOWN
NCU05899	flotillin domain-containing protein	NCU05899		Induced	DOWN
NCU02767	hyphal anastamosis-6; PRO41 protein	ham-6		Induced	DOWN
NCU09712	hypothetical protein; hypothetical protein, variant	NCU09712		Induced	DOWN
NCU01944	hypothetical protein	NCU01944		Induced	DOWN
NCU09567	myo-inositol-1(or 4)-monophosphatase	NCU09567		Induced	DOWN
NCU03501	von Willebrand factor	NCU03501		Induced	DOWN
NCU01013	delta-aminolevulinic acid dehydratase	NCU01013		Induced	DOWN
NCU09017	hypothetical protein	NCU09017		Induced	DOWN
NCU07088	hypothetical protein	NCU07088		Induced	DOWN
NCU04475	lipase B	NCU04475		Induced	DOWN
NCU05351	hypothetical protein	NCU05351		Induced	DOWN
NCU06824	hypothetical protein	NCU06824		Induced	DOWN
NCU07389	hyphal anastamosis-9; SAM and PH domain-containing protein	ham-9		Induced	DOWN
NCU06315	inositol hexaphosphate kinase 3; inositol hexaphosphate kinase 3, variant	NCU06315		Induced	DOWN
NCU03915	hypothetical protein	NCU03915		Induced	DOWN
NCU07385	hypothetical protein	NCU07385		Induced	DOWN
NCU08314	hypothetical protein	NCU08314		Induced
NCU03889	SNARE	NCU03889		Induced	DOWN
NCU11129	carboxypeptidase s	NCU11129		Induced	DOWN
NCU03730	tRNA '-O-ribosylphosphate transferase	NCU03730		Induced	DOWN
NCU01306	hypothetical protein	NCU01306		Induced
NCU06125	hypothetical protein	NCU06125		Induced
NCU11222	hypothetical protein	NCU11222		Induced	DOWN
NCU01886	hypothetical protein	NCU01886		Induced	DOWN
NCU04279	serine/threonine protein kinase-28; protein kinase domain-containing protein	stk-28		Induced	DOWN
NCU01924	hypothetical protein; hypothetical protein, variant	NCU01924		Induced	DOWN
NCU06130	hypothetical protein	NCU06130		Induced	DOWN
NCU04006	hypothetical protein	NCU04006		Induced	DOWN
NCU04783	EH domain binding protein epsin 2	NCU04783		Induced	DOWN
NCU09355	hypothetical protein	NCU09355		Induced	DOWN
NCU05881	DUF500 and UBA/TS-N domain-containing protein	NCU05881		Induced	DOWN
NCU00521	hypothetical protein	NCU00521		Induced	DOWN
NCU09245	hypothetical protein	NCU09245		Induced	DOWN
NCU05922	hypothetical protein	NCU05922		Induced	DOWN
NCU04193	hypothetical protein	NCU04193		Induced
NCU01305	rhomboid family membrane protein	NCU01305		Induced	DOWN
NCU00870	hypothetical protein	NCU00870		Induced
NCU05638	serine/threonine protein kinase-34	stk-34		Induced	DOWN
NCU04005	casein kinase-1b; casein kinase 1b|casein kinase 1b, variant	ck-1b		Induced	DOWN
NCU09370	hypothetical protein; hypothetical protein, variant	NCU09370		Induced	DOWN
NCU04382	hypothetical protein	NCU04382		Induced
NCU00899	hypothetical protein	NCU00899		Induced	DOWN
NCU06114	hypothetical protein	NCU06114		Induced	DOWN
NCU02090	adenine phosphoribosyltransferase	NCU02090		Induced	DOWN
NCU02098	G/U mismatch-specific DNA glycosylase	NCU02098		Induced	DOWN
NCU05525	DUF833 domain-containing protein	NCU05525		Induced	DOWN
NCU09395	hypothetical protein	NCU09395		Induced	DOWN
NCU05067	golgi transport complex component Cog5	NCU05067		Induced
NCU05900	hypothetical protein	NCU05900		Induced	DOWN
NCU11313	microsomal signal peptidase Spc12	NCU11313		Induced	DOWN
NCU06079	hypothetical protein	NCU06079		Induced
NCU08707	iron sulfur assembly protein	NCU08707		Induced	DOWN
NCU04813	hypothetical protein	NCU04813		Induced
NCU02504	DUF1640 domain-containing protein	NCU02504		Induced	DOWN
NCU02875	hypothetical protein	NCU02875		Induced
NCU05435	hypothetical protein	NCU05435		Induced	DOWN
NCU00573	hypothetical protein	NCU00573		Induced	DOWN
NCU04419	2-oxoglutarate-dependent ethylene/succinate-forming enzyme	NCU04419		Induced	DOWN
NCU10003	HET domain-containing protein	NCU10003		Induced	DOWN
NCU06987	hypothetical protein	NCU06987		Induced	DOWN
NCU01208	hypothetical protein; hypothetical protein, variant	NCU01208		Induced	DOWN
NCU01036	DUF907 domain-containing protein	NCU01036		Induced	DOWN
NCU01846	hypothetical protein; hypothetical protein, variant 1|hypothetical protein, variant 2	NCU01846		Induced	DOWN
NCU07581	hypothetical protein	NCU07581		Induced
NCU01907	syntaxin 5	NCU01907		Induced	DOWN
NCU09479	hypothetical protein	NCU09479		Induced	DOWN
NCU07693	stu-1	NCU07693		Induced	DOWN
NCU04814	DUF21 and CBS domain-containing protein	NCU04814		Induced	DOWN
NCU03197	serine/threonine protein kinase-11; serine/threonine-protein kinase psk1|serine/threonine-protein kinase psk1, variant	stk-11		Induced	DOWN
NCU03131	FAD dependent oxidoreductase superfamily; FAD dependent oxidoreductase superfamily protein	NCU03131		Induced
NCU01559	hypothetical protein	NCU01559		Induced	DOWN
NCU09108	hypothetical protein; hypothetical protein, variant	NCU09108		Induced	DOWN
NCU02138	hypothetical protein	NCU02138		Induced	DOWN
NCU02950	hypothetical protein	NCU02950		Induced	DOWN
NCU05131	hypothetical protein; hypothetical protein, variant	NCU05131		Induced	DOWN
NCU01883	SH3 domain signaling protein	NCU01883		Induced	DOWN
NCU05908	hypothetical protein	NCU05908		Induced
NCU02952	hypothetical protein	NCU02952		Induced	DOWN
NCU07539	hypothetical protein	NCU07539		Induced
NCU01068	BAR domain-containing protein	NCU01068		Induced	DOWN
NCU06253	hypothetical protein	NCU06253		Induced	DOWN
NCU00900	hypothetical protein	NCU00900		Induced	DOWN
NCU07739	YTP1	NCU07739		Induced	DOWN
NCU01560	hypothetical protein	NCU01560		Induced	DOWN
NCU04661	hypothetical protein	NCU04661		Induced
NCU00287	hypothetical protein	NCU00287		Induced	DOWN
NCU08011	aminotransferase	NCU08011		Induced
NCU05047	hypothetical protein	NCU05047		Induced
NCU03622	UBA/TS-N domain-containing protein	NCU03622		Induced	DOWN
NCU08288	hypothetical protein	NCU08288		Induced	DOWN
NCU09244	hypothetical protein	NCU09244		Induced	DOWN
NCU15832	hypothetical protein	NCU15832		Induced	DOWN
NCU02086	hypothetical protein	NCU02086		Induced
NCU08319	developmental regulator flbA; developmental regulator flbA, variant	NCU08319		Induced	DOWN
NCU04637	BAR adaptor protein RVS167	NCU04637		Induced	DOWN
NCU06969	phosphoinositide 3-phosphate phosphatase	NCU06969		Induced	DOWN
NCU05493	hypothetical protein	NCU05493		Induced
NCU02388	hypothetical protein; hypothetical protein, variant	NCU02388		Induced	DOWN
NCU00865	oxalate decarboxylase oxdC	NCU00865		Induced	DOWN
NCU07840	hypothetical protein	NCU07840		Induced	DOWN
NCU07521	F-box/WD-40 domain containing protein-2; F-box/WD-40 domain-containing protein 2	fwd-2		Induced	DOWN
NCU06729	guanine nucleotide-binding protein alpha-2; G-protein alpha subunit|G-protein alpha subunit, variant	gna-2		Induced	DOWN
NCU04506	hypothetical protein	NCU04506		Induced	DOWN
NCU04021	ABC transporter	NCU04021		Induced	DOWN
NCU03992	fimbrin	fim		Induced	DOWN
NCU08396	hypothetical protein	NCU08396		Induced	DOWN
NCU01499	hypothetical protein	NCU01499		Induced	DOWN
NCU00317	calpain-like protease palB/rim-13; calpain-like protease palB/rim-13, variant	NCU00317		Induced	DOWN
NCU02390	hypothetical protein	NCU02390		Induced	DOWN
NCU06196	hypothetical protein	NCU06196		Induced	DOWN
NCU06111	GTPase Ras2p	NCU06111		Induced	DOWN
NCU08229	hypothetical protein	NCU08229		Induced	DOWN
NCU07768	short-chain dehydrogenase/reductase SDR	NCU07768		Induced	DOWN
NCU08100	hypothetical protein	NCU08100		Induced	DOWN
NCU09629	hypothetical protein	NCU09629		Induced	DOWN
NCU01056	hypothetical protein	NCU01056		Induced	DOWN
NCU03888	DUF500 and SH3 domain-containing protein	NCU03888		Induced	DOWN
NCU02175	phosphatidyl inositol-specific phospholipase C	NCU02175		Induced	DOWN
NCU05964	developmental regulator VosA	NCU05964		Induced	DOWN
NCU02191	hypothetical protein	NCU02191		Induced	DOWN
NCU06992	DNA repair protein Nse1	NCU06992		Induced
NCU01193	hypothetical protein	NCU01193		Induced	DOWN
NCU07769	hypothetical protein	NCU07769		Induced	DOWN
NCU04880	hypothetical protein	NCU04880		Induced
NCU08870	hypothetical protein	NCU08870		Induced
NCU09823	hypothetical protein	NCU09823		Induced	UP
NCU03274	hypothetical protein; hypothetical protein, variant	NCU03274		Induced	DOWN
NCU09616	hypothetical protein	NCU09616		Induced	DOWN
NCU09832	hypothetical protein	NCU09832		Induced	DOWN
NCU02590	hypothetical protein	NCU02590		Induced	DOWN
NCU02084	arginase	NCU02084		Induced	DOWN
NCU09615	hypothetical protein	NCU09615		Induced
NCU00241	hypothetical protein	NCU00241		Induced	DOWN
NCU09527	hypothetical protein	NCU09527		Induced	DOWN
NCU08820	hypothetical protein	NCU08820		Induced
NCU11324	PX domain-containing protein; PX domain-containing protein, variant 1|PX domain-containing protein, variant 2	NCU11324		Induced	DOWN
NCU02092	hypothetical protein	NCU02092		Induced	DOWN
NCU07911	mitochondrial outer membrane protein iml-2	NCU07911		Induced	DOWN
NCU00697	hypothetical protein	NCU00697		Induced
NCU00373	hypothetical protein	NCU00373		Induced	DOWN
NCU09522	hypothetical protein	NCU09522		Induced	DOWN
NCU01911	GDP/GTP exchange factor Sec2p	NCU01911		Induced	DOWN
NCU00161	hypothetical protein; hypothetical protein, variant	NCU00161		Induced
NCU02945	hypothetical protein	NCU02945		Induced	DOWN
NCU04542	hypothetical protein	NCU04542		Induced
NCU00304	hypothetical protein	NCU00304		Induced
NCU01845	phosphoglycerate mutase family domain-containing protein; phosphoglycerate mutase family domain-containing protein, variant	NCU01845		Induced
NCU05664	hypothetical protein	NCU05664		Induced	DOWN
NCU03592	P-type ATPase	NCU03592		Induced	DOWN
NCU04493	hypothetical protein	NCU04493		Induced	DOWN
NCU11118	hypothetical protein	NCU11118		Induced	DOWN
NCU07121	modin	NCU07121		Induced	DOWN
NCU06245	phospholipase C-1; phospholipase C	plc-1		Induced	DOWN
NCU09686	clock-controlled gene-8; clock-controlled protein 8	ccg-8		Induced	DOWN
NCU05987	hypothetical protein	NCU05987		Induced	DOWN
NCU07802	hypothetical protein	NCU07802		Induced	DOWN
NCU04847	cyclin	NCU04847		Induced	DOWN
NCU06181	hypothetical protein	NCU06181		Induced	DOWN
NCU01124	hypothetical protein; hypothetical protein, variant	NCU01124		Induced	DOWN
NCU09502	hypothetical protein	NCU09502		Induced	DOWN
NCU05756	peptidase M4	NCU05756		Induced	DOWN
NCU02644	hypothetical protein; hypothetical protein, variant	NCU02644		Induced	DOWN
NCU02975	hypothetical protein	NCU02975		Induced	DOWN
NCU07776	anchored cell wall protein-5; anchored cell wall protein 5	acw-5		Induced	DOWN
NCU03921	mitochondrial chaperone bcs1	NCU03921		Induced	DOWN
NCU03601	integral membrane protein	NCU03601		Induced	DOWN
NCU10529	hypothetical protein	NCU10529		Induced	DOWN
NCU09915	female sexual development-1; female sexual development-1 protein|female sexual development-1 protein, variant 1|female sexual development-1 protein, variant 2	fsd-1		Induced	DOWN
NCU09537	rho-GTPase-activating protein 8	NCU09537		Induced	DOWN
NCU05755	hypothetical protein	NCU05755		Induced	DOWN
NCU06926	hypothetical protein	NCU06926		Induced	DOWN
NCU02819	high mobility group protein; high mobility group protein, variant 1|high mobility group protein, variant 2	NCU02819		Induced	DOWN
NCU06650	secretory phospholipase A2	NCU06650		Induced	DOWN
NCU03693	oxidoreductase	NCU03693		Induced
NCU16785	hypothetical protein	NCU16785		Induced	DOWN
NCU00558	hypothetical protein	NCU00558		Induced	DOWN
NCU02703	hypothetical protein	NCU02703		Induced
NCU16729	hypothetical protein	NCU16729		Induced	DOWN
NCU00761	triacylglycerol lipase; triacylglycerol lipase, variant	NCU00761		Induced	DOWN
NCU06387	hypothetical protein	NCU06387		Induced	DOWN
NCU04095	SH3 domain-containing protein; SH3 domain-containing protein, variant	NCU04095		Induced	DOWN
NCU01045	ribonuclease T1; ribonuclease T1, variant	NCU01045		Induced	DOWN
NCU05188	FAD monooxygenase	NCU05188		Induced	DOWN
NCU06327	benzoate 4-monooxygenase cytochrome P450	NCU06327		Induced	DOWN
NCU05694	hypothetical protein	NCU05694		Induced	DOWN
NCU01349	hypothetical protein	NCU01349		Induced	DOWN
NCU16597	hypothetical protein	NCU16597		Induced	DOWN
NCU09856	hypothetical protein	NCU09856		Induced
NCU04502	hypothetical protein	NCU04502		Induced
NCU02773	hypothetical protein	NCU02773		Induced	DOWN
NCU06316	hypothetical protein	NCU06316		Induced	DOWN
NCU00263	serin endopeptidase	NCU00263		Induced
NCU03950	hypothetical protein	NCU03950		Induced	DOWN
NCU05311	hypothetical protein	NCU05311		Induced
NCU05149	hypothetical protein	NCU05149		Induced	DOWN
NCU10809	hypothetical protein	NCU10809		Induced	DOWN
NCU05786	hypothetical protein	NCU05786		Induced	DOWN
NCU02099	hypothetical protein	NCU02099		Induced
NCU01103	carbonic anhydrase	NCU01103		Induced
NCU09760	hypothetical protein; hypothetical protein, variant	NCU09760		Induced	DOWN
NCU03502	hypothetical protein	NCU03502		Induced
NCU09524	hypothetical protein	NCU09524		Induced	DOWN
NCU03270	hypothetical protein	NCU03270		Induced	DOWN
NCU00288	hypothetical protein	NCU00288		Induced	DOWN
NCU06483	F-box and WD repeat-containing protein	NCU06483		Induced	DOWN
NCU02400	metacaspase-1B	NCU02400		Induced	DOWN
NCU06965	hypothetical protein	NCU06965		Induced	DOWN
NCU08186	hypothetical protein	NCU08186		Induced
NCU05668	hypothetical protein	NCU05668		Induced	DOWN
NCU16008	NADH dehydrogenase subunit 4L	NCU16008		Induced
NCU00247	hypothetical protein	NCU00247		Induced	DOWN
NCU09627	hypothetical protein	NCU09627		Induced	DOWN
NCU00759	hypothetical protein; hypothetical protein, variant	NCU00759		Induced	DOWN
NCU08187	hypothetical protein	NCU08187		Induced
NCU07200	metalloprotease 1	NCU07200		Induced	DOWN
NCU09523	hypothetical protein	NCU09523		Induced	DOWN
NCU03271	hypothetical protein	NCU03271		Induced	DOWN
NCU06524	protease inhibitor	NCU06524		Induced
NCU10883	hypothetical protein; hypothetical protein, variant	NCU10883		Induced	DOWN
NCU16721	integral membrane protein	NCU16721		Induced
NCU15833	hypothetical protein	NCU15833		Induced	DOWN
NCU17069	hypothetical protein	NCU17069		Induced	DOWN
NCU15834	hypothetical protein	NCU15834		Induced
NCU16685	hypothetical protein	NCU16685		Induced
NCU09739	all development altered-7; ADA-7	fld	TF: Zn2Cys6	Repressed	UP
NCU06028	quinate-1F; quinic acid utilization activator	qa-1F	TF: Zn2Cys6	Repressed	UP
NCU00329	vegetative asexual development-1; VAD-1	vad-1	TF: BZIP	Repressed	UP
NCU09642	high affinity sulfate transporter 1; high affinity sulfate transporter 1, variant	NCU09642	TCDB: The Sulfate Permease (SulP) Family	Repressed
NCU07740	hypothetical protein	NCU07740	TCDB: The Major Facilitator Superfamily (MFS)	Repressed
NCU05649	RTA1 domain-containing protein	NCU05649	TCDB: The Lipid-translocating Exporter (LTE) Family	Repressed	UP
NCU06613	ammonium transporter	NCU06613	TCDB: The Ammonia Transporter Channel (Amt) Family	Repressed
NCU07355	glycosyl hydrolase family 71 protein	NCU07355	CAZy: GH71	Repressed
NCU03209	glycosylhydrolase family 18-2; chitinase 1	gh18-2	CAZy: GH18	Repressed
NCU00994	endothiapepsin	NCU00994		Repressed
NCU08065	hypothetical protein	NCU08065		Repressed
NCU04545	hypothetical protein	NCU04545		Repressed	UP
NCU09195	G-protein-coupled receptor-6; vacuolar membrane PQ loop repeat protein	gpr-6		Repressed
NCU01279	ER membrane protein	NCU01279		Repressed	UP
NCU02326	hypothetical protein	NCU02326		Repressed	UP
NCU04924	hypothetical protein similar to phosphatidyl synthase; HAD-superfamily hydrolase|HAD-superfamily hydrolase, variant	cut-1		Repressed	DOWN
NCU07416	hypothetical protein; hypothetical protein, variant	NCU07416		Repressed
NCU06812	DDHD domain-containing protein; DDHD domain-containing protein, variant	NCU06812		Repressed	UP
NCU09116	aromatic aminotransferase Aro8; aromatic aminotransferase Aro8, variant	NCU09116		Repressed	UP
NCU08355	hypothetical protein	NCU08355		Repressed	UP
NCU07684	hypothetical protein	NCU07684		Repressed	UP
NCU07657	hypothetical protein	NCU07657		Repressed
NCU09651	hypothetical protein	NCU09651		Repressed	UP
NCU12057	hypothetical protein	NCU12057		Repressed	UP
NCU02894	flavin-binding monooxygenase	NCU02894		Repressed	UP
NCU16572	hypothetical protein	NCU16572		Repressed
NCU02566	alanyl-tRNA synthetase	NCU02566		Repressed	UP
NCU03076	delta-1-pyrroline-5-carboxylate dehydrogenase	NCU03076		Repressed	UP
NCU03213	mannosylphosphorylation protein	NCU03213		Repressed
NCU08163	hypothetical protein; hypothetical protein, variant	NCU08163		Repressed	UP
NCU05272	TBC domain-containing protein	NCU05272		Repressed
NCU11241	nuclease domain-containing protein	NCU11241		Repressed
NCU00242	V-SNARE	NCU00242		Repressed
NCU03279	hypothetical protein	NCU03279		Repressed	UP
NCU16688	hypothetical protein	NCU16688		Repressed	UP
NCU05732	hypothetical protein	NCU05732		Repressed	UP
NCU09199	tyrosinase; tyrosinase, variant	NCU09199		Repressed
NCU09933	ion channel protein	NCU09933		Repressed	UP
NCU04299	hypothetical protein	NCU04299		Repressed
NCU16778	hypothetical protein	NCU16778		Repressed	UP
NCU04046	hypothetical protein	NCU04046		Repressed
NCU16446	hypothetical protein	NCU16446		Repressed
NCU00194	ornithine transaminase; ornithine aminotransferase|ornithine aminotransferase, variant	ota		Repressed
NCU08766	hypothetical protein	NCU08766		Repressed	UP
NCU06645	hypothetical protein	NCU06645		Repressed	UP
NCU07300	asparagine-2; asparagine synthetase domain-containing protein 1	asn-2		Repressed
NCU01403	GPI anchored protein	NCU01403		Repressed
NCU00826	hypothetical protein	NCU00826		Repressed	UP
NCU08197	cytochrome P450 2E1	NCU08197		Repressed
NCU00590	hypothetical protein	NCU00590		Repressed	UP
NCU06302	early conidial development-1; early conidial development-1 protein	ecd-1		Repressed
NCU09032	hypothetical protein	NCU09032		Repressed
NCU06129	hypothetical protein	NCU06129		Repressed	UP
NCU09824	hypothetical protein; hypothetical protein, variant	NCU09824		Repressed	UP
NCU04923	glycerol dehydrogenase-1; Gld1	gcy-1		Repressed	DOWN
NCU01874	hypothetical protein	NCU01874		Repressed
NCU11319	hypothetical protein	NCU11319		Repressed	UP
NCU09387	female and male fertility-1; female and male fertility protein 1	fmf-1		Repressed	UP
NCU07880	protein kinase-6; protein kinase	prk-6		Repressed
NCU04810	serine/threonine-protein phosphatase 2A activator 1	NCU04810		Repressed	UP
NCU08564	hypothetical protein	NCU08564		Repressed	UP
NCU11411	hypothetical protein	NCU11411		Repressed	UP
NCU10142	hypothetical protein	NCU10142		Repressed	UP
NCU00332	hypothetical protein	NCU00332		Repressed
NCU09913	major royal jelly protein	NCU09913		Repressed
NCU04292	branched-chain-amino-acid aminotransferase	NCU04292		Repressed	UP
NCU04384	hypothetical protein	NCU04384		Repressed	UP
NCU04941	hypothetical protein	NCU04941		Repressed	UP
NCU02125	hypothetical protein	NCU02125		Repressed	UP
NCU06758	hypothetical protein	NCU06758		Repressed	UP
NCU08123	hypothetical protein	NCU08123		Repressed	UP
NCU06589	hypothetical protein	NCU06589		Repressed
NCU04865	polyketide synthase-3; polyketide synthase 3	pks-3		Repressed
NCU16511	ADP-ribose 1''-phosphate phosphatase; ADP-ribose 1''-phosphate phosphatase, variant	NCU16511		Repressed	UP
NCU07916	phenol 2-monooxygenase	NCU07916		Repressed	UP
NCU02428	nucleolar essential protein 1; nucleolar essential protein 1, variant	NCU02428		Repressed
NCU07181	hypothetical protein	NCU07181		Repressed
NCU09153	hypothetical protein	NCU09153		Repressed
NCU09724	hypothetical protein	NCU09724		Repressed
NCU00500	hypothetical protein	NCU00500		Repressed	UP
NCU01407	hypothetical protein	NCU01407		Repressed
NCU17107	hypothetical protein	NCU17107		Repressed	UP
NCU00267	hypothetical protein	NCU00267		Repressed
NCU07046	hypothetical protein	NCU07046		Repressed
NCU07845	hypothetical protein	NCU07845		Repressed	UP
NCU09055	hypothetical protein	NCU09055		Repressed	UP
NCU09947	hypothetical protein	NCU09947		Repressed
NCU16587	hypothetical protein	NCU16587		Repressed	UP
NCU17264	hypothetical protein	NCU17264		Repressed
NCU02880	hypothetical protein	NCU02880		Repressed
NCU05034	hypothetical protein	NCU05034		Repressed
NCU08531	hypothetical protein	NCU08531		Repressed	UP
NCU16805	hypothetical protein	NCU16805		Repressed	UP
NCU08016	hypothetical protein	NCU08016		Repressed
NCU02847	hypothetical protein	NCU02847		Repressed	UP
NCU01529	hypothetical protein	NCU01529		Repressed
NCU01058	hypothetical protein	NCU01058		Repressed	UP
NCU16803	hypothetical protein	NCU16803		Repressed	UP
NCU07821	dimethylaniline monooxygenase	NCU07821		Repressed	UP
NCU03198	hypothetical protein	NCU03198		Repressed	UP
NCU00516	hypothetical protein	NCU00516		Repressed	UP
NCU16827	hypothetical protein	NCU16827		Repressed
NCU08156	hypothetical protein	NCU08156		Repressed	UP
NCU01567	hypothetical protein	NCU01567		Repressed	UP
NCU05849	hypothetical protein	NCU05849		Repressed	UP
NCU10470	hypothetical protein	NCU10470		Repressed
NCU08155	hypothetical protein	NCU08155		Repressed	UP
NCU02346	hypothetical protein	NCU02346		Repressed	UP

## Sheet: Sheet2
Genes with statistically significant expression changes in WT cells when exposed to maltose relative to WT cells exposed to no carbon and sucrose
NCU	log2FoldChange	Annotation	Gene Symbol	Predicted Category	Expression in the ∆col-26 mutant
NCU08289	1.70244	DNA methylation modulator-2; DNA methylation modulator-2, variant	dmm-2	TF: Zn2Cys6
NCU03686	2.69528	tall aerial hyphae-3; oxidase assembly protein 2|oxidase assembly protein 2, variant	tah-3	TF: Zn2Cys6
NCU08651	1.3754	colonial-27; zinc binuclear cluster-type protein	col-27	TF: Zn2Cys6
NCU07392	1.51376	arrested development-1; transcriptional regulatory protein Pro-1	adv-1	TF: Zn2Cys6
NCU06443	3.38569	hypothetical protein	NCU06443	TF: Zn2Cys6
NCU03120	1.25015	hypothetical protein; hypothetical protein, variant	NCU03120	TF: Zn2Cys6
NCU08652	1.012	hypothetical protein	NCU08652	TF: Zn2Cys6
NCU02094	1.49239	vegetative asexual development-2; VAD-2|VAD-2, variant	vad-2	TF: Zn2Cys6
NCU01386	1.32443	hypothetical protein	NCU01386	TF: Zn2Cys6
NCU03975	1.26232	zinc finger protein 58	NCU03975	TF: Zn2Cys6
NCU09214	1.34	hypothetical protein	NCU09214	TF: Zn2Cys6
NCU03878	1.07356	hypothetical protein	NCU03878	TF: Zn2Cys6
NCU05685	1.80605	hypothetical protein; hypothetical protein, variant	NCU05685	TF: MYB
NCU07863	1.81757	hypothetical protein	NCU07863	TF: MYB
NCU04079	1.25864	hypothetical protein	NCU04079	TF: MYB
NCU02315	1.1711	hypothetical protein; hypothetical protein, variant	NCU02315	TF: MYB
NCU03593	2.7321	kaleidoscope-1; homeobox domain-containing protein	kal-1	TF: Misc
NCU00019	1.58589	FKH1	NCU00019	TF: Misc
NCU03892	1.11511	hypothetical protein	NCU03892	TF: Misc
NCU03266	2.02669	hypothetical protein	NCU03266	TF: Misc
NCU08634	2.26244	hypothetical protein	NCU08634	TF: Misc
NCU03962	1.05724	hypothetical protein	NCU03962	TF: Misc
NCU00097	1.47895	beak-1; BEAK-1	bek-1	TF: Misc
NCU02356	1.78184	white collar-1; white collar 1 protein|white collar 1 protein, variant 1|white collar 1 protein, variant 2|white collar 1 protein, variant 3	wc-1	TF: GATA
NCU01154	1.41784	submerged protoperithecia-1; submerged protoperithecia-1, variant	sub-1	TF: GATA
NCU02671	1.96763	MSN1-like; cutinase G-box binding protein	msn-1	TF: C2H2
NCU02666	1.69004	NSDC	NCU02666	TF: C2H2
NCU00090	1.33503	pH-response transcription factor pacC/RIM101	NCU00090	TF: C2H2
NCU02994	1.53896	hypothetical protein	NCU02994	TF: C2H2
NCU05285	1.01276	C2H2 transcription factor RfeC	NCU05285	TF: C2H2
NCU06186	1.20211	hypothetical protein	NCU06186	TF: C2H2
NCU04619	1.01114	hypothetical protein	NCU04619	TF: C2H2
NCU02699	1.33087	zinc finger protein	NCU02699	TF: C2H2
NCU02713	1.13002	conidial separation-1	csp-1	TF: C2H2
NCU05022	1.87446	hypothetical protein	NCU05022	TF: C2H2	DOWN
NCU06399	1.47992	hypothetical protein	NCU06399	TF: BZIP
NCU01856	1.64266	transcriptional activator hac1	NCU01856	TF: BZIP
NCU00329	1.24715	vegetative asexual development-1; VAD-1	vad-1	TF: BZIP
NCU00860	1.21607	ZIP family zinc transporter	NCU00860	TCDB: The Zinc (Zn<sup>2+</sup>)-Iron (Fe<sup>2+</sup>) Permease (ZIP) Family
NCU07621	1.59816	zinc-regulated transporter 1	tzn-1	TCDB: The Zinc (Zn<sup>2+</sup>)-Iron (Fe<sup>2+</sup>) Permease (ZIP) Family	DOWN
NCU02762	1.42822	semicolonial-1; calcium channel subunit Cch1	smco-1	TCDB: The Voltage-gated Ion Channel (VIC) Superfamily
NCU03388	2.00265	stomatin family protein	NCU03388	TCDB: The Stomatin/Podocin/Band 7/Nephrosis.2/SPFH (Stomatin) Family
NCU00104	1.24652	heat shock protein 98; hsp98-like protein	hsp98	TCDB: The Putative Type VI Symbiosis/Virulence Secretory Pathway (VISP) Family
NCU04380	1.60048	acyl-CoA synthetase	NCU04380	TCDB: The Proposed Fatty Acid Transporter (FAT) Family
NCU08935	1.06217	peroxisomal-coenzyme A synthetase	NCU08935	TCDB: The Proposed Fatty Acid Transporter (FAT) Family
NCU03278	1.07203	protein-ER retention protein	NCU03278	TCDB: The Phosphate Permease (Pho1) Family
NCU02009	1.41726	FreB; FreB protein	NCU02009	TCDB: The Phagocyte (gp91<sup>phox</sup>) NADPH Oxidase Family
NCU04898	1.20078	cation-transporting ATPase 4	NCU04898	TCDB: The P-type ATPase (P-ATPase) Superfamily
NCU08397	1.17681	hypothetical protein	NCU08397	TCDB: The Oligopeptide Transporter (OPT) Family
NCU00134	1.4718	exportin-T; exportin-T, variant	NCU00134	TCDB: The Nuclear t-RNA exporter (t-Exporter) Family	DOWN
NCU06149	1.38701	ATP-dependent RNA helicase dhh-1	NCU06149	TCDB: The Nuclear mRNA Exporter (mRNA-E) Family
NCU01234	1.54601	eukaryotic initiation factor 4A-12	NCU01234	TCDB: The Nuclear mRNA Exporter (mRNA-E) Family
NCU06305	2.92184	tartrate transporter	NCU06305	TCDB: The Major Facilitator Superfamily (MFS)	DOWN
NCU07960	1.35587	MFS transporter	NCU07960	TCDB: The Major Facilitator Superfamily (MFS)
NCU00801	4.04063	cellodextrin transport-1; MFS lactose permease	cdt-1	TCDB: The Major Facilitator Superfamily (MFS)
NCU05897	4.69647	l-fucose permease	NCU05897	TCDB: The Major Facilitator Superfamily (MFS)
NCU10021	3.54403	high affinity glucose transporter-1; MFS monosaccharide transporter	hgt-1	TCDB: The Major Facilitator Superfamily (MFS)	DOWN
NCU05627	3.18692	high affinity glucose transporter ght1	NCU05627	TCDB: The Major Facilitator Superfamily (MFS)	DOWN
NCU06847	1.28251	major facilitator superfamily transporter	NCU06847	TCDB: The Major Facilitator Superfamily (MFS)
NCU00809	1.59955	MFS monosaccharide transporter	NCU00809	TCDB: The Major Facilitator Superfamily (MFS)
NCU06358	1.39349	high affinity glucose transporter RGT2	NCU06358	TCDB: The Major Facilitator Superfamily (MFS)
NCU04963	2.88067	high-affinity glucose transporter	NCU04963	TCDB: The Major Facilitator Superfamily (MFS)	DOWN
NCU09550	1.63951	hypothetical protein	NCU09550	TCDB: The Major Facilitator Superfamily (MFS)
NCU04537	1.55066	monosaccharide transporter	NCU04537	TCDB: The Major Facilitator Superfamily (MFS)	DOWN
NCU05068	2.62561	hypothetical protein	NCU05068	TCDB: The Lipid-translocating Exporter (LTE) Family
NCU00790	1.41152	high affinity potassium transporter-1; potassium transporter hak-1	hak-1	TCDB: The K<sup>+</sup> Uptake Permease (KUP) Family
NCU03497	2.25545	plasma membrane iron permease	NCU03497	TCDB: The Iron/Lead Transporter (ILT) Superfamily	DOWN
NCU03498	2.32798	Lcc3	NCU03498	TCDB: The Iron/Lead Transporter (ILT) Superfamily	DOWN
NCU04528	1.41097	laccase precursor; laccase	lacc	TCDB: The Iron/Lead Transporter (ILT) Superfamily	DOWN
NCU00385	2.47444	delta-subunit ATP synthase; ATP synthase subunit delta	des	TCDB: The H<sup>+</sup>- or Na<sup>+</sup>-translocating F-type, V-type and A-type ATPase (F-ATPase) Superfamily
NCU00636	1.65704	ATP synthase subunit D; ATP synthase subunit D, variant	NCU00636	TCDB: The H<sup>+</sup>- or Na<sup>+</sup>-translocating F-type, V-type and A-type ATPase (F-ATPase) Superfamily
NCU05008	2.97819	acp-1	acp-1	TCDB: The H<sup>+</sup> or Na<sup>+</sup>-translocating NADH Dehydrogenase (NDH) Family
NCU09299	1.21393	NADH:ubiquinone oxidoreductase 14; NADH:ubiquinone oxidoreductase 14kD subunit	nuo14	TCDB: The H<sup>+</sup> or Na<sup>+</sup>-translocating NADH Dehydrogenase (NDH) Family
NCU04074	1.17225	NADH:ubiquinone oxidoreductase 30.4; NADH:ubiquinone oxidoreductase 30.4 kDa subunit	nuo30.4	TCDB: The H<sup>+</sup> or Na<sup>+</sup>-translocating NADH Dehydrogenase (NDH) Family
NCU00484	1.17982	NADH:ubiquinone oxidoreductase 18.4; NADH:ubiquinone oxidoreductase 18.4kD subunit	nuo18.4	TCDB: The H<sup>+</sup> or Na<sup>+</sup>-translocating NADH Dehydrogenase (NDH) Family
NCU01360	1.00704	NADH:ubiquinone oxidoreductase 11.5; NADH:ubiquinone oxidoreductase 11.5kD subunit	nuo11.5	TCDB: The H<sup>+</sup> or Na<sup>+</sup>-translocating NADH Dehydrogenase (NDH) Family
NCU11258	1.05192	LYR family protein	NCU11258	TCDB: The H<sup>+</sup> or Na<sup>+</sup>-translocating NADH Dehydrogenase (NDH) Family
NCU08897	1.8833	protein transporter SEC61 subunit alpha	NCU08897	TCDB: The General Secretory Pathway (Sec) Family
NCU08804	1.04424	iron-regulated transporter	NCU08804	TCDB: The Ferroportin (FP) Family
NCU00490	1.73422	DUF803 domain membrane protein; DUF803 domain membrane protein, variant	NCU00490	TCDB: The Drug/Metabolite Transporter (DMT) Superfamily
NCU06198	1.14591	GDP-mannose transporter	NCU06198	TCDB: The Drug/Metabolite Transporter (DMT) Superfamily
NCU11312	1.05762	CorA family metal ion transporter	NCU11312	TCDB: The CorA Metal Ion Transporter (MIT) Family
NCU04818	1.9611	cation diffusion facilitator 1	NCU04818	TCDB: The Cation Diffusion Facilitator (CDF) Family	DOWN
NCU05269	1.61958	heat shock protein 88; heat shock protein 88, variant	hsp88	TCDB: The Cation Channel-forming Heat Shock Protein-70 (Hsp70) Family	DOWN
NCU07075	2.06018	calcium exchanger; calcium/proton exchanger|calcium/proton exchanger, variant	cax	TCDB: The Ca<sup>2+</sup>:Cation Antiporter (CaCA) Family
NCU08358	1.53565	hypothetical protein	NCU08358	TCDB: The ATP-binding Cassette (ABC) Superfamily
NCU05591	1.04591	ABC transporter CDR4	NCU05591	TCDB: The ATP-binding Cassette (ABC) Superfamily
NCU02051	1.04393	hypothetical protein	NCU02051	TCDB: The ATP-binding Cassette (ABC) Superfamily
NCU02122	2.98633	HCO3	NCU02122	TCDB: The Anion Exchanger (AE) Family	DOWN
NCU05775	1.74827	amino acid transporter	NCU05775	TCDB: The Amino Acid/Auxin Permease (AAAP) Family
NCU07129	3.03769	amino-acid permease inda1	NCU07129	TCDB: The Amino Acid-Polyamine-Organocation (APC) Family
NCU04468	1.70373	proline-specific permease	NCU04468	TCDB: The Amino Acid-Polyamine-Organocation (APC) Family
NCU09906	2.2916	hypothetical protein	NCU09906	CAZy: GTnc	DOWN
NCU04887	2.23738	hypothetical protein	NCU04887	CAZy: GT71
NCU05916	2.17481	alpha-1,3-mannosyltransferase CMT1	NCU05916	CAZy: GT69
NCU08939	1.68426	mannan polymerase II complex ANP1 subunit	NCU08939	CAZy: GT62
NCU09559	4.30414	clock-controlled gene-9; clock-controlled protein 9	ccg-9	CAZy: GT4
NCU05132	1.8422	hypothetical protein	NCU05132	CAZy: GT4	DOWN
NCU01648	1.79743	dolichyl-phosphate-mannose-protein mannosyltransferase 2	NCU01648	CAZy: GT39
NCU09332	1.0232	mannosyltransferase PMTI	NCU09332	CAZy: GT39
NCU03055	1.39002	alpha-1,6-mannosyltransferase subunit	NCU03055	CAZy: GT34
NCU05138	3.01072	hypothetical protein	NCU05138	CAZy: GT25
NCU04350	1.50522	chitin synthase 6	NCU04350	CAZy: GT2
NCU06541	1.27681	alpha-1,2 mannosyltransferase KTR1	NCU06541	CAZy: GT15
NCU03344	1.14972	hypothetical protein	NCU03344	CAZy: GT1
NCU08936	2.83326	clock-controlled gene-15; clock-controlled gene-15, variant	ccg-15	CAZy: GHnc
NCU09733	2.23789	SUN domain-containing protein	NCU09733	CAZy: GHnc
NCU04262	1.47041	glycosylhydrolase family 76-2; glycosylhydrolase family 76-2 protein	gh76-2	CAZy: GH76
NCU07253	1.1136	1,3-beta-glucanosyltransferase gel1	gel-4	CAZy: GH72
NCU04947	2.8392	LysM domain-containing protein	NCU04947	CAZy: GH55
NCU09775	1.73605	alpha-N-arabinofuranosidase	NCU09775	CAZy: GH54
NCU02091	1.76717	glycosylhydrolase family 47-7; ER glycosyl hydrolase	gh47-7	CAZy: GH47
NCU00642	2.37706	glycosylhydrolase family 35-1; beta-galactosidase	gh35-1	CAZy: GH35
NCU04674	3.83345	glycosylhydrolase family 31-3; alpha-glucosidase	gh31-3	CAZy: GH31
NCU00701	1.60923	lysozyme; N,O-diacetylmuramidase	lyz	CAZy: GH25
NCU02184	1.53957	chitinase-1; chitinase-1, variant	chit-1	CAZy: GH18
NCU07347	1.11723	endo-beta-1,3-glucanase; endo-beta-1,3-glucanase, variant	NCU07347	CAZy: GH17
NCU09904	4.18741	glucan 1,3-beta-glucosidase	NCU09904	CAZy: GH16
NCU07134	1.0585	hypothetical protein	NCU07134	CAZy: GH16
NCU01517	3.33687	glucoamylase precursor; glucoamylase	gla-1	CAZy: GH15,CBM20	DOWN
NCU09805	1.35135	glycosylhydrolase family 13-2; alpha-amylase	gh13-2	CAZy: GH13; TCDB: The ATP-binding Cassette (ABC) Superfamily	DOWN
NCU08132	1.17997	alpha-1,3-glucan synthase Ags2	NCU08132	CAZy: GH13,GT5
NCU05183	1.34383	hypothetical protein	NCU05183	CAZy: GH128
NCU05212	1.11873	glycosyl hydrolase	NCU05212	CAZy: CE4
NCU07484	2.25186	glycosylhydrolase family 18-8; chitinase	gh18-8	CAZy: CBM50,CBM50,CBM18,GH18
NCU08779	1.02312	hypothetical protein; hypothetical protein, variant	NCU08779	CAZy: CBM21
NCU08746	5.33026	starch binding domain-containing protein	NCU08746	CAZy: CBM20	DOWN
NCU08131	1.54433	glycosylhydrolase family 13-1; alpha-amylase	gh13-1	CAZy: GH13
NCU12050	1.4745	hypothetical protein	NCU12050
NCU00959	1.39187	tricarboxylic acid-10; succinate dehydrogenase iron-sulfur protein|succinate dehydrogenase iron-sulfur protein, variant	tca-10
NCU00876	1.0432	ferric reductase transmembrane component	NCU00876
NCU09912	1.23518	MFS transporter	NCU09912
NCU12154	1.22856	maltose permease MAL61	NCU12154
NCU01826	1.60146	DUF250 domain membrane protein	NCU01826
NCU01456	1.08429	DUF250 domain membrane protein; DUF250 domain membrane protein, variant	NCU01456
NCU16012	3.54986	NADH dehydrogenase subunit 5	NCU16012
NCU08354	2.14697	hypothetical protein	NCU08354
NCU07719	1.50723	isopentenyl-diphosphate delta-isomerase	NCU07719
NCU03240	2.20068	hypothetical protein	NCU03240		DOWN
NCU03621	3.22534	nuclear migration protein	NCU03621		DOWN
NCU03445	2.00106	prolyl 4-hydroxylase	NCU03445
NCU01722	1.83729	hypothetical protein; hypothetical protein, variant	NCU01722
NCU04054	1.90415	Benomyl resistant; tubulin beta chain	Bml
NCU04770	2.42967	TATA-binding protein	NCU04770
NCU16767	2.9614	hypothetical protein	NCU16767
NCU05917	2.20676	hypothetical protein	NCU05917
NCU01467	1.52425	NADH:ubiquinone oxidoreductase 10.4; NADH:ubiquinone oxidoreductase 10.4kD subunit	nuo10.4
NCU00488	1.27441	protein phosphatase PP2A regulatory subunit A	NCU00488
NCU07281	2.25962	glucose-6-phosphate isomerase	gpi-1
NCU06630	1.22914	protein phosphatase-1; serine/threonine-protein phosphatase PP2A catalytic subunit	pph-1
NCU03460	1.55656	dehydrodolichyl diphosphate synthase	NCU03460
NCU04442	1.99534	GAL10	NCU04442
NCU04270	2.41576	hypothetical protein	NCU04270
NCU03515	1.95201	cell division control protein 10	NCU03515
NCU02211	1.66519	hypothetical protein	NCU02211
NCU09133	2.33346	anchored cell wall protein-7; ACW-7	acw-7
NCU07430	1.51755	MADS box protein	NCU07430
NCU01252	1.86369	MYND domain-containing protein	NCU01252
NCU00032	1.78319	peroxin 8	pex8
NCU16004	4.82152	NADH dehydrogenase subunit 6	NCU16004
NCU06521	2.31199	RING-4	NCU06521		DOWN
NCU02839	1.42984	T-complex protein 1	NCU02839
NCU11236	1.50195	hypothetical protein	NCU11236
NCU05895	2.04367	calcofluor white hypersensitive protein	NCU05895
NCU03480	2.07611	hypothetical protein	NCU03480
NCU16017	4.85274	hypothetical protein	NCU16017
NCU08820	2.95563	hypothetical protein	NCU08820		DOWN
NCU09741	1.84304	NADPH-cytochrome P450 reductase	NCU09741
NCU04333	1.48078	ubiquitin C-terminal hydrolase	NCU04333
NCU01146	1.34057	signal sequence receptor alpha chain	NCU01146
NCU00064	1.5767	hypothetical protein	NCU00064
NCU07743	2.44834	hypothetical protein	NCU07743		DOWN
NCU08512	1.5627	heat-shock transcription factor-1	hsf-1
NCU05950	2.80148	hypothetical protein	NCU05950
NCU08597	1.34669	hypothetical protein	NCU08597
NCU07874	1.45552	nuclear and cytoplasmic polyadenylated RNA-binding protein pub1	NCU07874
NCU01447	1.52248	hypothetical protein	NCU01447
NCU03857	1.85082	tricarboxylic acid-5; tricarboxylic acid-5 protein|tricarboxylic acid-5 protein, variant 1|tricarboxylic acid-5 protein, variant 2	tca-5
NCU08377	1.33344	crisp-1; adenylate cyclase|adenylate cyclase, variant	cr-1
NCU02224	1.25393	regulatory particle, non-ATPase-like-3; 26S proteasome non-ATPase regulatory subunit 3	rpn-3
NCU03021	1.8105	pH-response regulator protein palF/rim-8	NCU03021
NCU09968	1.9106	hypothetical protein; hypothetical protein, variant	NCU09968
NCU07881	1.54623	hypothetical protein	NCU07881		DOWN
NCU00958	1.3992	5-azacytidine resistance protein azr1	NCU00958
NCU03168	2.0538	aspartic-type endopeptidase	NCU03168
NCU04098	1.21826	monothiol glutaredoxin-5	NCU04098
NCU02049	2.02681	hypothetical protein	NCU02049
NCU07403	1.36939	secretory component protein shr3	NCU07403
NCU09899	1.81153	Frp1	NCU09899
NCU06540	1.31856	topisomerase II associated protein	NCU06540
NCU10282	1.52847	hypothetical protein	NCU10282
NCU05854	2.03372	hypothetical protein; hypothetical protein, variant 1|hypothetical protein, variant 2	NCU05854
NCU04290	1.57891	hypothetical protein; hypothetical protein, variant	NCU04290
NCU09468	1.41894	tubulin alpha-2; alpha-tubulin	tba-2
NCU05137	2.95174	non-anchored cell wall protein-1; non-anchored cell wall protein 1	ncw-1
NCU03752	1.89021	EBP domain-containing protein	NCU03752
NCU09120	1.57581	lysine-specific histone demethylase Aof2	NCU09120		DOWN
NCU10031	4.29025	monooxygenase	NCU10031		DOWN
NCU07191	1.23921	hypothetical protein	NCU07191
NCU09492	1.79532	hypothetical protein; hypothetical protein, variant 1|hypothetical protein, variant 2	NCU09492
NCU03863	2.51984	hypothetical protein	NCU03863
NCU09307	1.74124	hypothetical protein	NCU09307
NCU00938	1.35977	hypothetical protein	NCU00938
NCU00043	1.16142	protein phosphatase-3; serine/threonine-protein phosphatase PP1	pph-3
NCU05295	1.14542	proteasome catalytic alpha-5; proteasome component PUP2	pca-5
NCU02606	1.34904	hypothetical protein; hypothetical protein, variant	NCU02606
NCU02554	1.55651	golgi complex component	NCU02554
NCU01342	1.35694	endoplasmic reticulum vesicle protein 25	NCU01342
NCU04675	1.92822	hypothetical protein	NCU04675
NCU03668	1.32616	WD domain-containing protein	NCU03668
NCU06390	1.95801	hypothetical protein	NCU06390
NCU07389	1.47815	hyphal anastamosis-9; SAM and PH domain-containing protein	ham-9
NCU00321	2.15271	hypothetical protein	NCU00321
NCU01929	1.2368	PAB-dependent poly(A)-specific ribonuclease subunit pan-3	NCU01929
NCU02115	1.62015	hypothetical protein	NCU02115
NCU08927	2.88377	dihydroceramide delta(4)-desaturase	NCU08927		DOWN
NCU09482	2.24567	hypothetical protein	NCU09482
NCU06638	1.34312	serine/threonine protein kinase-46; serine/threonine protein kinase|serine/threonine protein kinase, variant	stk-46
NCU10028	1.50283	bax Inhibitor family protein	NCU10028
NCU01498	1.84226	protein kinase-8; serine/threonine-protein kinase MAK	prk-8
NCU03123	1.43617	hypothetical protein	NCU03123
NCU06067	1.79173	cdc24-like; rho guanyl nucleotide exchange factor	cdc24
NCU03132	1.57065	hypothetical protein	NCU03132
NCU02510	1.15113	clathrin heavy chain	NCU02510
NCU00403	2.0076	dTDP-D-glucose 4,6-dehydratase; dTDP-D-glucose 4,6-dehydratase, variant 1|dTDP-D-glucose 4,6-dehydratase, variant 2	NCU00403
NCU03739	1.09525	ERP38 protein; protein disulfide-isomerase tigA	erp38
NCU01953	1.77147	encodes anonymous transcript-3; AMI1 protein	eat-3
NCU04160	1.44499	hypothetical protein	NCU04160
NCU05855	2.043	O-methyltransferase	NCU05855
NCU06033	1.3299	GPI transamidase component PIG-S	NCU06033
NCU04766	1.55528	Ccr4-Not transcription complex subunit	NCU04766
NCU09442	1.42238	DUF757 domain-containing protein	NCU09442
NCU08171	1.94909	anchored cell wall protein-12; anchored cell wall protein 12	acw-12
NCU07832	1.35077	pre-mRNA processing splicing factor 8	NCU07832
NCU00331	2.44004	hypothetical protein	NCU00331
NCU02114	1.59326	G1/S-specific cyclin Cln1	NCU02114
NCU03773	1.4279	hypothetical protein; hypothetical protein, variant 1|hypothetical protein, variant 2	NCU03773
NCU02366	1.39574	tricarboxylic acid-3; aconitase	tca-3
NCU01821	1.49915	alanine-glyoxylate aminotransferase	NCU01821
NCU00628	2.34248	hypothetical protein	NCU00628
NCU03886	1.10202	PH domain-containing protein	NCU03886
NCU02272	1.47658	hypothetical protein	NCU02272
NCU07784	1.79981	SAM binding domain-containing protein	NCU07784		DOWN
NCU03195	2.00277	tRNA-dihydrouridine synthase 4	NCU03195
NCU07693	1.92606	stu-1	NCU07693
NCU04738	1.1393	hypothetical protein	NCU04738
NCU04436	2.31999	hypothetical protein	NCU04436
NCU03245	1.17699	hypothetical protein	NCU03245
NCU01696	1.32469	mRNA cleavage factor complex component Pcf11	NCU01696
NCU05347	1.2212	histone H2Az; histone H2A.Z|histone H2A.Z, variant 1|histone H2A.Z, variant 2	hH2Az
NCU07187	1.26262	hypothetical protein; hypothetical protein, variant 1|hypothetical protein, variant 2	NCU07187
NCU07697	1.08715	tricarboxylic acid-4; isocitrate dehydrogenase subunit 2	tca-4		DOWN
NCU00712	1.8168	3-hydroxy-3-methylglutaryl-coenzyme A reductase	NCU00712
NCU08357	1.2258	chromatin assembly-2; chromatin assembly factor 1 protein	cac-2
NCU04718	1.63944	hypothetical protein	NCU04718
NCU03243	1.67707	inositol phosphosphingolipid phospholipase C	NCU03243
NCU06389	1.80614	DUF625 domain-containing protein; DUF625 domain-containing protein, variant	NCU06389
NCU04950	2.22853	hypothetical protein; hypothetical protein, variant	NCU04950
NCU04325	1.50632	hypothetical protein	NCU04325
NCU00941	1.98358	hypothetical protein	NCU00941
NCU03362	1.32447	steroid alpha reductase	NCU03362
NCU08380	1.35213	plasma membrane phosphatase required for sodium stress response; plasma membrane phosphatase required for sodium stress response, variant 1|plasma membrane phosphatase required for sodium stress response, variant 2	NCU08380
NCU07095	5.39562	hypothetical protein	NCU07095		DOWN
NCU06484	1.58682	hypothetical protein	NCU06484
NCU02806	1.04553	Neurospora fourteen-three-three homolog-2; 14-3-3 family protein 7	nfh-2
NCU03557	1.30234	amino-acid N-acetyltransferase subunit Mak10	NCU03557
NCU01542	1.13285	hypothetical protein	NCU01542
NCU06398	1.69338	hypothetical protein	NCU06398
NCU04755	1.36637	serine/threonine protein kinase-32; protein kinase domain-containing protein ppk32	stk-32
NCU03890	1.58158	stromal membrane-associated protein	NCU03890
NCU06880	1.24952	AhpC/TSA family protein	NCU06880
NCU04103	2.09888	questionable protein	NCU04103
NCU01431	1.26682	bni1-like; cytokinesis protein sepA	bni1
NCU04122	1.86831	malate dehydrogenase	NCU04122
NCU01082	2.60056	hypothetical protein	NCU01082		DOWN
NCU01433	1.61187	phosphoprotein phosphatase-1; serine/threonine-protein phosphatase 5	ppt-1
NCU01401	1.24118	topogenesis of outer membrane beta barrel proteins 38; mitochondrial outer membrane protein|mitochondrial outer membrane protein, variant	tob38
NCU08346	1.56	unknown-1; serine/threonine protein kinase|serine/threonine protein kinase, variant	un-1
NCU07485	3.77058	hypothetical protein	NCU07485
NCU16942	2.70153	hypothetical protein	NCU16942
NCU02811	1.52523	hyphal anastamosis-8; hyphal anastamosis-8 protein	ham-8
NCU07516	1.52725	RING finger membrane protein	NCU07516
NCU07345	2.58153	hypothetical protein	NCU07345
NCU10762	1.08398	UDP-N-acetyl-glucosamine-1-P transferase Alg7	NCU10762
NCU09132	1.1088	tubulin alpha-1; alpha tubulin	tba-1
NCU08343	1.40837	RGS domain-containing protein	NCU08343
NCU09400	1.47938	hypothetical protein	NCU09400
NCU03795	1.04309	cell division control protein 12	NCU03795
NCU03894	1.42131	serine/threonine protein kinase-4; serine/threonine-protein kinase ste-20|serine/threonine-protein kinase ste-20, variant 1|serine/threonine-protein kinase ste-20, variant 2	stk-4
NCU04088	1.76031	hypothetical protein	NCU04088
NCU04732	2.61901	hypothetical protein	NCU04732
NCU04467	1.49145	hypothetical protein	NCU04467
NCU06851	1.17398	hypothetical protein	NCU06851
NCU01623	1.66772	hypothetical protein	NCU01623
NCU06122	1.26787	GTPase activating protein Sar1	NCU06122
NCU05354	3.68604	hypothetical protein; hypothetical protein, variant	NCU05354
NCU04654	1.29021	tRNA-guanine transglycosylase	NCU04654
NCU02223	1.11001	hypothetical protein	NCU02223
NCU08763	1.44081	hypothetical protein	NCU08763
NCU16016	3.20288	cytochrome c oxidase subunit 1	NCU16016
NCU00962	1.30448	hypothetical protein; hypothetical protein, variant	NCU00962
NCU07700	1.34129	colonial temperature-sensitive-3; translation elongation factor aEF-2	cot-3
NCU08339	1.02837	endosomal P24B protein	NCU08339
NCU07747	1.36494	hypothetical protein	NCU07747
NCU02598	1.24617	hypothetical protein	NCU02598
NCU16688	2.14139	hypothetical protein	NCU16688
NCU01584	1.04285	hypothetical protein	NCU01584
NCU03876	1.26087	eukaryotic translation initiation factor 3 subunit 2	NCU03876
NCU01637	1.35394	U4/U6 small nuclear ribonucleoprotein	NCU01637
NCU03754	2.13056	hypothetical protein	NCU03754
NCU16025	3.21526	ATPase subunit 6	NCU16025
NCU09802	1.44545	hypothetical protein	NCU09802
NCU03197	2.20102	serine/threonine protein kinase-11; serine/threonine-protein kinase psk1|serine/threonine-protein kinase psk1, variant	stk-11
NCU08347	1.74729	hypothetical protein	NCU08347
NCU01288	1.13235	hypothetical protein; hypothetical protein, variant	NCU01288
NCU06387	2.49369	hypothetical protein	NCU06387
NCU02770	1.26624	hypothetical protein	NCU02770
NCU02277	1.72399	VanZ domain-containing protein	NCU02277
NCU05791	1.14952	SOM1 protein; SOM1 protein, variant 1|SOM1 protein, variant 2|SOM1 protein, variant 3	NCU05791
NCU08869	1.48603	hypothetical protein	NCU08869
NCU09262	1.75372	hypothetical protein	NCU09262
NCU06065	2.67736	hypothetical protein	NCU06065
NCU09449	1.27987	hypothetical protein	NCU09449
NCU06968	1.36195	hypothetical protein	NCU06968
NCU06088	2.22071	hypothetical protein	NCU06088
NCU02558	1.48732	MADS-box MEF2 type transcription factor	NCU02558
NCU17008	1.63837	hypothetical protein	NCU17008
NCU07556	1.50225	chromatin remodelling factor 8-1; TBP associated factor|TBP associated factor, variant	crf8-1
NCU01206	1.25581	set-domain histone methyltransferase-1; histone-lysine N-methyltransferase	set-1
NCU07288	2.31699	hypothetical protein; hypothetical protein, variant	NCU07288
NCU06035	1.21816	elongation factor 1-beta	NCU06035
NCU02524	1.92892	rho GAP domain-containing protein	NCU02524
NCU04104	1.0129	chromosome segregation protein Cse1	NCU04104
NCU04795	1.03357	hypothetical protein	NCU04795
NCU03379	2.11923	hypothetical protein; hypothetical protein, variant	NCU03379
NCU07887	1.89215	ribonucleoside-diphosphate reductase small subunit	NCU07887
NCU00183	1.1428	DUF185 domain-containing protein	NCU00183
NCU11291	5.3105	hypothetical protein	NCU11291
NCU03600	1.58597	GTP-binding protein EsdC	NCU03600
NCU06981	1.62005	hypothetical protein; hypothetical protein, variant	NCU06981
NCU07922	1.88899	elongation factor 3	NCU07922		DOWN
NCU00441	1.10823	phosducin	NCU00441
NCU01659	1.42364	dDENN domain-containing protein; dDENN domain-containing protein, variant 1|dDENN domain-containing protein, variant 2	NCU01659
NCU00575	1.5512	glucokinase	NCU00575
NCU04419	1.74145	2-oxoglutarate-dependent ethylene/succinate-forming enzyme	NCU04419
NCU00545	1.44716	hypothetical protein	NCU00545
NCU00415	1.51482	hypothetical protein	NCU00415
NCU06215	1.03649	transferase	NCU06215
NCU01908	1.16128	hypothetical protein	NCU01908
NCU01085	1.31812	hypothetical protein	NCU01085
NCU05307	2.27017	hypothetical protein	NCU05307
NCU05143	2.90547	rds1	NCU05143
NCU06196	2.16815	hypothetical protein	NCU06196
NCU11138	2.2258	hypothetical protein	NCU11138
NCU00432	1.66788	hypothetical protein; hypothetical protein, variant	NCU00432
NCU00834	1.67705	hypothetical protein	NCU00834
NCU02119	1.78789	capsule protein	NCU02119
NCU00181	1.52506	peptidyl-prolyl cis-trans isomerase-like 2	NCU00181
NCU02898	1.29757	hypothetical protein	NCU02898
NCU09758	1.4717	Ras guanine-nucleotide exchange protein; Ras guanine-nucleotide exchange protein, variant	NCU09758
NCU16805	2.88738	hypothetical protein	NCU16805
NCU02187	1.27278	hypothetical protein	NCU02187
NCU03311	1.07018	polyadenylation factor subunit CstF64	NCU03311
NCU07002	1.63398	THO complex component	NCU07002
NCU16020	1.92501	NADH dehydrogenase subunit 4	NCU16020
NCU01426	1.35031	hypothetical protein	NCU01426
NCU06824	3.04752	hypothetical protein	NCU06824
NCU12021	1.76872	hypothetical protein	NCU12021
NCU02165	1.54401	hypothetical protein	NCU02165
NCU16013	2.10649	cytochrome b	NCU16013
NCU03045	1.36068	cellular morphogenesis protein	NCU03045
NCU02767	1.85183	hyphal anastamosis-6; PRO41 protein	ham-6
NCU05404	1.31105	endoglucanase	NCU05404	CAZy: AA11
NCU00968	1.32298	SIL1; SIL1, variant 1|SIL1, variant 2	NCU00968
NCU04040	1.60648	tRNA (uridine-2'-O-)-methyltransferase TRM7	NCU04040
NCU07432	2.06741	pls1 homolog; tetraspanin	pls-1
NCU05943	1.08089	hypothetical protein	NCU05943
NCU09516	1.2365	mutagen sensitive-41; DNA repair protein rad-5	mus-41
NCU03253	1.29404	hypothetical protein	NCU03253
NCU15830	1.80866	hypothetical protein	NCU15830
NCU00528	1.36887	hyphal anastomosis-4; FHA domain-containing protein	ham-4
NCU02595	1.07175	hypothetical protein	NCU02595
NCU07842	1.04373	Woronin sorting complex; woronin sorting complex protein|woronin sorting complex protein, variant	wsc
NCU06518	1.78682	NADH-cytochrome b5 reductase 2	NCU06518
NCU01333	1.48921	Delta(24(24(1)))-sterol reductase	NCU01333
NCU02219	1.17757	hypothetical protein	NCU02219
NCU02952	1.98867	hypothetical protein	NCU02952
NCU07299	1.03486	splicing factor 3a subunit 2; splicing factor 3a subunit 2, variant	NCU07299
NCU01789	1.5666	hyphal anastomosis-5; IDC1 protein|IDC1 protein, variant	ham-5
NCU04661	2.47018	hypothetical protein	NCU04661		DOWN
NCU01642	1.14881	hypothetical protein	NCU01642
NCU00833	1.12652	hypothetical protein	NCU00833
NCU03433	2.61541	hypothetical protein	NCU03433
NCU03366	1.06189	hypothetical protein	NCU03366
NCU04750	1.38381	hypothetical protein	NCU04750
NCU06209	1.74938	hypothetical protein	NCU06209
NCU05803	1.19544	translational activator	NCU05803
NCU05126	4.30461	hypothetical protein	NCU05126
NCU06992	1.59494	DNA repair protein Nse1	NCU06992		DOWN
NCU09788	2.88078	endonuclease/exonuclease/phosphatase	NCU09788
NCU05454	1.1024	glycerol-3-phosphate dehydrogenase	NCU05454
NCU09547	1.02848	U4/U6.U5 tri-snRNP-associated protein 2	NCU09547
NCU07359	1.00328	hypothetical protein	NCU07359
NCU02428	1.85633	nucleolar essential protein 1; nucleolar essential protein 1, variant	NCU02428
NCU09056	1.40157	hypothetical protein	NCU09056
NCU09500	1.2755	hypothetical protein	NCU09500
NCU00538	1.096	PAP/25A associated domain family; PAP/25A associated domain family protein	NCU00538
NCU06867	1.9908	hypothetical protein; hypothetical protein, variant	NCU06867
NCU07238	1.22216	hypothetical protein	NCU07238
NCU03955	1.24528	phospholipase D1	NCU03955
NCU04487	1.73421	hypothetical protein	NCU04487
NCU07875	1.0386	hypothetical protein	NCU07875
NCU07192	1.49793	hypothetical protein	NCU07192
NCU06453	1.13361	hypothetical protein	NCU06453
NCU05534	1.9262	hypothetical protein	NCU05534
NCU02086	2.40633	hypothetical protein	NCU02086
NCU00772	1.0899	serine/threonine protein kinase-6; serine/threonine-protein kinase|serine/threonine-protein kinase 24, variant	stk-6
NCU09092	1.40755	hypothetical protein	NCU09092
NCU00641	1.32609	cytochrome c oxidase-assembly factor cox-16	NCU00641
NCU05395	1.75969	hypothetical protein	NCU05395
NCU07282	1.15074	hypothetical protein	NCU07282
NCU09108	1.91496	hypothetical protein; hypothetical protein, variant	NCU09108		DOWN
NCU02225	1.25508	hypothetical protein	NCU02225
NCU09017	1.98731	hypothetical protein	NCU09017		DOWN
NCU04423	1.10144	hypothetical protein	NCU04423
NCU00693	1.16624	exosome complex exonuclease RRP40	NCU00693
NCU04482	1.6567	hypothetical protein	NCU04482
NCU08632	1.2743	hypothetical protein	NCU08632		DOWN
NCU00813	1.50004	disulfide isomerase	NCU00813
NCU09647	1.46277	hypothetical protein	NCU09647
NCU04538	1.28299	hypothetical protein	NCU04538
NCU05458	1.52456	hypothetical protein	NCU05458
NCU06718	1.03992	zinc knuckle domain-containing protein	NCU06718
NCU06579	1.10996	bud3-like; BUD3	bud3
NCU03819	1.15137	COPII coat assembly protein sec-16; COPII coat assembly protein sec-16, variant 1|COPII coat assembly protein sec-16, variant 2	NCU03819
NCU03692	1.29651	methyltransferase	NCU03692
NCU00939	1.04285	development and carotenogenesis control-1; development and carotenogenesis control-1 protein	dcc-1
NCU09219	1.40465	dopey domain-containing protein	NCU09219
NCU08606	2.00259	cell cycle inhibitor Nif1; cell cycle inhibitor Nif1, variant	NCU08606
NCU08167	2.597	aerobactin siderophore biosynthesis protein iucB	NCU08167
NCU00124	1.1422	hypothetical protein; hypothetical protein, variant	NCU00124
NCU01150	1.0442	UBA domain-containing protein 3	NCU01150
NCU09993	1.52435	chromatin remodelling factor 1-1; helicase swr-1	crf1-1
NCU01777	1.1258	PSP1 domain-containing protein	NCU01777
NCU08417	1.42567	hypothetical protein	NCU08417
NCU01940	1.97194	serine/threonine protein kinase	ptk-2
NCU07769	2.33849	hypothetical protein	NCU07769
NCU03915	1.46843	hypothetical protein	NCU03915		DOWN
NCU05435	2.06044	hypothetical protein	NCU05435
NCU09915	2.15852	female sexual development-1; female sexual development-1 protein|female sexual development-1 protein, variant 1|female sexual development-1 protein, variant 2	fsd-1		DOWN
NCU00222	1.25434	hypothetical protein	NCU00222
NCU09364	2.86364	heat shock protein 30; hsp30-like protein	hsp30
NCU03792	1.1571	inositol polyphosphate phosphatase	NCU03792
NCU07514	1.15686	hypothetical protein; hypothetical protein, variant	NCU07514
NCU00234	1.03935	hypothetical protein	NCU00234
NCU00716	5.39249	non-anchored cell wall protein-5; non-anchored cell wall protein 5	ncw-5
NCU02403	1.19371	ubiquinone biosynthesis protein COQ9	NCU02403
NCU01036	1.54305	DUF907 domain-containing protein	NCU01036
NCU05588	1.22415	topoisomerase TRF4	NCU05588
NCU04749	1.37259	DNA replication helicase Dna2; DNA replication helicase Dna2, variant	NCU04749
NCU09181	4.43202	hypothetical protein	NCU09181		DOWN
NCU06130	2.17776	hypothetical protein	NCU06130
NCU09761	1.55147	hypothetical protein	NCU09761		DOWN
NCU02758	1.1196	G2/mitotic-specific cyclin-B	NCU02758
NCU08631	1.74349	hypothetical protein	NCU08631
NCU08319	1.66066	developmental regulator flbA; developmental regulator flbA, variant	NCU08319
NCU08907	5.61693	clock-controlled gene-13; BYS1 domain-containing protein	ccg-13		DOWN
NCU04469	1.34715	hypothetical protein	NCU04469
NCU11331	3.37173	hypothetical protein	NCU11331		DOWN
NCU16018	1.92577	NADH dehydrogenase subunit 1	NCU16018
NCU07972	1.00034	hypothetical protein	NCU07972
NCU07178	2.28016	hypothetical protein	NCU07178
NCU04737	1.1752	NAD sirtuin-1; chromatin regulatory protein sir2	nst-1
NCU04278	1.3581	hypothetical protein	NCU04278
NCU04112	2.02644	hypothetical protein	NCU04112
NCU09809	1.42335	mitochondrial copper ion transporter	NCU09809		DOWN
NCU02052	1.20801	transcription initiation factor TFIId 127kD subunit; transcription initiation factor TFIId 127kD subunit, variant	NCU02052
NCU04310	1.4484	hypothetical protein	NCU04310
NCU10500	1.46882	F-box domain-containing protein	NCU10500
NCU05524	1.96317	hypothetical protein	NCU05524
NCU06136	1.38761	hypothetical protein	NCU06136
NCU06525	1.93978	hypothetical protein	NCU06525
NCU16490	1.13946	hypothetical protein	NCU16490
NCU03053	1.49269	hypothetical protein	NCU03053
NCU07383	1.5682	transcriptional regulator Ngg1	NCU07383
NCU07113	1.12673	hypothetical protein	NCU07113
NCU02988	1.30757	hypothetical protein	NCU02988
NCU09206	1.3113	hypothetical protein	NCU09206		DOWN
NCU09261	1.34401	DNA replication complex GINS protein SLD5	NCU09261
NCU00161	1.51848	hypothetical protein; hypothetical protein, variant	NCU00161
NCU02099	2.26763	hypothetical protein	NCU02099
NCU02084	2.89116	arginase	NCU02084
NCU05508	1.79871	hypothetical protein; hypothetical protein, variant	NCU05508
NCU03873	1.02851	hypothetical protein	NCU03873
NCU04352	1.14428	chitin synthase-5; chitin synthase C	chs-5
NCU05964	1.97329	developmental regulator VosA	NCU05964
NCU02965	1.17835	origin recognition complex subunit 1	NCU02965
NCU07850	1.3184	NADP oxidase regulator-1; NADPH oxidase regulator NoxR	nor-1
NCU04819	2.19086	Fe(2+) transporter 3	NCU04819
NCU09520	2.3174	hypothetical protein	NCU09520
NCU09245	1.94446	hypothetical protein	NCU09245
NCU01260	1.11744	hypothetical protein	NCU01260
NCU06565	1.39796	hypothetical protein; hypothetical protein, variant	NCU06565
NCU02282	1.0501	aureobasidin-resistance protein	NCU02282
NCU02090	1.60161	adenine phosphoribosyltransferase	NCU02090
NCU02685	1.02452	pre-mRNA splicing helicase	NCU02685
NCU07742	1.39003	poly(p)/ATP NAD kinase	NCU07742
NCU04557	2.18277	hypothetical protein	NCU04557		DOWN
NCU07258	1.62367	phosphoglycerate mutase	NCU07258
NCU04052	1.68439	hypothetical protein	NCU04052
NCU08637	1.31473	hypothetical protein; hypothetical protein, variant	NCU08637
NCU02726	1.02202	ethanolamine kinase	NCU02726
NCU16028	1.18073	cytochrome c oxidase subunit 2	NCU16028
NCU07436	1.07601	hypothetical protein	NCU07436		DOWN
NCU04542	1.77685	hypothetical protein	NCU04542
NCU06821	1.19571	CRO1 protein	NCU06821
NCU09007	1.63769	hypothetical protein	NCU09007
NCU08598	1.24121	quelling-defective-3; RecQ family helicase	qde-3
NCU09740	1.03439	cell morphogenesis protein	NCU09740
NCU06341	1.21821	MFS transporter; MFS transporter, variant	NCU06341
NCU08816	1.26601	hypothetical protein	NCU08816
NCU03645	1.47354	hypothetical protein	NCU03645
NCU00175	5.13962	hypothetical protein	NCU00175
NCU01910	1.31326	hypothetical protein	NCU01910
NCU11172	1.05749	hypothetical protein	NCU11172
NCU03654	1.32039	hypothetical protein	NCU03654
NCU08870	1.84356	hypothetical protein	NCU08870
NCU06513	2.06826	hypothetical protein	NCU06513
NCU03505	1.26073	JmjC domain-containing histone demethylation protein 3D	NCU03505
NCU05364	1.27636	tyrosine-protein phosphatase non-receptor type 6	NCU05364
NCU16661	1.60587	hypothetical protein	NCU16661
NCU00741	1.59078	gliotoxin biosynthesis protein GliK	NCU00741
NCU04005	1.66392	casein kinase-1b; casein kinase 1b|casein kinase 1b, variant	ck-1b
NCU08805	2.76421	hypothetical protein	NCU08805		DOWN
NCU04640	1.0085	eukaryotic translation initiation factor 2 beta subunit; eukaryotic translation initiation factor 2 beta subunit, variant	NCU04640
NCU08324	1.22785	DNA-binding protein HGH1	NCU08324
NCU08396	1.48506	hypothetical protein	NCU08396
NCU08125	1.81849	hypothetical protein	NCU08125
NCU07994	1.04073	hypothetical protein	NCU07994
NCU00216	1.04877	NADH-cytochrome b5 reductase 1	NCU00216
NCU05569	1.81339	hypothetical protein	NCU05569
NCU09049	1.83309	hypothetical protein	NCU09049
NCU02101	1.13473	hypothetical protein	NCU02101
NCU05060	1.33433	hypothetical protein	NCU05060		DOWN
NCU07196	1.31667	ropy-12; dynactin subunit 5	ro-12
NCU07237	2.26006	hypothetical protein	NCU07237
NCU01208	1.53504	hypothetical protein; hypothetical protein, variant	NCU01208
NCU02303	1.54289	hypothetical protein	NCU02303
NCU11322	1.17378	transcription factor Tos4	NCU11322
NCU09686	1.51042	clock-controlled gene-8; clock-controlled protein 8	ccg-8
NCU09712	1.96226	hypothetical protein; hypothetical protein, variant	NCU09712
NCU07062	1.49146	serine/threonine protein kinase-49; protein kinase	stk-49
NCU03647	1.25022	hypothetical protein	NCU03647
NCU03697	1.14095	FAD binding domain-containing protein	NCU03697
NCU00176	3.81656	hypothetical protein	NCU00176		DOWN
NCU01845	2.12224	phosphoglycerate mutase family domain-containing protein; phosphoglycerate mutase family domain-containing protein, variant	NCU01845
NCU01982	1.39165	hypothetical protein	NCU01982
NCU06052	1.09184	DnaJ domain-containing protein	NCU06052
NCU08447	1.43737	hypothetical protein	NCU08447
NCU03735	1.36355	hypothetical protein	NCU03735
NCU00541	1.43036	hypothetical protein; hypothetical protein, variant	NCU00541
NCU02625	1.28252	hypothetical protein	NCU02625
NCU09336	1.57639	hypothetical protein	NCU09336
NCU04880	2.11457	hypothetical protein	NCU04880
NCU06204	1.08366	hypothetical protein	NCU06204
NCU02271	1.41966	YagE family protein	NCU02271
NCU00322	1.27813	hypothetical protein	NCU00322
NCU02626	1.05274	kinesin	NCU02626
NCU04042	1.52055	hypothetical protein	NCU04042
NCU01529	1.9777	hypothetical protein	NCU01529		DOWN
NCU04285	2.10593	hypothetical protein	NCU04285		DOWN
NCU03071	1.28021	MAP kinase kinase kinase SskB	os-4
NCU01798	1.45738	hypothetical protein	NCU01798
NCU16695	3.03508	hypothetical protein	NCU16695
NCU12067	1.21164	hypothetical protein	NCU12067
NCU03992	1.23954	fimbrin	fim
NCU07915	1.69241	integral membrane protein	NCU07915
NCU00138	1.091	pheromone receptor-1; pheromone receptor pre-1	pre-1
NCU02796	1.09185	PHD finger domain-containing protein; PHD finger domain-containing protein, variant	NCU02796
NCU02431	1.16603	RING-14 protein; RING-14 protein, variant	NCU02431
NCU00848	1.80114	integral membrane protein TmpA	NCU00848
NCU06233	1.2087	hypothetical protein	NCU06233
NCU02191	1.40547	hypothetical protein	NCU02191
NCU08367	1.09733	hypothetical protein	NCU08367
NCU02730	1.5004	hypothetical protein	NCU02730
NCU02172	1.0182	hypothetical protein	NCU02172
NCU11353	1.32516	D-xylulose kinase	xyk-1
NCU01376	1.59781	phosphorus-2; alkaline phosphatase	pho-2
NCU04927	1.05302	hypothetical protein	NCU04927
NCU03555	1.08937	hypothetical protein	NCU03555
NCU07521	1.71861	F-box/WD-40 domain containing protein-2; F-box/WD-40 domain-containing protein 2	fwd-2
NCU09832	1.66023	hypothetical protein	NCU09832
NCU00269	1.21326	set-domain histone methyltransferase-2; histone-lysine N-methyltransferase	set-2
NCU00935	1.08922	hypothetical protein	NCU00935
NCU12022	1.32479	hypothetical protein	NCU12022
NCU02799	1.34567	hypothetical protein	NCU02799
NCU17123	1.29039	hypothetical protein	NCU17123
NCU03934	1.22466	hypothetical protein	NCU03934
NCU01013	1.09933	delta-aminolevulinic acid dehydratase	NCU01013
NCU02041	1.0229	anchored cell wall protein-11; anchored cell wall protein 11	acw-11
NCU11352	1.93209	hypothetical protein	NCU11352		DOWN
NCU05807	1.08847	isochorismatase family; isochorismatase family protein	NCU05807
NCU16014	2.48799	group I intron endonuclease	NCU16014
NCU05617	1.2332	hypothetical protein	NCU05617
NCU08772	1.2154	cyclin-dependent protein kinase complex component	NCU08772
NCU03263	1.18915	transmembrane protein	NCU03263
NCU00257	1.22267	ropy-2; dynactin Arp1 p62 subunit RO2	ro-2
NCU05628	1.57852	hypothetical protein	NCU05628
NCU07802	1.41275	hypothetical protein	NCU07802
NCU08889	1.2982	hypothetical protein; hypothetical protein, variant	NCU08889
NCU08168	1.50475	hypothetical protein	NCU08168
NCU06174	1.05398	DUF1649 domain-containing protein	NCU06174
NCU01349	2.09558	hypothetical protein	NCU01349
NCU00287	1.92705	hypothetical protein	NCU00287
NCU05351	1.95657	hypothetical protein	NCU05351
NCU06117	1.2415	hypothetical protein	NCU06117
NCU01901	1.32952	hypothetical protein	NCU01901
NCU07094	3.60898	monooxygenase	NCU07094
NCU01522	1.27275	chromodomain protein-3	cdp-3
NCU00638	1.09176	hypothetical protein	NCU00638
NCU06008	1.12412	hypothetical protein	NCU06008
NCU07074	1.67049	hypothetical protein	NCU07074
NCU02711	1.87652	hypothetical protein	NCU02711
NCU00849	2.1519	hypothetical protein; hypothetical protein, variant	NCU00849
NCU05477	1.12562	hypothetical protein	NCU05477
NCU01620	2.05639	hypothetical protein	NCU01620
NCU11088	1.2855	MGMT family protein; MGMT family protein, variant	NCU11088
NCU04279	1.03784	serine/threonine protein kinase-28; protein kinase domain-containing protein	stk-28
NCU07489	1.09987	phosphatase-Z-like-1; serine/threonine-protein phosphatase PP-Z|serine/threonine-protein phosphatase PP-Z, variant	pzl-1
NCU07234	1.06249	hypothetical protein	NCU07234
NCU05987	1.31041	hypothetical protein	NCU05987
NCU06531	2.44894	hypothetical protein	NCU06531
NCU03646	1.03239	hypothetical protein; hypothetical protein, variant	NCU03646		DOWN
NCU09365	1.09373	hypothetical protein	NCU09365
NCU11405	1.36266	alpha-1,3-glucanase/mutanase	NCU11405
NCU16384	1.90084	hypothetical protein	NCU16384
NCU06874	1.36718	HMG box-containing protein	NCU06874
NCU00263	1.4145	serin endopeptidase	NCU00263
NCU05663	1.07983	hypothetical protein	NCU05663
NCU02138	1.82536	hypothetical protein	NCU02138		DOWN
NCU08749	1.10867	hypothetical protein	NCU08749
NCU06987	1.42125	hypothetical protein	NCU06987
NCU02590	1.69427	hypothetical protein	NCU02590
NCU01884	1.13166	hypothetical protein	NCU01884
NCU01670	1.14346	type 1 phosphatase regulator ypi-1	NCU01670
NCU08069	1.26524	hypothetical protein	NCU08069
NCU05373	1.01078	hypothetical protein	NCU05373
NCU07855	1.15545	hypothetical protein	NCU07855
NCU17230	1.20966	hypothetical protein	NCU17230
NCU07836	1.22447	pantotheic acid-3; pantotheic acid-3 protein|pantotheic acid-3 protein, variant	pan-3
NCU00604	1.3039	hypothetical protein	NCU00604
NCU05448	2.38146	hypothetical protein	NCU05448
NCU06181	1.27808	hypothetical protein	NCU06181
NCU03484	1.53879	hypothetical protein	NCU03484
NCU01496	1.44871	hypothetical protein; hypothetical protein, variant	NCU01496
NCU01870	3.41064	Eno3 protein	NCU01870
NCU01193	1.59995	hypothetical protein	NCU01193
NCU04006	1.31992	hypothetical protein	NCU04006
NCU02950	1.19406	hypothetical protein	NCU02950
NCU11041	1.13182	hypothetical protein	NCU11041
NCU09568	1.01819	hypothetical protein	NCU09568
NCU04998	3.63299	hypothetical protein	NCU04998
NCU05049	1.43652	hypothetical protein	NCU05049
NCU03950	1.35696	hypothetical protein	NCU03950		DOWN
NCU16022	1.91771	hypothetical protein	NCU16022
NCU09990	1.288	hypothetical protein	NCU09990
NCU03208	4.19471	hypothetical protein	NCU03208
NCU03601	1.11364	integral membrane protein	NCU03601
NCU06680	1.38144	hypothetical protein	NCU06680
NCU03966	1.0742	mitochondrial Rho GTPase 1	NCU03966
NCU00357	1.18586	hypothetical protein	NCU00357
NCU06327	1.44913	benzoate 4-monooxygenase cytochrome P450	NCU06327
NCU06111	1.31683	GTPase Ras2p	NCU06111
NCU01873	3.48655	hypothetical protein	NCU01873
NCU05668	2.24736	hypothetical protein	NCU05668		DOWN
NCU01944	1.58339	hypothetical protein	NCU01944
NCU05291	1.5793	polyamine acetyltransferase	NCU05291
NCU04774	1.21531	hypothetical protein; hypothetical protein, variant	NCU04774
NCU06228	1.10419	hypothetical protein	NCU06228
NCU16904	1.87403	hypothetical protein	NCU16904
NCU03403	1.9343	hypothetical protein	NCU03403
NCU05899	1.09255	flotillin domain-containing protein	NCU05899		DOWN
NCU05881	1.10074	DUF500 and UBA/TS-N domain-containing protein	NCU05881
NCU09253	1.41574	DUF907 domain-containing protein	NCU09253
NCU04493	1.31605	hypothetical protein	NCU04493
NCU17157	1.41733	hypothetical protein	NCU17157
NCU07949	1.7948	hypothetical protein; hypothetical protein, variant 1|hypothetical protein, variant 2	NCU07949
NCU00947	1.93503	hypothetical protein	NCU00947
NCU09244	1.08412	hypothetical protein	NCU09244
NCU08506	1.20133	hypothetical protein	NCU08506
NCU16967	1.60877	hypothetical protein	NCU16967
NCU10011	1.12719	hypothetical protein	NCU10011
NCU08172	1.28865	hypothetical protein	NCU08172
NCU01610	1.28031	hypothetical protein	NCU01610
NCU09112	1.07789	hypothetical protein	NCU09112
NCU01088	1.86658	hypothetical protein	NCU01088
NCU09604	1.96739	hypothetical protein	NCU09604
NCU00248	1.03425	hypothetical protein	NCU00248
NCU05698	1.69823	hypothetical protein	NCU05698		DOWN
NCU01911	1.1617	GDP/GTP exchange factor Sec2p	NCU01911
NCU02317	1.14112	hypothetical protein	NCU02317
NCU09986	1.11277	hypothetical protein	NCU09986
NCU06524	2.50423	protease inhibitor	NCU06524
NCU01103	1.75546	carbonic anhydrase	NCU01103
NCU04556	1.81376	hypothetical protein	NCU04556
NCU09379	1.44707	hypothetical protein	NCU09379
NCU07768	1.22009	short-chain dehydrogenase/reductase SDR	NCU07768
NCU09356	1.01268	hypothetical protein	NCU09356
NCU06123	1.46845	phosphoketolase	NCU06123
NCU00949	1.18269	hypothetical protein	NCU00949
NCU05922	1.03027	hypothetical protein	NCU05922
NCU07869	1.43327	INSIG domain-containing protein	NCU07869
NCU05755	1.05336	hypothetical protein	NCU05755
NCU02196	1.10518	taurine catabolism dioxygenase TauD	NCU02196		DOWN
NCU01886	1.08076	hypothetical protein	NCU01886
NCU07108	1.68171	hypothetical protein	NCU07108
NCU17274	1.068	hypothetical protein	NCU17274
NCU16002	1.04066	hypothetical protein	NCU16002
NCU10641	1.05317	hypothetical protein	NCU10641
NCU07232	2.55023	hsp30-like protein; heat shock protein 30	NCU07232
NCU16352	1.19698	hypothetical protein	NCU16352
NCU03271	1.16977	hypothetical protein	NCU03271
NCU16856	3.38403	hypothetical protein	NCU16856
NCU16453	2.44235	hypothetical protein	NCU16453
NCU16555	2.25845	hypothetical protein; hypothetical protein, variant 1|hypothetical protein, variant 2	NCU16555
NCU16328	1.83069	hypothetical protein	NCU16328		DOWN
NCU17074	1.88523	hypothetical protein	NCU17074
NCU16311	3.89839	hypothetical protein	NCU16311
NCU16902	1.03542	hypothetical protein	NCU16902
NCU10883	2.2765	hypothetical protein; hypothetical protein, variant	NCU10883
NCU16007	1.24244	NADH dehydrogenase subunit 3	NCU16007
NCU16685	1.57083	hypothetical protein	NCU16685
NCU16830	2.19127	hypothetical protein; hypothetical protein, variant	NCU16830
NCU16930	1.8558	hypothetical protein	NCU16930		DOWN
NCU16789	1.64536	hypothetical protein	NCU16789
NCU16680	1.27403	hypothetical protein	NCU16680
NCU16793	-1.18986	C6 transcription factor; C6 transcription factor, variant	NCU16793	TF: Zn2Cys6
NCU05733	-1.23504	acriflavine resistant-2; acriflavine sensitivity control protein acr-2	acr-2	TF: Zn2Cys6
NCU16667	-1.02434	hypothetical protein	NCU16667	TF: Zn2Cys6
NCU16898	-1.3936	hypothetical protein	NCU16898	TF: Zn2Cys6
NCU12126	-1.05323	hypothetical protein	NCU12126	TF: Zn2Cys6
NCU01954	-2.04064	pre-mRNA-splicing factor cwc-24	NCU01954	TF: Misc
NCU02017	-1.43263	all development altered-2; CBF/NF-Y family transcription factor	ada-2	TF: Misc
NCU03206	-1.19105	C2H2 finger domain-containing protein	NCU03206	TF: C2H2
NCU06919	-4.03518	hypothetical protein	NCU06919	TF: C2H2
NCU06145	-1.05946	RING-6	NCU06145	TF: C2H2
NCU07900	-1.52299	hypothetical protein	NCU07900	TF: BZIP
NCU06380	-1.7096	zinc transporter YKE4	NCU06380	TCDB: The Zinc (Zn<sup>2+</sup>)-Iron (Fe<sup>2+</sup>) Permease (ZIP) Family
NCU07240	-1.8292	aflatoxin B1 aldehyde reductase member 2; aflatoxin B1 aldehyde reductase member 2, variant	NCU07240	TCDB: The Voltage-gated K<sup>+</sup> Channel &beta;-subunit (Kv&beta;) Family
NCU09642	-1.29221	high affinity sulfate transporter 1; high affinity sulfate transporter 1, variant	NCU09642	TCDB: The Sulfate Permease (SulP) Family
NCU02485	-1.53134	hypothetical protein	NCU02485	TCDB: The Proposed Fatty Acid Transporter (FAT) Family
NCU02636	-2.01314	peroxin 4; ubiquitin conjugating enzyme	pex4	TCDB: The Peroxisomal Protein Importer (PPI) Family
NCU05234	-2.83601	GTP-binding protein ryh1	NCU05234	TCDB: The Nuclear t-RNA exporter (t-Exporter) Family
NCU08477	-1.22524	ypt-like-1; small GTP-binding protein	ypt-1	TCDB: The Nuclear t-RNA exporter (t-Exporter) Family
NCU01523	-1.23875	GTP-binding protein ypt3	NCU01523	TCDB: The Nuclear t-RNA exporter (t-Exporter) Family
NCU04063	-1.2847	protein transporter sec-13	NCU04063	TCDB: The Nuclear Pore Complex (NPC) Family
NCU02803	-1.12368	pre-mRNA-splicing ATP-dependent RNA helicase prp-28	NCU02803	TCDB: The Nuclear mRNA Exporter (mRNA-E) Family
NCU00898	-1.12002	hypothetical protein	NCU00898	TCDB: The Multidrug/Oligosaccharidyl-lipid/Polysaccharide (MOP) Flippase Superfamily
NCU08810	-1.06509	mitochondrial import inner membrane translocase subunit tim-21	NCU08810	TCDB: The Mitochondrial Protein Translocase (MPT) Family
NCU07465	-1.14437	mitochondrial phosphate carrier protein 2; mitochondrial phosphate carrier protein 2, variant	NCU07465	TCDB: The Mitochondrial Carrier (MC) Family
NCU00316	-1.51956	peroxisomal adenine nucleotide transporter 1	NCU00316	TCDB: The Mitochondrial Carrier (MC) Family
NCU06662	-1.25852	mitochondrial carrier protein	NCU06662	TCDB: The Mitochondrial Carrier (MC) Family
NCU02802	-1.39798	arginine-13; mitochondrial ornithine carrier protein	arg-13	TCDB: The Mitochondrial Carrier (MC) Family
NCU08858	-2.16642	MFS alpha-glucoside transporter	NCU08858	TCDB: The Major Facilitator Superfamily (MFS)
NCU07740	-1.50807	hypothetical protein	NCU07740	TCDB: The Major Facilitator Superfamily (MFS)
NCU07504	-1.15179	major facilitator superfamily transporter protein MFS1; major facilitator superfamily transporter MFS1	NCU07504	TCDB: The Major Facilitator Superfamily (MFS)
NCU05045	-2.09487	MFS monocarboxylate transporter	NCU05045	TCDB: The Major Facilitator Superfamily (MFS)
NCU00711	-1.51267	multidrug resistance protein fnx1	NCU00711	TCDB: The Major Facilitator Superfamily (MFS)
NCU09580	-1.2359	MSF membrane transporter	NCU09580	TCDB: The Major Facilitator Superfamily (MFS)
NCU00526	-1.42046	Lcc1	NCU00526	TCDB: The Iron/Lead Transporter (ILT) Superfamily
NCU02591	-1.14646	glycerol:H+ symporter; glycerol:H+ symporter, variant	NCU02591	TCDB: The Glycerol Uptake (GUP) Family
NCU09696	-1.06652	signal recognition particle protein	NCU09696	TCDB: The General Secretory Pathway (Sec) Family
NCU10927	-1.11439	signal recognition particle protein	NCU10927	TCDB: The General Secretory Pathway (Sec) Family
NCU04127	-1.12177	hypothetical protein	NCU04127	TCDB: The General Secretory Pathway (Sec) Family
NCU06942	-1.53564	vacuolar protein sorting-associated protein VPS4	NCU06942	TCDB: The Endoplasmic Reticular Retrotranslocon (ER-RT) Family
NCU03784	-1.11818	cation chloride cotransporter	NCU03784	TCDB: The Cation-Chloride Cotransporter (CCC) Family
NCU09368	-1.10476	cation diffusion facilitator 10; cation diffusion facilitator 10, variant 1|cation diffusion facilitator 10, variant 2	NCU09368	TCDB: The Cation Diffusion Facilitator (CDF) Family
NCU08273	-2.40335	plasma membrane channel protein	NCU08273	TCDB: The Calcium-Dependent Chloride Channel (Ca-ClC) Family
NCU08382	-2.05755	peroxisomal half ABC transporter	NCU08382	TCDB: The ATP-binding Cassette (ABC) Superfamily
NCU01751	-1.39193	ATP-binding cassette protein	NCU01751	TCDB: The ATP-binding Cassette (ABC) Superfamily
NCU09012	-1.07865	hypothetical protein	NCU09012	TCDB: The ATP-binding Cassette (ABC) Superfamily
NCU08176	-1.66593	pectate lyase A	NCU08176	CAZy: PL3
NCU03503	-1.87891	colonial temperature sensitive-5; mannosyltransferase	cot-5	CAZy: GT4
NCU07261	-1.1518	beta-1,4-mannosyltransferase	NCU07261	CAZy: GT33
NCU07473	-1.29738	glycosyltransferase family 28 domain-containing protein	NCU07473	CAZy: GT1
NCU03770	-1.52718	glycosyl hydrolase family 76-7; cell wall glycosyl hydrolase Dfg5	gh76-7	CAZy: GH76
NCU02216	-1.79531	glycosylhydrolase family 76-6; cell wall glycosyl hydrolase Dfg5	gh76-6	CAZy: GH76
NCU05600	-1.38743	serine/threonine protein kinase-33; ubiquinone biosynthesis protein	stk-33	CAZy: GH71
NCU04854	-1.93345	glycosylhydrolase family 7-2; endoglucanase EG-1	gh7-2	CAZy: GH7
NCU07190	-1.39504	glycosylhydrolase family 6-3; exoglucanase 3	gh6-3	CAZy: GH6
NCU02233	-1.71227	glycosyl hydrolase	NCU02233	CAZy: GH5
NCU03914	-1.05585	glucan 1,3-beta-glucosidase	NCU03914	CAZy: GH5
NCU02235	-1.18728	glycosylhydrolase family 47-6; class I alpha-mannosidase 1A|class I alpha-mannosidase 1A, variant	gh47-6	CAZy: GH47
NCU07326	-1.59009	hypothetical protein	NCU07326	CAZy: GH43
NCU08054	-1.53567	glycosylhydrolase 3-2; beta-glucosidase 1	gh3-2	CAZy: GH3
NCU07487	-1.09412	glycosylhydrolase family 3-6; periplasmic beta-glucosidase	gh3-6	CAZy: GH3
NCU04554	-3.25823	glycosylhydrolase family 18-5; endochitinase 1	gh18-5	CAZy: GH18
NCU03209	-1.0191	glycosylhydrolase family 18-2; chitinase 1	gh18-2	CAZy: GH18
NCU06381	-2.65502	GPI-anchored cell wall beta-1,3-endoglucanase EglC	NCU06381	CAZy: GH17
NCU00173	-2.19856	esterase D	NCU00173	CAZy: CEnc
NCU10045	-1.45666	pectinesterase; pectinesterase, variant	NCU10045	CAZy: CE8
NCU05317	-1.1372	glycosylhydrolase family 18-6; chitinase	gh18-6	CAZy: CBM18,GH18
NCU00206	-1.11418	cellobiose dehydrogenase-1; cellobiose dehydrogenase	cdh-1	CAZy: CBM1
NCU07402	-1.46948	pyridoxal reductase	NCU07402
NCU00081	-1.21775	DNA topoisomerase 3-beta	NCU00081
NCU03337	-1.56033	ATP-dependent DNA helicase recQ; ATP-dependent DNA helicase recQ, variant	NCU03337
NCU01428	-3.24009	hydroxyisourate hydrolase; hydroxyisourate hydrolase, variant 1|hydroxyisourate hydrolase, variant 2	NCU01428
NCU04354	-1.83859	DEAD box family helicase	NCU04354
NCU03623	-2.08896	ubiquitin-conjugating enzyme E	NCU03623
NCU07264	-1.19074	ubiquitin-conjugating enzyme E2 15	NCU07264
NCU04513	-1.11098	ubiquitin conjugating enzyme Ubc14	NCU04513
NCU07655	-1.5933	hypothetical protein	NCU07655
NCU02801	-1.64868	translocator protein	NCU02801
NCU05780	-1.45189	glutathione S-transferase-1; glutathione transferase	gst-1
NCU00162	-1.11092	hypothetical protein	NCU00162
NCU07746	-1.28258	F-box domain-containing protein	NCU07746
NCU09613	-1.39991	hypothetical protein	NCU09613
NCU08768	-4.08381	hypothetical protein	NCU08768
NCU07654	-3.3709	pre-mRNA polyadenylation factor fip-1	NCU07654
NCU01282	-2.26377	vacuolar-sorting protein snf-7	NCU01282
NCU03543	-3.27336	hypothetical protein	NCU03543
NCU02812	-3.47724	uridylate kinase	NCU02812
NCU07467	-3.2059	hypothetical protein; hypothetical protein, variant	NCU07467
NCU04337	-1.56333	survival factor 1	NCU04337
NCU00435	-3.27531	SNF7 family protein	NCU00435
NCU00272	-1.69048	cullin-4; ubiquitin ligase subunit CulD	cul-4
NCU00580	-2.78676	acyl-CoA thioesterase	NCU00580
NCU11282	-2.23263	acyltransferase	NCU11282
NCU02028	-2.61357	aromatic ring-opening dioxygenase LigB subunit	NCU02028
NCU11241	-2.35339	nuclease domain-containing protein	NCU11241
NCU01347	-3.16214	hypothetical protein	NCU01347
NCU05279	-3.66627	hypothetical protein	NCU05279
NCU05578	-2.46627	hypothetical protein	NCU05578
NCU11402	-3.33044	DUF786 family protein	NCU11402
NCU11173	-2.09133	thiamine-phosphate pyrophosphorylase	NCU11173
NCU02800	-1.66397	arsenite resistance protein Ars2	NCU02800
NCU04305	-2.73684	hypothetical protein	NCU04305
NCU03718	-2.56208	PAP2 domain-containing protein	NCU03718
NCU04904	-3.68641	hypothetical protein	NCU04904
NCU00154	-2.96794	xaa-Pro dipeptidase; xaa-Pro dipeptidase, variant	NCU00154
NCU00936	-3.26682	succinate semialdehyde dehydrogenase; succinate semialdehyde dehydrogenase, variant 1|succinate semialdehyde dehydrogenase, variant 2	NCU00936
NCU08040	-2.15013	NEDD8-activating enzyme E1 regulatory subunit; NEDD8-activating enzyme E1 regulatory subunit, variant	NCU08040
NCU00030	-2.00044	mitochondrial nuclease	NCU00030
NCU06448	-2.5759	enoyl-CoA hydratase	NCU06448
NCU00494	-1.79913	hypothetical protein	NCU00494
NCU04363	-1.41289	hypothetical protein	NCU04363
NCU05777	-1.75556	ubiquitin carboxyl-terminal hydrolase 14	NCU05777
NCU03981	-2.25304	elongation factor Tu GTP binding domain-containing protein; elongation factor Tu GTP binding domain-containing protein, variant	NCU03981
NCU02265	-1.24037	frequency; period clock protein FRQ|period clock protein FRQ, variant 1|period clock protein FRQ, variant 2	frq
NCU03906	-1.82335	BSD domain-containing protein	NCU03906
NCU01218	-1.41702	hypothetical protein	NCU01218
NCU04857	-3.96227	2-hydroxyacid dehydrogenase	NCU04857
NCU09283	-2.68187	acetyltransferase	NCU09283
NCU09933	-3.88933	ion channel protein	NCU09933
NCU01409	-1.74522	ran-binding protein	NCU01409
NCU00918	-1.83037	hypothetical protein	NCU00918
NCU04339	-2.32996	ribokinase	NCU04339
NCU05271	-2.10343	hypothetical protein; hypothetical protein, variant	NCU05271
NCU16541	-1.63435	hypothetical protein; hypothetical protein, variant	NCU16541
NCU11237	-1.65876	prenylated Rab acceptor 1	NCU11237
NCU04610	-1.62519	oxysterol binding protein	NCU04610
NCU01399	-2.12233	short chain dehydrogenase/reductase family; short chain dehydrogenase/reductase family protein	NCU01399
NCU02888	-2.28939	hypothetical protein	NCU02888
NCU17064	-3.89769	5-nitroimidazole antibiotic resistance protein	NCU17064
NCU06346	-1.88221	hypothetical protein	NCU06346
NCU03290	-3.00028	dipeptidyl peptidase; dipeptidyl peptidase, variant	NCU03290
NCU03054	-1.95966	hypothetical protein	NCU03054
NCU06598	-1.24381	hypothetical protein	NCU06598
NCU05757	-2.03986	nitrilase	NCU05757
NCU00347	-1.38544	pex26-like; peroxin-26 Pex26-Penicillium chrysogenum	pex26
NCU03493	-1.25653	heterokaryon incompatibility- c; glycine rich protein	het-c
NCU09002	-1.40638	NADH:ubiquinone oxidoreductase 10.6; NADH:ubiquinone oxidoreductase 10.6kD subunit	nuo10.6
NCU06595	-2.20535	vacuolar protein sorting protein	NCU06595
NCU02333	-2.30128	arginase-1; arginase|arginase, variant	aga-1
NCU08982	-2.68392	hypothetical protein	NCU08982
NCU11146	-3.48343	aminotransferase	NCU11146
NCU11369	-1.20396	BAR domain-containing protein; BAR domain-containing protein, variant	NCU11369
NCU09882	-2.39507	metacaspase-1A	NCU09882
NCU03908	-1.82079	fmp-52	NCU03908
NCU05606	-1.11305	glucosidase 2 subunit beta	NCU05606
NCU01963	-1.87831	encodes anonymous transcript-6; anaphase-promoting complex subunit Apc5	eat-6
NCU06576	-2.60642	hypothetical protein	NCU06576
NCU04109	-1.76031	glutathione S-transferase-2; theta class glutathione S-transferase	gst-2
NCU11406	-1.98307	MOSC domain-containing protein	NCU11406
NCU09541	-1.42087	hypothetical protein	NCU09541
NCU00587	-1.32253	osmotic sensitive-5; mitogen activated protein kinase kinase|mitogen activated protein kinase kinase, variant	os-5
NCU09461	-2.22683	AP-3 complex subunit sigma	NCU09461
NCU07590	-2.36634	Ser/Thr protein phosphatase	NCU07590
NCU10658	-1.86244	hypothetical protein	NCU10658
NCU05306	-2.39111	hypothetical protein	NCU05306
NCU00291	-2.13514	hypothetical protein	NCU00291
NCU01767	-1.12603	phophatase 2C family protein	NCU01767
NCU03970	-1.82349	riboflavin kinase	NCU03970
NCU06876	-2.18517	adenosine 5'-monophosphoramidase	NCU06876
NCU03537	-1.52173	CHL4 family chromosome segregation protein	NCU03537
NCU01327	-1.51331	hypothetical protein	NCU01327
NCU05427	-1.68092	ATP-dependent Clp protease; ATP-dependent Clp protease, variant	NCU05427
NCU09473	-2.87447	3-ketoacyl-acyl carrier protein reductase	NCU09473
NCU08669	-1.35872	betaine aldehyde dehydrogenase 2	NCU08669
NCU04815	-2.51993	lactoylglutathione lyase	NCU04815
NCU09474	-2.06585	acetyltransferase	NCU09474
NCU00133	-1.23563	FACT complex subunit pob-3	NCU00133
NCU06592	-1.5506	hypothetical protein	NCU06592
NCU10417	-2.11284	hypothetical protein; hypothetical protein, variant	NCU10417
NCU09095	-2.14053	hypothetical protein	NCU09095
NCU09881	-1.88203	hypothetical protein	NCU09881
NCU04013	-1.58941	yellow-1; aldehyde dehydrogenase|aldehyde dehydrogenase, variant	ylo-1
NCU07992	-1.32191	spt3	NCU07992
NCU02433	-1.42897	ATG4 protein	NCU02433
NCU01339	-2.04287	hypothetical protein	NCU01339
NCU03170	-4.24856	molybdopterin-converting factor subunit 2	NCU03170
NCU04324	-1.36883	hypothetical protein	NCU04324
NCU01002	-1.09836	coatomer subunit epsilon	NCU01002
NCU03891	-1.82924	peptide methionine sulfoxide reductase msrB	NCU03891
NCU03679	-1.95478	hypothetical protein	NCU03679
NCU03186	-1.86962	ankyrin repeat and BTB/POZ domain-containing protein	NCU03186
NCU00112	-1.38727	aminopeptidase P	NCU00112
NCU00438	-2.48615	adenosine deaminase	NCU00438
NCU01838	-1.0512	nitrilase; nitrilase, variant	NCU01838
NCU06658	-1.70327	SET domain-containing protein	NCU06658
NCU02056	-1.68827	salicylaldehyde dehydrogenase	NCU02056
NCU06394	-1.10212	actin-related protein-5; chromatin remodeling complex subunit	arp-5
NCU06929	-1.02697	transcription elongation factor spt-5	NCU06929
NCU04124	-1.26374	golgi membrane protein	NCU04124
NCU01928	-1.52058	UBX domain-containing protein	NCU01928
NCU09794	-2.78689	NAD-binding Rossmann fold oxidoreductase	NCU09794
NCU06267	-2.07575	autophagy protein 16; autophagy protein 16, variant	NCU06267
NCU16682	-1.25239	PXA domain-containing protein	NCU16682
NCU07529	-2.56777	hypothetical protein	NCU07529
NCU07298	-1.94514	CAIB/BAIF family enzyme	NCU07298
NCU00333	-1.78912	ADP-ribosylation factor family protein; ADP-ribosylation factor family protein, variant	NCU00333
NCU09161	-2.6026	translation factor pelota	NCU09161
NCU01340	-2.66479	hypothetical protein	NCU01340
NCU10476	-1.44404	hypothetical protein; hypothetical protein, variant	NCU10476
NCU09432	-1.04342	SNARE-dependent exocytosis protein; SNARE-dependent exocytosis protein, variant	NCU09432
NCU09513	-1.41397	GTP-binding protein 1	NCU09513
NCU04642	-1.43003	adenosine deaminase; adenosine deaminase, variant	NCU04642
NCU08603	-2.15371	ankyrin repeat protein	NCU08603
NCU04342	-2.23509	hypothetical protein	NCU04342
NCU00260	-2.63971	oxidoreductase	NCU00260
NCU07733	-1.39998	electron transfer flavoprotein beta-subunit	NCU07733
NCU02405	-1.66696	hypothetical protein	NCU02405
NCU03558	-1.30606	hypothetical protein	NCU03558
NCU01435	-1.26686	serine/threonine protein kinase-1; serine/threonine-protein kinase bur-1	stk-1
NCU16367	-1.96425	hypothetical protein	NCU16367
NCU06652	-1.94984	S-(hydroxymethyl)glutathione dehydrogenase	NCU06652
NCU06672	-1.61394	autophagy ubiquitin-activating enzyme ApgG; autophagy ubiquitin-activating enzyme ApgG, variant	NCU06672
NCU07471	-1.1994	F-actin-capping protein subunit beta	NCU07471
NCU09035	-2.8385	alcohol dehydrogenase	NCU09035
NCU05180	-1.47196	kinesin family protein; kinesin family protein, variant	NCU05180
NCU00492	-1.50115	hypothetical protein	NCU00492
NCU00827	-1.44381	hypothetical protein	NCU00827
NCU00856	-1.74866	hypothetical protein	NCU00856
NCU04924	-2.58512	hypothetical protein similar to phosphatidyl synthase; HAD-superfamily hydrolase|HAD-superfamily hydrolase, variant	cut-1
NCU03485	-1.98439	signal recognition particle sec65 subunit	NCU03485
NCU09469	-1.25987	EF hand domain-containing protein	NCU09469
NCU01186	-1.01556	hypothetical protein	NCU01186
NCU03589	-3.02274	hypothetical protein	NCU03589
NCU01664	-2.27743	DUF974 domain-containing protein	NCU01664
NCU00426	-2.88809	hypothetical protein	NCU00426
NCU06171	-1.31873	actin cytoskeleton-regulatory complex protein; actin cytoskeleton-regulatory complex protein pan-1	NCU06171
NCU01389	-1.59344	mitogen-activated protein kinase organizer 1	NCU01389
NCU01016	-1.68386	hypothetical protein	NCU01016
NCU08197	-2.29736	cytochrome P450 2E1	NCU08197
NCU00978	-1.14541	checkpoint protein kinase	NCU00978
NCU07991	-1.61073	DUF292 domain-containing protein	NCU07991
NCU00056	-1.64103	condensing enzyme with mitochondrial function; 3-oxoacyl-[acyl-carrier-protein]-synthase	cem-1
NCU03218	-1.62101	PX domain-containing protein	NCU03218
NCU12152	-2.1819	hypothetical protein	NCU12152
NCU05000	-1.88542	hypothetical protein	NCU05000
NCU16337	-1.27578	nucleoporin-9	nup-9
NCU07858	-1.79126	DUF498 domain-containing protein	NCU07858
NCU08117	-2.90144	hypothetical protein	NCU08117
NCU04091	-1.05873	hypothetical protein	NCU04091
NCU08065	-1.40198	hypothetical protein	NCU08065
NCU05831	-1.30011	hypothetical protein	NCU05831
NCU11368	-2.05236	5',5'''-P-1,P-4-tetraphosphate phosphorylase 2	NCU11368
NCU04598	-1.26588	hypothetical protein	NCU04598
NCU07174	-1.55427	hypothetical protein	NCU07174
NCU07660	-1.39625	hypothetical protein	NCU07660
NCU10430	-1.29073	SNF7 family protein	NCU10430
NCU09706	-1.76075	DNA ligase I	NCU09706
NCU00463	-1.20382	kynureninase	NCU00463
NCU09812	-1.31804	LIM domain-containing protein	NCU09812
NCU02395	-1.40258	uroporphyrinogen-III synthase	NCU02395
NCU03766	-1.4149	small nuclear ribonucleoprotein; small nuclear ribonucleoprotein, variant	NCU03766
NCU08886	-2.11179	amidohydrolase	NCU08886
NCU11102	-1.85867	SCJ1	NCU11102
NCU05387	-1.45634	hydrolase	NCU05387
NCU08926	-1.14531	ATG2	NCU08926
NCU10683	-1.95283	NRS/ER	NCU10683
NCU02603	-1.78519	oxidoreductase	NCU02603
NCU05959	-1.11997	vesicle transport V-SNARE protein VTI1	NCU05959
NCU00465	-1.18893	chaperone dnaJ; chaperone dnaJ, variant	NCU00465
NCU03114	-1.52005	SSU72	NCU03114
NCU05986	-3.11396	sucrase/ferredoxin domain-containing protein	NCU05986
NCU01577	-1.45869	hypothetical protein	NCU01577
NCU03131	-2.79445	FAD dependent oxidoreductase superfamily; FAD dependent oxidoreductase superfamily protein	NCU03131
NCU04777	-1.46438	PrnX protein	NCU04777
NCU02156	-1.74887	dsDNA-binding protein PDCD5	NCU02156
NCU04071	-1.51596	carboxymuconate cyclase; carboxy-cis,cis-muconate cyclase	cmc
NCU08164	-1.52168	retinol dehydrogenase 13	NCU08164
NCU04606	-1.56423	pre-mRNA splicing factor; pre-mRNA splicing factor, variant	NCU04606
NCU00334	-1.95922	3' exoribonuclease	NCU00334
NCU00476	-1.36213	UPF0023 family protein	NCU00476
NCU06264	-1.57769	mutagen sensitive-53; DNA repair and recombination protein MUS53	mus-53
NCU06855	-1.78041	hypothetical protein	NCU06855
NCU04840	-1.12035	autophagy protein Atg13	NCU04840
NCU01089	-1.42351	flavin-containing amine oxidasedehydrogenase; flavin-containing amine oxidasedehydrogenase, variant	NCU01089
NCU04594	-2.46013	4-carboxymuconolactone decarboxylase	NCU04594
NCU04613	-2.06878	HAD superfamily hydrolase	NCU04613
NCU01745	-1.11285	SPX domain-containing protein	NCU01745
NCU10239	-2.49896	hypothetical protein	NCU10239
NCU12114	-1.37681	DDHD domain-containing protein	NCU12114
NCU04923	-1.83634	glycerol dehydrogenase-1; Gld1	gcy-1
NCU01945	-1.37217	IMP-specific 5'-nucleotidase 1	NCU01945
NCU05050	-2.30493	2-hydroxyacid dehydrogenase	NCU05050
NCU07320	-1.34225	phosphatidylinositol transporter	NCU07320
NCU04100	-1.08077	vacuolar sorting protein 1	NCU04100
NCU06844	-1.67959	hypothetical protein; hypothetical protein, variant	NCU06844
NCU04907	-1.06489	hypothetical protein	NCU04907
NCU07366	-1.77156	glucosamine-fructose-6-phosphate aminotransferase	gfa1
NCU00660	-1.29089	glutamyl-tRNA amidotransferase	NCU00660
NCU00145	-1.88235	histone H3v; histone H3	hH3v
NCU01284	-1.39524	hypothetical protein	NCU01284
NCU02659	-1.26411	hypothetical protein	NCU02659
NCU04479	-1.1279	LAP2	NCU04479
NCU03903	-1.42254	lipase/esterase	NCU03903
NCU04801	-1.85473	chalcone synthase	csy
NCU01771	-1.45106	DNA repair protein rhp57	NCU01771
NCU08671	-1.38245	phosphomevalonate kinase	NCU08671
NCU05222	-1.35464	CTLH domain-containing protein	NCU05222
NCU05616	-2.62184	arsenite S-adenosylmethyltransferase	NCU05616
NCU05227	-2.77911	20S proteasome maturation protein Ump1	NCU05227
NCU04460	-1.88706	galactose-1-phosphate uridylyltransferase	NCU04460
NCU03280	-1.59337	NUDIX domain-containing protein	NCU03280
NCU16552	-1.93986	hypothetical protein	NCU16552
NCU07985	-1.40156	MFS transporter	NCU07985
NCU02314	-3.271	hypothetical protein	NCU02314
NCU01782	-1.16527	Ras guanyl-nucleotide exchange factor RasGEF	NCU01782
NCU00218	-1.41261	ADP-ribosylation factor family protein	NCU00218
NCU04443	-1.17398	quinone oxidoreductase	NCU04443
NCU04507	-1.03014	ATP binding protein	NCU04507
NCU06631	-1.0157	exocyst complex component EXO84	NCU06631
NCU09746	-1.61849	gephyrin; gephyrin, variant	NCU09746
NCU04061	-1.49394	hypothetical protein	NCU04061
NCU16511	-1.81769	ADP-ribose 1''-phosphate phosphatase; ADP-ribose 1''-phosphate phosphatase, variant	NCU16511
NCU05717	-1.8033	37S ribosomal protein Mrp17; mito ribosomal protein S6	NCU05717
NCU02828	-1.35215	condensin complex component cnd2	NCU02828
NCU00108	-1.50509	serine/threonine protein kinase-13; serine/threonine-protein kinase	stk-13
NCU02895	-1.81585	MutT/nudix family protein	NCU02895
NCU07913	-1.48562	hypothetical protein	NCU07913
NCU09579	-2.00239	retinol dehydrogenase 12	NCU09579
NCU05716	-1.30623	hypothetical protein	NCU05716
NCU06769	-1.9812	activator 1 38 kDa subunit	NCU06769
NCU00400	-1.7061	hypothetical protein	NCU00400
NCU01762	-1.76376	nucleolar RNAse III; nucleolar RNAse III, variant	NCU01762
NCU03306	-1.68618	hypothetical protein	NCU03306
NCU07120	-1.80813	DUF1264 domain-containing protein	NCU07120
NCU03067	-1.49963	hypothetical protein	NCU03067
NCU16770	-1.81096	hypothetical protein	NCU16770
NCU06908	-1.45542	hypothetical protein	NCU06908
NCU06029	-1.25083	hypothetical protein	NCU06029
NCU09895	-1.00789	thioesterase	NCU09895
NCU02283	-1.17703	calcium/calmodulin-dependent kinase-2; calcium/calmodulin-dependent protein kinase type I	camk-2
NCU02319	-1.56549	aminopeptidase	NCU02319
NCU02067	-2.2939	MDM complex subunit 12; mitochondrial inheritance component mdm12	mdm12
NCU04191	-1.59886	rai-1	NCU04191
NCU11085	-1.67869	transporter particle complex subunit	NCU11085
NCU02095	-1.34234	hypothetical protein	NCU02095
NCU08955	-1.12546	UBX domain-containing protein; UBX domain-containing protein, variant	NCU08955
NCU16595	-2.30074	hypothetical protein	NCU16595
NCU08991	-1.1366	sulfur control-3; sulfur control-3 protein|sulfur control-3 protein, variant	scon-3
NCU04329	-1.66597	hypothetical protein	NCU04329
NCU00681	-1.00284	GTPase activating protein	NCU00681
NCU08633	-1.45621	cactin	NCU08633
NCU01403	-1.39211	GPI anchored protein	NCU01403
NCU02790	-1.30851	hypothetical protein	NCU02790
NCU04062	-1.53619	peroxin 20; peroxisome biogenesis factor 20	pex20
NCU00387	-2.55421	3-oxo-5-alpha-steroid 4-dehydrogenase	NCU00387
NCU09869	-1.03486	exocyst complex component Sec3; exocyst complex component Sec3, variant	NCU09869
NCU01799	-2.82509	hypothetical protein	NCU01799
NCU07440	-2.25281	mutagen sensitive-38; MUS38	mus-38
NCU08126	-1.72761	D-lactate dehydrogenase	NCU08126
NCU04826	-1.18778	hypothetical protein	NCU04826
NCU08281	-1.36665	hypothetical protein	NCU08281
NCU02689	-1.06268	amycelial; LIM and Rho-GAP domain-containing protein	amyc
NCU03176	-1.12891	hypothetical protein; hypothetical protein, variant 1|hypothetical protein, variant 2	NCU03176
NCU06764	-1.07036	proteasome catalytic alpha-2; 20S proteasome subunit Y7	pca-2
NCU06626	-1.12392	serine/threonine protein kinase-45; phosphoinositide 3-kinase regulatory subunit 4	stk-45
NCU06587	-1.60158	hypothetical protein	NCU06587
NCU04151	-2.14317	hypothetical protein	NCU04151
NCU02335	-1.73302	short chain dehydrogenase; short chain dehydrogenase, variant	NCU02335
NCU01338	-1.45193	DUF218 domain-containing protein	NCU01338
NCU05214	-2.31872	hypothetical protein	NCU05214
NCU03020	-1.20043	IdgA domain-containing protein	NCU03020
NCU03076	-2.40054	delta-1-pyrroline-5-carboxylate dehydrogenase	NCU03076
NCU06605	-1.00657	defective in methylation-8; DNA damage-binding protein 1	dim-8
NCU09748	-1.13663	transcription initiation factor IIA gamma chain	NCU09748
NCU03997	-1.28699	hypothetical protein	NCU03997
NCU00302	-1.18103	3-ketodihydrosphingosine reductase tsc-10	NCU00302
NCU05547	-1.23568	hypothetical protein	NCU05547
NCU03459	-1.25588	UBA domain-containing protein Ucp14	NCU03459
NCU08293	-1.76081	Bis(5'-adenosyl)-triphosphatase	NCU08293
NCU08342	-1.15892	COP9 signalosome-7; COP9 signalosome complex subunit 7a	csn-7
NCU05244	-1.50238	thioesterase	NCU05244
NCU10715	-1.00463	oxysterol binding protein; oxysterol binding protein, variant	NCU10715
NCU01005	-1.79245	hypothetical protein	NCU01005
NCU08874	-1.898	BET3 family protein	NCU08874
NCU00277	-1.83336	hypothetical protein	NCU00277
NCU07364	-1.38914	hypothetical protein	NCU07364
NCU04008	-1.63036	mitochondrial ATPase	NCU04008
NCU06732	-1.10703	leukotriene A-4 hydrolase	NCU06732
NCU04174	-1.73976	hypothetical protein	NCU04174
NCU07300	-1.88036	asparagine-2; asparagine synthetase domain-containing protein 1	asn-2
NCU02397	-1.56542	isoleucine-valine-5; pyruvate decarboxylase	ilv-5
NCU07309	-2.67496	guanine deaminase	NCU07309
NCU03632	-1.01152	farnesyltransferase/geranylgeranyltransferase type I alpha subunit	NCU03632
NCU05936	-1.3015	hypothetical protein	NCU05936
NCU00456	-1.99408	hypothetical protein	NCU00456
NCU02894	-1.07572	flavin-binding monooxygenase	NCU02894
NCU08445	-1.06666	misfolded glycoproteins degradation protein Yos9	NCU08445
NCU11288	-1.54676	xaa-Pro dipeptidase; xaa-Pro dipeptidase, variant	NCU11288
NCU16698	-1.50626	twinfilin-1	NCU16698
NCU02019	-1.76922	FAD dependent oxidoreductase	NCU02019
NCU02633	-1.58047	nuclear mRNA splicing factor-associated protein	NCU02633
NCU11261	-1.98978	hypothetical protein	NCU11261
NCU03325	-1.2013	triacylglycerol lipase	NCU03325
NCU06248	-1.6833	hypothetical protein	NCU06248
NCU08370	-1.06483	sporulation protein RMD8	NCU08370
NCU06966	-1.28383	hypothetical protein	NCU06966
NCU08038	-1.20926	CAS1	NCU08038
NCU03355	-1.71805	calpain-5	NCU03355
NCU04135	-1.08694	hypothetical protein	NCU04135
NCU09116	-1.57983	aromatic aminotransferase Aro8; aromatic aminotransferase Aro8, variant	NCU09116
NCU03932	-1.74207	hypothetical protein	NCU03932
NCU05513	-1.66248	hypothetical protein	NCU05513
NCU06303	-1.91131	alcohol dehydrogenase	NCU06303
NCU01205	-1.29358	hypothetical protein	NCU01205
NCU01328	-1.21512	transketolase	NCU01328
NCU04312	-1.67554	nuclear migration protein NudF-1	nudf-1
NCU02466	-1.33689	SVP1-like protein 2; SVP1-like protein 2, variant	NCU02466
NCU06256	-1.37777	phosphoglycerate mutase	NCU06256
NCU10226	-1.12951	mmf1	NCU10226
NCU09512	-1.12931	U6 small nuclear ribonucleoprotein	NCU09512
NCU01167	-3.41866	hypothetical protein	NCU01167
NCU09387	-1.93422	female and male fertility-1; female and male fertility protein 1	fmf-1
NCU07589	-1.27778	acetyltransferase	NCU07589
NCU08091	-1.36861	hypothetical protein; hypothetical protein, variant	NCU08091
NCU03079	-1.23183	hypothetical protein	NCU03079
NCU04810	-1.63861	serine/threonine-protein phosphatase 2A activator 1	NCU04810
NCU02227	-1.15029	acetylornithine deacetylase	NCU02227
NCU04086	-1.85485	hydrolase	NCU04086
NCU01548	-1.10483	hypothetical protein; hypothetical protein, variant	NCU01548
NCU06283	-1.40142	hypothetical protein	NCU06283
NCU04676	-1.47946	glutathione S-transferase	NCU04676
NCU01783	-1.15387	phosphatidylinositol N-acetylglucosaminyltransferase	NCU01783
NCU06192	-1.20467	vacuolar protein sorting-associated protein 45	NCU06192
NCU03605	-1.24421	amidohydrolase	NCU03605
NCU06109	-1.82917	hypothetical protein	NCU06109
NCU04776	-2.0378	hypothetical protein	NCU04776
NCU00111	-1.0981	hypothetical protein	NCU00111
NCU09548	-1.8196	platelet-activating factor acetylhydrolase	NCU09548
NCU07538	-1.87312	hypothetical protein	NCU07538
NCU00300	-1.85715	G-protein-coupled receptor-5; PQ loop repeat protein	gpr-5
NCU01026	-1.04269	hypothetical protein	NCU01026
NCU05647	-1.22071	hypothetical protein	NCU05647
NCU01500	-1.21952	nicotinamide riboside kinase 1; nicotinamide riboside kinase 1, variant	NCU01500
NCU07476	-1.95598	hypothetical protein	NCU07476
NCU00467	-1.04425	COP9 signalosome-5; CSN-5	csn-5
NCU05385	-1.03486	hypothetical protein	NCU05385
NCU07672	-1.15299	hypothetical protein	NCU07672
NCU03925	-1.61425	toxin biosynthesis protein	NCU03925
NCU07456	-1.49456	riboflavin-5; riboflavin synthase subunit alpha	rib-5
NCU01674	-1.15146	alpha-soluble NSF attachment protein	NCU01674
NCU10035	-1.59587	hypothetical protein	NCU10035
NCU02457	-1.15492	DNA-directed polymerase kappa; DNA-directed polymerase kappa, variant	NCU02457
NCU05275	-1.24477	ubiquitin fusion protein	NCU05275
NCU04741	-1.88014	hypothetical protein	NCU04741
NCU02394	-1.04482	oxidation resistance protein 1	NCU02394
NCU05262	-1.6387	hypothetical protein	NCU05262
NCU00350	-1.4198	epoxide hydrolase	NCU00350
NCU09136	-1.06263	hypothetical protein	NCU09136
NCU05231	-1.04206	ER membrane DUF1077 domain-containing protein	NCU05231
NCU04082	-2.35362	hypothetical protein	NCU04082
NCU00965	-1.23615	hypothetical protein	NCU00965
NCU00513	-1.09821	phosphotransferase enzyme family domain-containing protein	NCU00513
NCU06716	-1.31389	short chain dehydrogenase/reductase; short chain dehydrogenase/reductase, variant	NCU06716
NCU06337	-2.18473	hypothetical protein	NCU06337
NCU00659	-1.82509	hypothetical protein; hypothetical protein, variant	NCU00659
NCU06653	-1.46135	hypothetical protein	NCU06653
NCU01746	-1.51196	hypothetical protein	NCU01746
NCU04713	-1.36387	hypothetical protein	NCU04713
NCU10264	-1.01874	hypothetical protein	NCU10264
NCU07986	-1.22746	membrane protein TMS1	NCU07986
NCU00028	-2.71499	S-(hydroxymethyl)glutathione dehydrogenase; S-(hydroxymethyl)glutathione dehydrogenase, variant	NCU00028
NCU04791	-1.48214	menadione-induced gene-10; short chain dehydrogenase/reductase|short chain dehydrogenase/reductase, variant 1|short chain dehydrogenase/reductase, variant 2|short chain dehydrogenase/reductase, variant 3	mig-10
NCU04362	-1.20059	pre-mRNA-splicing factor cwc-26	NCU04362
NCU08934	-1.07851	hypothetical protein	NCU08934
NCU01256	-1.16183	glutamine amidotransferase	NCU01256
NCU05893	-1.74959	AT DNA binding protein	NCU05893
NCU08064	-1.25265	meiotically up-regulated 190 protein	NCU08064
NCU02228	-1.0155	geranylgeranyl transferase type I beta subunit	NCU02228
NCU03019	-1.06887	hypothetical protein	NCU03019
NCU01041	-1.13793	mitochondrial metalloendopeptidase OMA1	NCU01041
NCU08607	-1.18455	endoplasmic reticulum-Golgi intermediate compartment protein 3	NCU08607
NCU00330	-1.86208	hypothetical protein	NCU00330
NCU02678	-3.66049	hypothetical protein	NCU02678
NCU03898	-1.33775	ESCRT-II complex component	NCU03898
NCU16364	-1.17731	hypothetical protein	NCU16364
NCU01411	-1.44824	MFS multidrug resistance transporter	NCU01411
NCU04316	-1.00797	pheromone processing carboxypeptidase Kex1	NCU04316
NCU08436	-1.24596	alpha/beta hydrolase	NCU08436
NCU00921	-1.29323	hypothetical protein	NCU00921
NCU07265	-1.06899	hypothetical protein	NCU07265
NCU07119	-1.44498	nonribosomal peptide synthase 2	NCU07119
NCU09824	-1.09255	hypothetical protein; hypothetical protein, variant	NCU09824
NCU09703	-1.36239	acetolactate decarboxylase	NCU09703
NCU06144	-1.09471	kinesin	NCU06144
NCU00596	-1.75123	lipoyltransferase	NCU00596
NCU01188	-1.23201	ubiquitin conjugating enzyme	NCU01188
NCU08058	-2.72729	3-hydroxyacyl-CoA dehydrogenase	NCU08058
NCU03203	-1.23902	hypothetical protein	NCU03203
NCU00060	-1.59935	WW domain-containing protein; WW domain-containing protein, variant 1|WW domain-containing protein, variant 2	NCU00060
NCU00481	-1.14457	a-pheromone processing metallopeptidase Ste23	NCU00481
NCU06177	-1.38906	calcium/calmodulin-dependent kinase-3; calcium/calmodulin-dependent protein kinase	camk-3
NCU01149	-1.40249	cupin domain-containing protein	NCU01149
NCU10397	-1.03338	phosphatidylinositol 4-kinase PIK1a	NCU10397
NCU11319	-1.17227	hypothetical protein	NCU11319
NCU03279	-1.91216	hypothetical protein	NCU03279
NCU02262	-1.47123	hypothetical protein	NCU02262
NCU08974	-1.34611	hypothetical protein	NCU08974
NCU04130	-1.15658	acylase ACY 1	NCU04130
NCU01191	-1.69765	hypothetical protein	NCU01191
NCU08008	-1.05163	adenylyl cyclase-associated protein	NCU08008
NCU04522	-2.57506	hypothetical protein	NCU04522
NCU06417	-1.26341	uracil-5-carboxylate decarboxylase	NCU06417
NCU03296	-1.16313	F1 ATPase assembly protein 11	NCU03296
NCU09599	-1.08543	hypothetical protein	NCU09599
NCU00700	-1.2705	hypothetical protein; hypothetical protein, variant	NCU00700
NCU07206	-1.27812	hypothetical protein	NCU07206
NCU02960	-1.1687	peroxin 5; peroxisomal targeting signal receptor	pex5
NCU04695	-2.01058	methyltransferase-UbiE family protein	NCU04695
NCU07791	-1.2044	hypothetical protein	NCU07791
NCU06706	-1.22093	killer toxin sensitivity protein	NCU06706
NCU11314	-1.27918	CaaX prenyl proteinase Rce1; CaaX prenyl proteinase Rce1, variant	NCU11314
NCU04246	-1.396	hypothetical protein	NCU04246
NCU06498	-1.1501	pre-mRNA-splicing factor cwc-21	NCU06498
NCU02559	-1.06327	hypothetical protein	NCU02559
NCU01098	-1.20411	hypothetical protein	NCU01098
NCU03001	-1.74771	hypothetical protein	NCU03001
NCU05518	-2.11517	peroxisomal copper amine oxidase	NCU05518
NCU03884	-1.19784	hypothetical protein	NCU03884
NCU09651	-1.45093	hypothetical protein	NCU09651
NCU01828	-1.59	hypothetical protein	NCU01828
NCU00619	-1.0904	hypothetical protein	NCU00619
NCU08313	-1.41322	riboflavin biosynthesis protein Rib7	NCU08313
NCU09695	-3.22936	PaxU; PaxU protein	NCU09695
NCU07773	-1.30844	thymidylate kinase	NCU07773
NCU06051	-2.37281	hypothetical protein	NCU06051
NCU06647	-1.22879	enoyl-CoA hydratase/isomerase	NCU06647
NCU00784	-1.07485	hypothetical protein	NCU00784
NCU16889	-2.50856	hypothetical protein	NCU16889
NCU05992	-1.5077	hypothetical protein	NCU05992
NCU12084	-1.30797	hypothetical protein	NCU12084
NCU00953	-1.00615	hypothetical protein	NCU00953
NCU01434	-1.35638	hypothetical protein	NCU01434
NCU04897	-1.30225	hypothetical protein	NCU04897
NCU00616	-1.07042	hypothetical protein; hypothetical protein, variant 1|hypothetical protein, variant 2	NCU00616
NCU07951	-1.46471	hypothetical protein	NCU07951
NCU10897	-1.22598	hypothetical protein	NCU10897
NCU01854	-1.41055	hypothetical protein; hypothetical protein, variant	NCU01854
NCU02026	-1.15088	hypothetical protein	NCU02026
NCU02389	-1.11332	hypothetical protein	NCU02389
NCU04213	-1.04937	progesterone binding protein	NCU04213
NCU01442	-1.00318	DUF1671 domain-containing protein	NCU01442
NCU02294	-1.27694	hypothetical protein	NCU02294
NCU04653	-1.07977	LCCL domain-containing protein	NCU04653
NCU07321	-1.29292	hypothetical protein	NCU07321
NCU08154	-2.06732	hypothetical protein	NCU08154
NCU02176	-1.14975	hypothetical protein	NCU02176
NCU09838	-1.31364	hypothetical protein	NCU09838
NCU08943	-1.31626	3-oxoacyl-(acyl-carrier-protein) reductase	NCU08943
NCU03464	-1.00108	transcription factor TFIID complex subunit Taf13	NCU03464
NCU09343	-1.36171	hypothetical protein	NCU09343
NCU11370	-1.20998	6-phosphogluconate dehydrogenase 2	NCU11370
NCU02111	-1.22769	myosin-5	NCU02111
NCU10038	-1.68094	glycerophosphoryl diester phosphodiesterase	NCU10038
NCU06222	-1.05117	tyrosyl-DNA phosphodiesterase domain-containing protein	NCU06222
NCU05145	-1.15116	hypothetical protein	NCU05145
NCU16915	-1.4274	hypothetical protein	NCU16915
NCU07963	-2.4019	hypothetical protein	NCU07963
NCU02361	-1.39633	formamidase; formamidase, variant	NCU02361
NCU06365	-1.08795	DEAD/DEAH box helicase	NCU06365
NCU04318	-1.44693	dihydroorotate dehydrogenase	NCU04318
NCU06758	-1.30788	hypothetical protein	NCU06758
NCU08766	-1.01133	hypothetical protein	NCU08766
NCU03590	-1.1606	hypothetical protein	NCU03590
NCU02480	-1.10785	short-chain dehydrogenase/reductase; short-chain dehydrogenase/reductase, variant	NCU02480
NCU09972	-1.15622	hypothetical protein	NCU09972
NCU02772	-1.67222	hypothetical protein	NCU02772
NCU05828	-1.31218	hypothetical protein	NCU05828
NCU07242	-1.98282	short-chain dehydrogenase/oxidoreductase	NCU07242
NCU04016	-1.01053	phosphoglycerate mutase	NCU04016
NCU02719	-1.12979	hypothetical protein	NCU02719
NCU06012	-1.1414	hypothetical protein	NCU06012
NCU05512	-1.93536	copper resistance protein Crd2	NCU05512
NCU07387	-1.06274	hypothetical protein	NCU07387
NCU04811	-1.17265	hypothetical protein	NCU04811
NCU07753	-1.06323	hypothetical protein	NCU07753
NCU01978	-1.02218	hypothetical protein	NCU01978
NCU10392	-1.32073	hypothetical protein	NCU10392
NCU09783	-1.1402	D-isomer specific 2-hydroxyacid dehydrogenase	NCU09783
NCU06006	-1.05063	serine/threonine protein kinase-37	stk-37
NCU06878	-2.78435	hypothetical protein	NCU06878
NCU10077	-1.29775	hypothetical protein	NCU10077
NCU04497	-2.44896	hypothetical protein	NCU04497
NCU00563	-1.52329	hypothetical protein	NCU00563
NCU09821	-1.15565	oxidoreductase	NCU09821
NCU00838	-1.40514	3-dehydroshikimate dehydratase	NCU00838
NCU04492	-1.21459	hypothetical protein	NCU04492
NCU04657	-1.05503	1-aminocyclopropane-1-carboxylate deaminase	NCU04657
NCU10393	-2.46646	hypothetical protein	NCU10393
NCU04048	-1.61417	hypothetical protein	NCU04048
NCU09735	-1.311	short-chain dehydrogenase	NCU09735
NCU08454	-1.57031	hypothetical protein	NCU08454
NCU10237	-1.30761	glycerophosphoryl diester phosphodiesterase; glycerophosphoryl diester phosphodiesterase, variant	NCU10237
NCU04466	-1.21946	cyanamide hydratase	NCU04466
NCU04785	-1.30183	hypothetical protein	NCU04785
NCU02944	-1.47382	hypothetical protein	NCU02944
NCU06801	-1.0068	hypothetical protein	NCU06801
NCU05732	-2.00525	hypothetical protein	NCU05732
NCU03741	-1.26663	NAD kinase/ATP NAD kinase	NCU03741
NCU07783	-1.48435	NADH-ubiquinone oxidoreductase complex 1/LYR family protein	NCU07783
NCU16803	-2.34577	hypothetical protein	NCU16803
NCU16430	-1.00771	hypothetical protein	NCU16430
NCU07080	-1.09	hypothetical protein	NCU07080
NCU06879	-1.30632	hypothetical protein	NCU06879
NCU07899	-1.09609	CAIB/BAIF family protein	NCU07899
NCU08729	-1.32382	transcription initiation factor TFIID 23-30kDa subunit	NCU08729
NCU09724	-1.80393	hypothetical protein	NCU09724
NCU04308	-1.19304	hypothetical protein	NCU04308
NCU05618	-1.32773	extracellular SCP domain-containing protein Pry1	NCU05618
NCU05553	-1.1655	hypothetical protein	NCU05553
NCU08156	-2.34995	hypothetical protein	NCU08156
NCU02755	-1.11631	PAP2 domain-containing protein	NCU02755
NCU05080	-2.03042	hypothetical protein	NCU05080
NCU06254	-1.26614	tRNA splicing 2' phosphotransferase 1; tRNA splicing 2' phosphotransferase 1, variant	NCU06254
NCU03629	-1.00775	hypothetical protein	NCU03629
NCU09144	-1.00672	hypothetical protein; hypothetical protein, variant	NCU09144
NCU04299	-1.08623	hypothetical protein	NCU04299
NCU02221	-1.16465	hypothetical protein	NCU02221
NCU12100	-1.00432	hypothetical protein	NCU12100
NCU05944	-1.0533	hypothetical protein	NCU05944
NCU08526	-1.39093	hypothetical protein	NCU08526
NCU05197	-2.13541	hypothetical protein	NCU05197
NCU07037	-1.32366	hypothetical protein	NCU07037
NCU02969	-1.27552	alkaline ceramidase	NCU02969
NCU12057	-1.08077	hypothetical protein	NCU12057
NCU10245	-1.23385	hypothetical protein	NCU10245
NCU11411	-1.06632	hypothetical protein	NCU11411
NCU00897	-1.26408	Sin3 complex subunit	NCU00897
NCU02327	-1.41477	hypothetical protein; hypothetical protein, variant	NCU02327
NCU04471	-1.03171	hypothetical protein	NCU04471
NCU04626	-1.08766	G-protein coupled receptor-2; G-protein coupled receptor	gpr-2
NCU02917	-1.35733	hypothetical protein	NCU02917
NCU03893	-1.13376	short-chain dehydrogenase/reductase SDR	NCU03893
NCU06422	-1.68828	serine/threonine protein kinase-42	stk-42
NCU09078	-1.08112	hypothetical protein	NCU09078
NCU09278	-2.42124	oxidoreductase	NCU09278
NCU07897	-1.04281	hypothetical protein	NCU07897
NCU03889	-1.01548	SNARE	NCU03889
NCU16999	-1.16605	hypothetical protein	NCU16999
NCU16587	-1.16965	hypothetical protein	NCU16587
NCU07181	-1.15369	hypothetical protein	NCU07181
NCU01419	-1.15341	quinone oxidoreductase	NCU01419
NCU06926	-1.30508	hypothetical protein	NCU06926
NCU03190	-1.16004	Rec8	NCU03190
NCU11362	-1.27534	DUF890 domain-containing protein	NCU11362
NCU10761	-1.37805	methyltransferase	NCU10761
NCU01211	-1.25445	hypothetical protein	NCU01211
NCU06471	-1.10536	proline-1; pyrroline-5-carboxylate reductase	pro-1
NCU07453	-1.02344	hypothetical protein	NCU07453
NCU01086	-1.57681	benzoate 4-monooxygenase	NCU01086
NCU08557	-1.70782	hypothetical protein	NCU08557
NCU08155	-1.91741	hypothetical protein	NCU08155
NCU02285	-1.14923	hypothetical protein	NCU02285
NCU09947	-2.1308	hypothetical protein	NCU09947
NCU09363	-1.0215	hypothetical protein	NCU09363
NCU08372	-1.0168	triacylglycerol lipase	NCU08372
NCU03408	-1.23972	hypothetical protein	NCU03408
NCU07656	-1.35508	hypothetical protein	NCU07656
NCU09355	-1.17167	hypothetical protein	NCU09355
NCU04147	-1.32542	Ser/Thr protein phosphatase	NCU04147
NCU04865	-1.09871	polyketide synthase-3; polyketide synthase 3	pks-3
NCU07610	-1.30411	taurine dioxygenase	NCU07610
NCU01400	-1.42087	hypothetical protein	NCU01400
NCU02727	-1.35181	glycine cleavage system T protein	NCU02727
NCU11365	-1.07305	aminotransferase	NCU11365
NCU11220	-1.56036	A/G-specific adenine glycosylase	NCU11220
NCU04408	-1.20581	hypothetical protein	NCU04408
NCU09055	-2.03851	hypothetical protein	NCU09055
NCU03888	-1.02893	DUF500 and SH3 domain-containing protein	NCU03888
NCU05071	-1.51987	metallo-endopeptidase	NCU05071
NCU01061	-1.109	dienelactone hydrolase	NCU01061
NCU07450	-1.76025	hypothetical protein	NCU07450
NCU07581	-1.49599	hypothetical protein	NCU07581
NCU08544	-2.05504	hypothetical protein	NCU08544
NCU17016	-1.43312	hypothetical protein	NCU17016
NCU09886	-1.03343	hypothetical protein	NCU09886
NCU02880	-1.14476	hypothetical protein	NCU02880
NCU03682	-1.21558	endonuclease/exonuclease/phosphatase	NCU03682
NCU04823	-1.07601	NADP-dependent alcohol dehydrogenase C; NADP-dependent alcohol dehydrogenase C, variant	NCU04823
NCU00759	-1.35635	hypothetical protein; hypothetical protein, variant	NCU00759
NCU00736	-1.06485	molybdenum cofactor biosynthetic protein	NCU00736
NCU02648	-1.38113	methyltransferase	NCU02648
NCU00201	-1.19632	hypothetical protein	NCU00201
NCU05688	-1.3223	hypothetical protein	NCU05688
NCU16875	-1.00513	hypothetical protein	NCU16875
NCU08113	-1.87173	hypothetical protein	NCU08113
NCU06434	-1.7763	hypothetical protein	NCU06434
NCU04740	-1.26486	hypothetical protein	NCU04740
NCU01567	-1.28859	hypothetical protein	NCU01567
NCU07563	-1.16552	hypothetical protein	NCU07563
NCU16785	-1.16078	hypothetical protein	NCU16785
NCU11363	-1.03436	FAD binding domain-containing protein	NCU11363
NCU04583	-1.43447	acetyltransferase	NCU04583
NCU07911	-1.11906	mitochondrial outer membrane protein iml-2	NCU07911
NCU05694	-1.47079	hypothetical protein	NCU05694
NCU03198	-1.03304	hypothetical protein	NCU03198
NCU08039	-1.66092	hypothetical protein	NCU08039
NCU03709	-1.35016	hypothetical protein	NCU03709

## Sheet: Sheet3
Overlap between maltose-inducible gene set and starch regulon in WT cells
NCU	Annotation	Gene symbols	Predicted Category
NCU03686	tall aerial hyphae-3; oxidase assembly protein 2|oxidase assembly protein 2, variant	tah-3	TF: Zn2Cys6
NCU03975	zinc finger protein 58		TF: Zn2Cys6
NCU02094	vegetative asexual development-2; VAD-2|VAD-2, variant	vad-2	TF: Zn2Cys6
NCU03593	kaleidoscope-1; homeobox domain-containing protein	kal-1	TF: Misc
NCU01856	transcriptional activator hac1	hac-1	TF: BZIP
NCU00860	ZIP family zinc transporter		TCDB: The Zinc (Zn<sup>2+</sup>)-Iron (Fe<sup>2+</sup>) Permease (ZIP) Family
NCU02009	FreB; FreB protein		TCDB: The Phagocyte (gp91<sup>phox</sup>) NADPH Oxidase Family
NCU10021	high affinity glucose transporter-1; MFS monosaccharide transporter	hgt-1	TCDB: The Major Facilitator Superfamily (MFS)
NCU05627	high affinity glucose transporter ght1	xyt-1	TCDB: The Major Facilitator Superfamily (MFS)
NCU05897	l-fucose permease		TCDB: The Major Facilitator Superfamily (MFS)
NCU04537	monosaccharide transporter		TCDB: The Major Facilitator Superfamily (MFS)
NCU04963	high-affinity glucose transporter		TCDB: The Major Facilitator Superfamily (MFS)
NCU05068	hypothetical protein		TCDB: The Lipid-translocating Exporter (LTE) Family
NCU03497	plasma membrane iron permease		TCDB: The Iron/Lead Transporter (ILT) Superfamily
NCU03498	Lcc3		TCDB: The Iron/Lead Transporter (ILT) Superfamily
NCU11312	CorA family metal ion transporter		TCDB: The CorA Metal Ion Transporter (MIT) Family
NCU07075	calcium exchanger; calcium/proton exchanger|calcium/proton exchanger, variant	cax	TCDB: The Ca<sup>2+</sup>:Cation Antiporter (CaCA) Family
NCU05591	ABC transporter CDR4		TCDB: The ATP-binding Cassette (ABC) Superfamily
NCU02051	hypothetical protein		TCDB: The ATP-binding Cassette (ABC) Superfamily
NCU08936	clock-controlled gene-15; clock-controlled gene-15, variant	ccg-15	CAZy: GHnc
NCU04674	glycosylhydrolase family 31-3; alpha-glucosidase	gh31-3	CAZy: GH31
NCU00701	lysozyme; N,O-diacetylmuramidase	lyz	CAZy: GH25
NCU09904	glucan 1,3-beta-glucosidase		CAZy: GH16
NCU01517	glucoamylase precursor; glucoamylase	gla-1	CAZy: GH15,CBM20
NCU08746	starch binding domain-containing protein		CAZy: AA13,CBM20
NCU05404	endoglucanase		CAZy: AA11
NCU00575	glucokinase
NCU03697	FAD binding domain-containing protein
NCU05183	hypothetical protein
NCU07784	SAM binding domain-containing protein
NCU00248	hypothetical protein
NCU03433	hypothetical protein
NCU04774	hypothetical protein; hypothetical protein, variant
NCU09788	endonuclease/exonuclease/phosphatase
NCU01940	serine/threonine protein kinase	ptk-2
NCU05899	flotillin domain-containing protein
NCU02767	hyphal anastamosis-6; PRO41 protein	ham-6
NCU09712	hypothetical protein; hypothetical protein, variant
NCU01944	hypothetical protein
NCU01013	delta-aminolevulinic acid dehydratase
NCU09017	hypothetical protein
NCU05351	hypothetical protein
NCU06824	hypothetical protein
NCU07389	hyphal anastamosis-9; SAM and PH domain-containing protein	ham-9
NCU03915	hypothetical protein
NCU01886	hypothetical protein
NCU04279	serine/threonine protein kinase-28; protein kinase domain-containing protein	stk-28
NCU06130	hypothetical protein
NCU04006	hypothetical protein
NCU05881	DUF500 and UBA/TS-N domain-containing protein
NCU09245	hypothetical protein
NCU05922	hypothetical protein
NCU04005	casein kinase-1b; casein kinase 1b|casein kinase 1b, variant	ck-1b
NCU02090	adenine phosphoribosyltransferase
NCU05435	hypothetical protein
NCU04419	2-oxoglutarate-dependent ethylene/succinate-forming enzyme
NCU06987	hypothetical protein
NCU01208	hypothetical protein; hypothetical protein, variant
NCU01036	DUF907 domain-containing protein
NCU07693	stu-1
NCU03197	serine/threonine protein kinase-11; serine/threonine-protein kinase psk1|serine/threonine-protein kinase psk1, variant	stk-11
NCU09108	hypothetical protein; hypothetical protein, variant
NCU02138	hypothetical protein
NCU02950	hypothetical protein
NCU02952	hypothetical protein
NCU04661	hypothetical protein
NCU00287	hypothetical protein
NCU09244	hypothetical protein
NCU02086	hypothetical protein
NCU08319	developmental regulator flbA; developmental regulator flbA, variant
NCU07521	F-box/WD-40 domain containing protein-2; F-box/WD-40 domain-containing protein 2	fwd-2
NCU03992	fimbrin	fim
NCU08396	hypothetical protein
NCU06196	hypothetical protein
NCU06111	GTPase Ras2p
NCU07768	short-chain dehydrogenase/reductase SDR
NCU05964	developmental regulator VosA
NCU02191	hypothetical protein
NCU06992	DNA repair protein Nse1
NCU01193	hypothetical protein
NCU07769	hypothetical protein
NCU04880	hypothetical protein
NCU08870	hypothetical protein
NCU09832	hypothetical protein
NCU02590	hypothetical protein
NCU02084	arginase
NCU08820	hypothetical protein
NCU01911	GDP/GTP exchange factor Sec2p
NCU00161	hypothetical protein; hypothetical protein, variant
NCU04542	hypothetical protein
NCU01845	phosphoglycerate mutase family domain-containing protein; phosphoglycerate mutase family domain-containing protein, variant
NCU04493	hypothetical protein
NCU09686	clock-controlled gene-8; clock-controlled protein 8	ccg-8
NCU05987	hypothetical protein
NCU07802	hypothetical protein
NCU06181	hypothetical protein
NCU03601	integral membrane protein
NCU09915	female sexual development-1; female sexual development-1 protein|female sexual development-1 protein, variant 1|female sexual development-1 protein, variant 2	fsd-1
NCU05755	hypothetical protein
NCU06387	hypothetical protein
NCU06327	benzoate 4-monooxygenase cytochrome P450
NCU01349	hypothetical protein
NCU00263	serin endopeptidase
NCU03950	hypothetical protein
NCU02099	hypothetical protein
NCU01103	carbonic anhydrase
NCU05668	hypothetical protein
NCU03271	hypothetical protein
NCU06524	protease inhibitor
NCU10883	hypothetical protein; hypothetical protein, variant
NCU16685	hypothetical protein
