# Supplementary material for: A fungal transcription factor essential for starch degradation affects integration of carbon and nitrogen metabolism
Source: PLoS Genet. 2017 May 3;13(5):e1006737. doi: 10.1371/journal.pgen.1006737 (PMC5435353; doi:10.1371/journal.pgen.1006737)
Supplement: S2 Table — Sheet 1: Genes with significant expression changes under amylose conditions in the Δcol-26 mutant relative to WT. Sheet 2: Genes with significant expression changes under maltose conditions in the Δcol-26 mutant relative to WT. (XLSX) [file pgen.1006737.s002.xlsx]

## Sheet: Sheet1
Genes with significant expression changes under amylose conditions in the col-26 mutant relative to WT
NCU	Symbol	Annotation	Category	log2FoldChange	Expression in ∆col-26
NCU07788	col-26	colonial-26; fungal specific transcription factor	TF: Zn2Cys6;	-5.60814	Decreased	starch-regulon
NCU00289	tah-1	tall aerial hyphae-1; TAH-1|TAH-1, variant	TF: Zn2Cys6;	-3.98908	Decreased	starch-regulon
NCU07675	NCU07675	hypothetical protein	TF: Zn2Cys6;	-3.83529	Decreased
NCU03728	NCU03728	hypothetical protein	TF: Zn2Cys6;	-3.56603	Decreased	starch-regulon
NCU03931	ada-5	all development altered-5; ADA-5	TF: Zn2Cys6;	-2.62281	Decreased	starch-regulon
NCU02094	vad-2	vegetative asexual development-2; VAD-2|VAD-2, variant	TF: Zn2Cys6;	-2.44136	Decreased	starch-regulon
NCU03686	tah-3	tall aerial hyphae-3; oxidase assembly protein 2|oxidase assembly protein 2, variant	TF: Zn2Cys6;	-2.27089	Decreased	starch-regulon
NCU03975	NCU03975	zinc finger protein 58	TF: Zn2Cys6;	-2.14699	Decreased	starch-regulon
NCU05994	NCU05994	transcription factor TamA; transcription factor TamA, variant	TF: Zn2Cys6;	-2.03869	Decreased	starch-regulon
NCU03120	NCU03120	hypothetical protein; hypothetical protein, variant	TF: Zn2Cys6;	-1.8766	Decreased
NCU08063	NCU08063	hypothetical protein	TF: Zn2Cys6;	-1.86498	Decreased
NCU08899	NCU08899	hypothetical protein	TF: Zn2Cys6;	-1.79575	Decreased
NCU04866	ada-6	all development altered-6; ADA-6	TF: Zn2Cys6;	-1.71813	Decreased
NCU07932	NCU07932	hypothetical protein	TF: Zn2Cys6;	-1.62326	Decreased
NCU02576	NCU02576	C6 finger domain-containing protein; C6 finger domain-containing protein, variant	TF: Zn2Cys6;	-1.55804	Decreased
NCU01097	NCU01097	hypothetical protein	TF: Zn2Cys6;	-1.38609	Decreased
NCU09529	NCU09529	hypothetical protein	TF: Zn2Cys6;	-1.34279	Decreased	starch-regulon
NCU07392	adv-1	arrested development-1; transcriptional regulatory protein Pro-1	TF: Zn2Cys6;	-1.3185	Decreased
NCU06799	vad-5	vegetative asexual development-5; fungal specific transcription factor	TF: Zn2Cys6;	-1.20799	Decreased
NCU04851	NCU04851	hypothetical protein	TF: Zn2Cys6;	-1.10288	Decreased
NCU09549	NCU09549	C6 zinc finger domain-containing protein	TF: Zn2Cys6;	-1.08746	Decreased
NCU00155	NCU00155	C6 transcription factor	TF: Zn2Cys6;	-1.05468	Decreased
NCU03643	NCU03643	cutinase transcription factor 1 beta	TF: Zn2Cys6;	-1.03157	Decreased
NCU04001	ff-7	female fertility-7	TF: Zn2Cys6;	-1.00969	Decreased
NCU02182	NCU02182	hypothetical protein	TF: MYB;	-3.23463	Decreased
NCU07543	NCU07543	hypothetical protein	TF: MYB;	-2.12373	Decreased	starch-regulon
NCU01312	rca-1	regulator of conidiation in Aspergillus-1; myb-like DNA-binding protein myb-1	TF: MYB;	-1.41829	Decreased
NCU05685	NCU05685	hypothetical protein; hypothetical protein, variant	TF: MYB;	-1.00638	Decreased
NCU00097	bek-1	beak-1; BEAK-1	TF: Misc;	-1.06782	Decreased
NCU03593	kal-1	kaleidoscope-1; homeobox domain-containing protein	TF: Misc ;	-1.77142	Decreased	starch-regulon
NCU03725	vib-1	vegetative incompatibility blocked-1; VIB-1|VIB-1, variant	TF: Misc ;	-1.19066	Decreased
NCU15829	asd-4	GATA type zinc finger protein ASD4	TF: GATA;	-1.64425	Decreased
NCU09068	nit-2	nitrate nonutilizer-2; nitrogen catabolic enzyme regulatory protein	TF: GATA;	-1.60153	Decreased
NCU01154	sub-1	submerged protoperithecia-1; submerged protoperithecia-1, variant	TF: GATA;	-1.23918	Decreased
NCU01640	rpn-4	regulatory particle, non-ATPase-like-4; C2H2 transcription factor	TF: C2H2;	-4.71411	Decreased
NCU08807	cre-1	carbon catabolite regulation; DNA-binding protein cre-1	TF: C2H2;	-3.16372	Decreased
NCU01629	NCU01629	hypothetical protein	TF: C2H2;	-2.48702	Decreased	starch-regulon
NCU00694	NCU00694	hypothetical protein	TF: C2H2;	-2.09023	Decreased	starch-regulon
NCU09252	NCU09252	hypothetical protein	TF: C2H2;	-1.98076	Decreased	starch-regulon
NCU02621	NCU02621	C2H2 transcription factor	TF: C2H2;	-1.92098	Decreased	starch-regulon
NCU00038	NCU00038	C2H2 transcription factor	TF: C2H2;	-1.90232	Decreased
NCU02671	msn-1	MSN1-like; cutinase G-box binding protein	TF: C2H2;	-1.72125	Decreased
NCU07952	NCU07952	C2H2 type zinc finger domain-containing protein	TF: C2H2;	-1.67506	Decreased	starch-regulon
NCU02853	NCU02853	C2H2 type zinc finger domain-containing protein	TF: C2H2;	-1.65539	Decreased
NCU03699	NCU03699	zinc finger containing protein	TF: C2H2;	-1.41902	Decreased	starch-regulon
NCU09333	NCU09333	zinc finger transcription factor ace1	TF: C2H2;	-1.35465	Decreased
NCU04022	NCU04022	C2H2 finger domain-containing protein	TF: C2H2;	-1.22308	Decreased
NCU02666	NCU02666	NSDC	TF: C2H2;	-1.18187	Decreased
NCU00090	NCU00090	pH-response transcription factor pacC/RIM101	TF: C2H2;	-1.11375	Decreased
NCU04058	NCU04058	hypothetical protein	TF: BZIP;	-2.40473	Decreased	starch-regulon
NCU04050	cpc-1	cross pathway control-1; cross-pathway control protein 1	TF: BZIP;	-1.63856	Decreased
NCU07379	NCU07379	bZIP-type transcription factor; bZIP-type transcription factor, variant	TF: BZIP;	-1.48247	Decreased
NCU08055	NCU08055	b-ZIP transcription factor IDI4	TF: BZIP;	-1.30848	Decreased
NCU01345	asl-1	ascospore lethal-1; ascospore lethal-1, variant	TF: BZIP;	-1.16772	Decreased
NCU01994	NCU01994	bZIP transcription factor; bZIP transcription factor, variant	TF: BZIP;	-1.03325	Decreased
NCU01871	NCU01871	hypothetical protein; hypothetical protein, variant	TF: BHLH;	-1.47979	Decreased
NCU05970	NCU05970	hypothetical protein	TF: BHLH;	-1.38484	Decreased
NCU00860	NCU00860	ZIP family zinc transporter	TCDB: The Zinc (Zn<sup>2+</sup>)-Iron (Fe<sup>2+</sup>) Permease (ZIP) Family;	-2.05908	Decreased	starch-regulon
NCU09020	NCU09020	hypothetical protein	TCDB: The Telurite-resistance/Dicarboxylate Transporter (TDT) Family;	-1.05494	Decreased
NCU02632	NCU02632	sulfate transporter	TCDB: The Sulfate Permease (SulP) Family;	-1.46475	Decreased
NCU02162	NCU02162	SURF-family protein	TCDB: The Proton-translocating Cytochrome Oxidase (COX) Superfamily;	-1.08062	Decreased
NCU01165	NCU01165	LEM3/CDC50 family protein	TCDB: The Phospholipid Importer &#946;-subunit (PLI-&#946;) Family;	-1.71042	Decreased
NCU04201	NCU04201	signal transduction protein Syg1	TCDB: The Phosphate Permease (Pho1) Family;	-1.37999	Decreased	starch-regulon
NCU03278	NCU03278	protein-ER retention protein	TCDB: The Phosphate Permease (Pho1) Family;	-1.00972	Decreased
NCU02009	NCU02009	FreB; FreB protein	TCDB: The Phagocyte (gp91<sup>phox</sup>) NADPH Oxidase Family;	-1.79578	Decreased	starch-regulon
NCU02636	pex4	peroxin 4; ubiquitin conjugating enzyme	TCDB: The Peroxisomal Protein Importer (PPI) Family;	-2.20865	Decreased
NCU01680	pma-1	plasma membrane ATPase-1; plasma membrane ATPase	TCDB: The P-type ATPase (P-ATPase) Superfamily;	-2.75621	Decreased
NCU04736	nca-2	calcium P-type ATPase-2; plasma membrane calcium-transporting ATPase 3	TCDB: The P-type ATPase (P-ATPase) Superfamily;	-2.16609	Decreased	starch-regulon
NCU03292	pmr-1	calcium-transporting ATPase type 2C member 1	TCDB: The P-type ATPase (P-ATPase) Superfamily;	-1.43596	Decreased
NCU07966	NCU07966	calcium-transporting ATPase 3	TCDB: The P-type ATPase (P-ATPase) Superfamily;	-1.41243	Decreased
NCU05046	ena-1	E1-E2 ATPase-1; calcium-transporting ATPase 3	TCDB: The P-type ATPase (P-ATPase) Superfamily;	-1.02624	Decreased
NCU07334	NCU07334	uracil permease	TCDB: The Nucleobase:Cation Symporter-1 (NCS1) Family;	-1.36895	Decreased
NCU00895	NCU00895	RAB GTPase Ypt5	TCDB: The Nuclear t-RNA exporter (t-Exporter) Family;	-1.02238	Decreased
NCU09349	NCU09349	ATP-dependent RNA helicase has-1	TCDB: The Nuclear mRNA Exporter (mRNA-E) Family;	-2.86401	Decreased
NCU04504	NCU04504	ATP-dependent rRNA helicase rrp-3	TCDB: The Nuclear mRNA Exporter (mRNA-E) Family;	-2.76448	Decreased
NCU07070	NCU07070	ATP-dependent RNA helicase dbp-9	TCDB: The Nuclear mRNA Exporter (mRNA-E) Family;	-2.4776	Decreased
NCU07670	cyt-19	cytochrome-19; CYT-19 DEAD-box protein	TCDB: The Nuclear mRNA Exporter (mRNA-E) Family;	-2.42187	Decreased
NCU01369	NCU01369	ATP-dependent RNA helicase ded-1	TCDB: The Nuclear mRNA Exporter (mRNA-E) Family;	-2.35213	Decreased
NCU06418	NCU06418	ATP-dependent RNA helicase dbp-8	TCDB: The Nuclear mRNA Exporter (mRNA-E) Family;	-2.20065	Decreased
NCU07839	NCU07839	ATP-dependent RNA helicase dbp-2	TCDB: The Nuclear mRNA Exporter (mRNA-E) Family;	-2.05477	Decreased
NCU03380	NCU03380	ATP-dependent rRNA helicase spb-4	TCDB: The Nuclear mRNA Exporter (mRNA-E) Family;	-1.83147	Decreased
NCU06520	NCU06520	ATP-dependent RNA helicase dbp-7	TCDB: The Nuclear mRNA Exporter (mRNA-E) Family;	-1.69166	Decreased
NCU05782	NCU05782	ATP-dependent RNA helicase dbp-3	TCDB: The Nuclear mRNA Exporter (mRNA-E) Family;	-1.45466	Decreased
NCU09076	NCU09076	ATP-dependent RNA helicase	TCDB: The Nuclear mRNA Exporter (mRNA-E) Family;	-1.39771	Decreased
NCU04041	NCU04041	ATP-dependent RNA helicase mak-5	TCDB: The Nuclear mRNA Exporter (mRNA-E) Family;	-1.29789	Decreased
NCU03947	NCU03947	ubiquitin ligase	TCDB: The Nedd4-Family Interacting Protein-2 (Nedd4) Family;	-1.36556	Decreased
NCU00430	NCU00430	Na(+)/H(+) antiporter 2	TCDB: The Monovalent Cation:Proton Antiporter-1 (CPA1) Family;	-3.72207	Decreased
NCU00075	tim14	translocase of inner mitochondrial membrane-14; mitochondrial import inner membrane translocase subunit tim-14	TCDB: The Mitochondrial Protein Translocase (MPT) Family;	-1.73249	Decreased
NCU05623	tim17	translocase of mitochondrial inner membrane 17; mitochondrial inner membrane translocase subunit TIM17	TCDB: The Mitochondrial Protein Translocase (MPT) Family;	-1.68928	Decreased
NCU00371	tim23	translocase of inner mitochondrial membrane 23; mitochondrial import inner membrane translocase subunit tim23	TCDB: The Mitochondrial Protein Translocase (MPT) Family;	-1.58188	Decreased
NCU03229	tim44	translocase of inner mitochondrial membrane 44; mitochondrial inner membrane translocase subunit TIM44	TCDB: The Mitochondrial Protein Translocase (MPT) Family;	-1.51305	Decreased
NCU05515	un-4	unknown-4; mitochondrial import inner membrane translocase subunit tim16	TCDB: The Mitochondrial Protein Translocase (MPT) Family;	-1.32594	Decreased
NCU01179	tom40	translocase of outer mitochondrial membrane 40; outer membrane translocase 40 kDa subunit	TCDB: The Mitochondrial Protein Translocase (MPT) Family;	-1.31763	Decreased
NCU02943	tim50	translocase of inner mitochondrial membrane 50; mitochondrial import inner membrane translocase subunit tim-50	TCDB: The Mitochondrial Protein Translocase (MPT) Family;	-1.0929	Decreased
NCU03031	tca-13	tricarboxylic acid-13; succinate dehydrogenase cytochrome b small subunit	TCDB: The Mitochondrial Protein Translocase (MPT) Family;	-1.02094	Decreased
NCU01255	NCU01255	mitochondrial dynamin GTPase	TCDB: The Mitochondrial Inner/Outer Membrane Fusion (MMF) Family;	-1.04394	Decreased
NCU03217	NCU03217	MRS7 family protein	TCDB: The Mitochondrial Inner Membrane K<sup>+</sup>/H<sup>+</sup> and Ca<sup>2+</sup>/H<sup>+</sup> Exchanger (LetM1) Family;	-1.17047	Decreased
NCU01916	NCU01916	mitochondrial carrier protein RIM2	TCDB: The Mitochondrial Carrier (MC) Family ;	-3.12062	Decreased
NCU02802	arg-13	arginine-13; mitochondrial ornithine carrier protein	TCDB: The Mitochondrial Carrier (MC) Family ;	-2.97593	Decreased
NCU06662	NCU06662	mitochondrial carrier protein	TCDB: The Mitochondrial Carrier (MC) Family ;	-2.15877	Decreased
NCU05390	NCU05390	mitochondrial phosphate carrier protein	TCDB: The Mitochondrial Carrier (MC) Family ;	-1.95904	Decreased
NCU03989	NCU03989	ADP,ATP carrier protein	TCDB: The Mitochondrial Carrier (MC) Family ;	-1.68397	Decreased
NCU01241	NCU01241	mitochondrial carrier protein	TCDB: The Mitochondrial Carrier (MC) Family ;	-1.48086	Decreased
NCU00316	NCU00316	peroxisomal adenine nucleotide transporter 1	TCDB: The Mitochondrial Carrier (MC) Family ;	-1.39838	Decreased
NCU08278	NCU08278	mitochondrial carrier protein	TCDB: The Mitochondrial Carrier (MC) Family ;	-1.28993	Decreased
NCU07384	NCU07384	mitochondrial thiamine pyrophosphate carrier 1	TCDB: The Mitochondrial Carrier (MC) Family ;	-1.26737	Decreased
NCU01514	NCU01514	mitochondrial dicarboxylate carrier	TCDB: The Mitochondrial Carrier (MC) Family ;	-1.17923	Decreased
NCU07465	NCU07465	mitochondrial phosphate carrier protein 2; mitochondrial phosphate carrier protein 2, variant	TCDB: The Mitochondrial Carrier (MC) Family ;	-1.05471	Decreased
NCU04537	NCU04537	monosaccharide transporter	TCDB: The Major Facilitator Superfamily (MFS);	-7.99514	Decreased	starch-regulon
NCU05627	NCU05627	high affinity glucose transporter ght1	TCDB: The Major Facilitator Superfamily (MFS);	-4.00816	Decreased	starch-regulon
NCU07375	NCU07375	MFS phosphate transporter	TCDB: The Major Facilitator Superfamily (MFS);	-3.79911	Decreased
NCU01882	NCU01882	purine transporter; purine transporter, variant	TCDB: The Major Facilitator Superfamily (MFS);	-2.8272	Decreased
NCU10021	hgt-1	high affinity glucose transporter-1; MFS monosaccharide transporter	TCDB: The Major Facilitator Superfamily (MFS);	-2.66441	Decreased	starch-regulon
NCU06847	NCU06847	major facilitator superfamily transporter	TCDB: The Major Facilitator Superfamily (MFS);	-2.60881	Decreased
NCU09156	NCU09156	hypothetical protein; hypothetical protein, variant	TCDB: The Major Facilitator Superfamily (MFS);	-2.1452	Decreased
NCU04963	NCU04963	high-affinity glucose transporter	TCDB: The Major Facilitator Superfamily (MFS);	-1.91049	Decreased	starch-regulon
NCU05897	NCU05897	l-fucose permease	TCDB: The Major Facilitator Superfamily (MFS);	-1.83834	Decreased	starch-regulon
NCU09069	NCU09069	hypothetical protein; hypothetical protein, variant	TCDB: The Major Facilitator Superfamily (MFS);	-1.6121	Decreased
NCU06077	NCU06077	membrane transporter	TCDB: The Major Facilitator Superfamily (MFS);	-1.21578	Decreased
NCU09580	NCU09580	MSF membrane transporter	TCDB: The Major Facilitator Superfamily (MFS);	-1.14479	Decreased
NCU05735	NCU05735	membrane transporter	TCDB: The Major Facilitator Superfamily (MFS);	-1.08347	Decreased
NCU06449	trk	transport of potassium; trk-1	TCDB: The K<sup>+</sup> Transporter (Trk) Family;	-2.65687	Decreased	starch-regulon
NCU09321	NCU09321	sucrose transporter	TCDB: The Glycoside-Pentoside-Hexuronide (GPH):Cation Symporter Family;	-1.3215	Decreased
NCU02591	NCU02591	glycerol:H+ symporter; glycerol:H+ symporter, variant	TCDB: The Glycerol Uptake (GUP) Family;	-1.95894	Decreased
NCU11187	NCU11187	signal sequence receptor alpha subunit	TCDB: The General Secretory Pathway (Sec) Family;	-1.4689	Decreased
NCU06606	fes-1	iron-sulfur subunit-1; ubiquinol-cytochrome c reductase iron-sulfur subunit	TCDB: The Gap Junction-forming Connexin (Connexin) Family;	-1.10117	Decreased
NCU01069	amph-1	amphiphysin-like-1; amphiphysin-like lipid raft protein	TCDB: The Endophilin (Endophilin) Family;	-2.00998	Decreased
NCU05453	NCU05453	ER to Golgi transporter	TCDB: The Drug/Metabolite Transporter (DMT) Superfamily;	-1.38484	Decreased
NCU06198	NCU06198	GDP-mannose transporter	TCDB: The Drug/Metabolite Transporter (DMT) Superfamily;	-1.14914	Decreased
NCU11312	NCU11312	CorA family metal ion transporter	TCDB: The CorA Metal Ion Transporter (MIT) Family;	-2.01159	Decreased	starch-regulon
NCU09091	NCU09091	mitochondrial inner membrane magnesium transporter mrs2	TCDB: The CorA Metal Ion Transporter (MIT) Family;	-1.50303	Decreased
NCU08148	NCU08148	H+/nucleoside cotransporter	TCDB: The Concentrative Nucleoside Transporter (CNT) Family;	-1.39641	Decreased	starch-regulon
NCU03145	NCU03145	oxidative stress resistance	TCDB: The Cation Diffusion Facilitator (CDF) Family;	-1.19573	Decreased
NCU06699	NCU06699	cation diffusion facilitator 1	TCDB: The Cation Diffusion Facilitator (CDF) Family;	-1.12664	Decreased	starch-regulon
NCU00692	NCU00692	chaperone dnaK	TCDB: The Cation Channel-forming Heat Shock Protein-70 (Hsp70) Family;	-2.17386	Decreased
NCU02075	hsp70-2	heat shock protein 70-2; heat shock protein 70	TCDB: The Cation Channel-forming Heat Shock Protein-70 (Hsp70) Family;	-2.0201	Decreased
NCU07075	cax	calcium exchanger; calcium/proton exchanger|calcium/proton exchanger, variant	TCDB: The Ca<sup>2+</sup>:Cation Antiporter (CaCA) Family;	-2.98257	Decreased	starch-regulon
NCU06366	NCU06366	Ca2+/H+ antiporter; Ca2+/H+ antiporter, variant	TCDB: The Ca<sup>2+</sup>:Cation Antiporter (CaCA) Family;	-2.51315	Decreased
NCU07711	NCU07711	vacuolar calcium ion transporter/H(+) exchanger	TCDB: The Ca<sup>2+</sup>:Cation Antiporter (CaCA) Family;	-1.27176	Decreased
NCU02051	NCU02051	hypothetical protein	TCDB: The ATP-binding Cassette (ABC) Superfamily;	-3.88092	Decreased	starch-regulon
NCU05591	NCU05591	ABC transporter CDR4	TCDB: The ATP-binding Cassette (ABC) Superfamily;	-2.15924	Decreased	starch-regulon
NCU07546	NCU07546	multidrug resistance protein MDR	TCDB: The ATP-binding Cassette (ABC) Superfamily;	-1.61916	Decreased	starch-regulon
NCU03776	NCU03776	ABC multidrug transporter	TCDB: The ATP-binding Cassette (ABC) Superfamily;	-1.15789	Decreased
NCU04117	NCU04117	ATP-dependent permease MDL2	TCDB: The ATP-binding Cassette (ABC) Superfamily;	-1.15006	Decreased
NCU00290	NCU00290	ABC transporter	TCDB: The ATP-binding Cassette (ABC) Superfamily;	-1.10154	Decreased
NCU08358	NCU08358	hypothetical protein	TCDB: The ATP-binding Cassette (ABC) Superfamily;	-1.03219	Decreased
NCU04421	anx14	annexin 14; annexin XIV|annexin XIV, variant	TCDB: The Annexin (Annexin) Family;	-2.8736	Decreased	starch-regulon
NCU03257	NCU03257	ammonium transporter MEP1	TCDB: The Ammonia Transporter Channel (Amt) Family;	-3.20547	Decreased
NCU06619	mtr	methyltryptophan resistant; neutral amino acid permease	TCDB: The Amino Acid/Auxin Permease (AAAP) Family;	-1.44896	Decreased
NCU05168	pmb	permease basic amino acid; arginine transporter	TCDB: The Amino Acid-Polyamine-Organocation (APC) Family;	-3.05431	Decreased
NCU05830	NCU05830	general amino-acid permease GAP1	TCDB: The Amino Acid-Polyamine-Organocation (APC) Family;	-2.0171	Decreased
NCU03509	pmg	permease general amino acid; amino acid permease NAAP1	TCDB: The Amino Acid-Polyamine-Organocation (APC) Family;	-1.66654	Decreased	starch-regulon
NCU06326	NCU06326	pectate lyase 1	CAZY: PL1;	-1.76393	Decreased	starch-regulon
NCU02336	NCU02336	capsule associated protein	CAZY: GT90;	-2.14101	Decreased
NCU05123	NCU05123	capsule protein	CAZY: GT90;	-1.50529	Decreased
NCU06430	NCU06430	capsule-associated protein CAP1	CAZY: GT90;	-1.04699	Decreased
NCU00244	NCU00244	glycosyl transferase; glycosyl transferase, variant	CAZY: GT8;	-1.28245	Decreased
NCU02635	NCU02635	mannan polymerase complexes MNN9 subunit	CAZY: GT62;	-1.60487	Decreased
NCU08939	NCU08939	mannan polymerase II complex ANP1 subunit	CAZY: GT62;	-1.56057	Decreased
NCU05700	NCU05700	mannosyl-3-phosphoglycerate synthase	CAZY: GT55;	-1.86854	Decreased
NCU06871	do	doily; 1,3-beta-glucan synthase component GLS1	CAZY: GT48;	-1.59768	Decreased
NCU01315	NCU01315	UDP-N-acetylglucosaminyltransferase	CAZY: GT41;	-2.55273	Decreased	starch-regulon
NCU05132	NCU05132	hypothetical protein	CAZY: GT4;	-1.64376	Decreased
NCU01648	NCU01648	dolichyl-phosphate-mannose-protein mannosyltransferase 2	CAZY: GT39;	-1.42333	Decreased
NCU03055	NCU03055	alpha-1,6-mannosyltransferase subunit	CAZY: GT34;	-1.30622	Decreased
NCU08232	NCU08232	alpha-1,6-mannosyltransferase Och1	CAZY: GT32;	-1.0077	Decreased
NCU05878	NCU05878	hypothetical protein	CAZY: GT31;	-2.19559	Decreased
NCU01116	NCU01116	ceramide glucosyltransferase	CAZY: GT21;	-1.08129	Decreased
NCU00793	NCU00793	trehalose phosphate synthase	CAZY: GT20;	-1.28047	Decreased
NCU08226	NCU08226	hypothetical protein	CAZY: GT2;	-1.67201	Decreased
NCU04350	NCU04350	chitin synthase 6	CAZY: GT2;	-1.51534	Decreased
NCU03611	chs-1	chitin synthase-1; chitin synthase	CAZY: GT2;	-1.38023	Decreased
NCU09324	chs-4	chitin synthase-4; chitin synthase 4|chitin synthase 4, variant	CAZY: GT2;	-1.22157	Decreased
NCU05680	NCU05680	alpha-1,2-mannosyltransferase Kre5	CAZY: GT15;	-1.43942	Decreased
NCU06541	NCU06541	alpha-1,2 mannosyltransferase KTR1	CAZY: GT15;	-1.01659	Decreased
NCU07473	NCU07473	glycosyltransferase family 28 domain-containing protein	CAZY: GT1;	-1.5786	Decreased	starch-regulon
NCU08936	ccg-15	clock-controlled gene-15; clock-controlled gene-15, variant	CAZY: GHnc;	-2.07108	Decreased	starch-regulon
NCU02668	NCU02668	cell wall synthesis protein-Penicillium chrysogenum	CAZY: GHnc;	-1.47657	Decreased
NCU00937	NCU00937	beta-glucuronidase	CAZY: GH79;	-1.2834	Decreased
NCU07253	gel-4	1,3-beta-glucanosyltransferase gel1	CAZY: GH72;	-1.84717	Decreased
NCU06850	gel-5	1,3-beta-glucanosyltransferase gel3	CAZY: GH72;	-1.15871	Decreased
NCU08909	gel-3	beta-1,3-glucanosyltransferase	CAZY: GH72,CBM43;	-2.32604	Decreased
NCU01080	NCU01080	glucanase B	CAZY: GH64;	-2.23549	Decreased
NCU00972	NCU00972	arabinogalactan endo-1,4-beta-galactosidase	CAZY: GH53;	-1.1312	Decreased
NCU09170	NCU09170	alpha-N-arabinofuranosidase II	CAZY: GH43;	-1.47697	Decreased
NCU07326	NCU07326	hypothetical protein	CAZY: GH43;	-1.17166	Decreased
NCU00985	NCU00985	hydrolase	CAZY: GH2;	-1.29642	Decreased
NCU04554	gh18-5	glycosylhydrolase family 18-5; endochitinase 1	CAZY: GH18;	-1.83477	Decreased	starch-regulon
NCU09175	NCU09175	GPI-anchored cell wall beta-1,3-endoglucanase EglC	CAZY: GH17;	-2.37614	Decreased
NCU09326	NCU09326	hypothetical protein	CAZY: GH17;	-1.29467	Decreased
NCU05974	NCU05974	cell wall glucanosyltransferase Mwg1	CAZY: GH16;	-2.75309	Decreased
NCU09117	NCU09117	extracellular cell wall glucanase Crf1	CAZY: GH16;	-1.88261	Decreased	starch-regulon
NCU01517	gla-1	glucoamylase precursor; glucoamylase	CAZY: GH15,CBM20;	-3.5369	Decreased	starch-regulon
NCU09805	gh13-2	glycosylhydrolase family 13-2; alpha-amylase	CAZY: GH13; TCDB: The ATP-binding Cassette (ABC) Superfamily;	-4.04273	Decreased
NCU05873	gh13-6	glycosylhydrolase 13-6; Amy1	CAZY: GH13;	-2.35014	Decreased	starch-regulon
NCU02478	NCU02478	alpha-1,3-glucan synthase Ags2	CAZY: GH13,GT5;	-2.74025	Decreased
NCU08132	NCU08132	alpha-1,3-glucan synthase Ags2	CAZY: GH13,GT5;	-1.15026	Decreased
NCU05183	NCU05183	hypothetical protein	CAZY: GH128;	-3.19782	Decreased	starch-regulon
NCU01720	NCU01720	hypothetical protein	CAZY: GH128;	-1.41119	Decreased
NCU05136	NCU05136	endo alpha-1,4 polygalactosaminidase precursor	CAZY: GH114;	-1.33809	Decreased
NCU02855	gh11-1	glycosylhydrolase family 11-1; endo-1,4-beta-xylanase A	CAZY: GH11;	-1.74603	Decreased	starch-regulon
NCU09663	NCU09663	Axe2	CAZY: CE5;	-2.64271	Decreased
NCU04526	NCU04526	hypothetical protein	CAZY: CE3;	-2.41685	Decreased
NCU07817	ncw-3	non-anchored cell wall protein-3; non-anchored cell wall protein 3	CAZY: CBM52;	-1.79339	Decreased
NCU04265	inv	invertase	CAZY: CBM38,GH32;	-4.20563	Decreased
NCU08746	NCU08746	starch binding domain-containing protein	CAZY: CBM20;	-3.063	Decreased	starch-regulon
NCU00762	gh5-1	glycosylhydrolase family 5-1; endoglucanase 3	CAZY: CBM1,GH5;	-1.15337	Decreased	starch-regulon
NCU00399	NCU00399	cell wall protein PhiA		-6.9478	Decreased
NCU08720	NCU08720	hypothetical protein		-6.22432	Decreased
NCU01063	NCU01063	hypothetical protein		-5.5723	Decreased
NCU05694	NCU05694	hypothetical protein		-4.95599	Decreased	starch-regulon
NCU09183	NCU09183	kynureninase		-4.62038	Decreased
NCU15833	NCU15833	hypothetical protein		-4.52145	Decreased	starch-regulon
NCU07098	NCU07098	hypothetical protein		-4.48622	Decreased
NCU09184	NCU09184	indoleamine 2,3-dioxygenase		-4.31553	Decreased
NCU01748	NCU01748	hypothetical protein		-4.29533	Decreased
NCU03730	NCU03730	tRNA '-O-ribosylphosphate transferase		-4.2738	Decreased	starch-regulon
NCU08907	ccg-13	clock-controlled gene-13; BYS1 domain-containing protein		-4.13825	Decreased
NCU06965	NCU06965	hypothetical protein		-4.01291	Decreased	starch-regulon
NCU02061	NCU02061	hypothetical protein		-3.96763	Decreased
NCU11216	NCU11216	hypothetical protein		-3.93787	Decreased	starch-regulon
NCU02175	NCU02175	phosphatidyl inositol-specific phospholipase C		-3.90478	Decreased	starch-regulon
NCU09522	NCU09522	hypothetical protein		-3.8821	Decreased	starch-regulon
NCU03500	NCU03500	aminotransferase		-3.6741	Decreased
NCU07222	NCU07222	hypothetical protein		-3.65473	Decreased
NCU09352	NCU09352	far upstream element-binding protein 2		-3.61159	Decreased
NCU05188	NCU05188	FAD monooxygenase		-3.60585	Decreased	starch-regulon
NCU01898	NCU01898	hypothetical protein; hypothetical protein, variant		-3.58749	Decreased
NCU02390	NCU02390	hypothetical protein		-3.52363	Decreased	starch-regulon
NCU02400	NCU02400	metacaspase-1B		-3.50733	Decreased	starch-regulon
NCU07569	NCU07569	hypothetical protein		-3.47414	Decreased
NCU05131	NCU05131	hypothetical protein; hypothetical protein, variant		-3.46425	Decreased	starch-regulon
NCU01056	NCU01056	hypothetical protein		-3.43117	Decreased	starch-regulon
NCU03651	NCU03651	NADP-dependent malic enzyme; NADP-dependent malic enzyme, variant		-3.43085	Decreased
NCU05980	NCU05980	carboxypeptidase S1		-3.38945	Decreased
NCU06483	NCU06483	F-box and WD repeat-containing protein		-3.38825	Decreased	starch-regulon
NCU05153	NCU05153	carbohydrate O-acetyltransferase		-3.38404	Decreased
NCU08988	NCU08988	hypothetical protein		-3.38396	Decreased
NCU07016	NCU07016	hypothetical protein		-3.38073	Decreased
NCU09079	NCU09079	meiotically up-regulated 72 protein; meiotically up-regulated 72 protein, variant 1|meiotically up-regulated 72 protein, variant 2		-3.38036	Decreased
NCU02155	NCU02155	hypothetical protein		-3.35126	Decreased
NCU09521	NCU09521	ribosome biogenesis protein		-3.33115	Decreased
NCU00684	NCU00684	endonuclease/Exonuclease/phosphatase; endonuclease/Exonuclease/phosphatase, variant		-3.30763	Decreased	starch-regulon
NCU07257	NCU07257	F-box domain-containing protein		-3.30217	Decreased
NCU06911	NCU06911	hypothetical protein		-3.28167	Decreased
NCU02258	NCU02258	hypothetical protein		-3.27386	Decreased
NCU01855	NCU01855	hypothetical protein		-3.26334	Decreased
NCU03011	NCU03011	hypothetical protein		-3.24221	Decreased
NCU04006	NCU04006	hypothetical protein		-3.20641	Decreased	starch-regulon
NCU05668	NCU05668	hypothetical protein		-3.19351	Decreased	starch-regulon
NCU01193	NCU01193	hypothetical protein		-3.19104	Decreased	starch-regulon
NCU16785	NCU16785	hypothetical protein		-3.17286	Decreased	starch-regulon
NCU09168	NCU09168	hypothetical protein		-3.17077	Decreased
NCU06245	plc-1	phospholipase C-1; phospholipase C		-3.12745	Decreased	starch-regulon
NCU06970	NCU06970	ribose-phosphate pyrophosphokinase II; ribose-phosphate pyrophosphokinase II, variant		-3.11045	Decreased
NCU16634	NCU16634	hypothetical protein		-3.10853	Decreased
NCU05667	acw-3	anchored cell wall protein-3; anchored cell wall protein 3		-3.10834	Decreased
NCU04847	NCU04847	cyclin		-3.1021	Decreased	starch-regulon
NCU02138	NCU02138	hypothetical protein		-3.0576	Decreased	starch-regulon
NCU07911	NCU07911	mitochondrial outer membrane protein iml-2		-3.05677	Decreased	starch-regulon
NCU02644	NCU02644	hypothetical protein; hypothetical protein, variant		-3.03447	Decreased	starch-regulon
NCU07787	ccg-14	clock-controlled gene-14; clock controlled protein CCG-14		-3.02363	Decreased
NCU05189	NCU05189	hypothetical protein		-3.01879	Decreased
NCU05435	NCU05435	hypothetical protein		-3.01767	Decreased	starch-regulon
NCU03117	NCU03117	inosine-5'-monophosphate dehydrogenase IMD2		-3.01189	Decreased
NCU09627	NCU09627	hypothetical protein		-2.99073	Decreased	starch-regulon
NCU09347	NCU09347	fructose-2,6-bisphosphatase		-2.99018	Decreased
NCU06724	gln-1	glutamine-1; glutamine synthetase		-2.98664	Decreased
NCU02819	NCU02819	high mobility group protein; high mobility group protein, variant 1|high mobility group protein, variant 2		-2.96403	Decreased	starch-regulon
NCU00919	NCU00919	ATP-dependent RNA helicase rok-1		-2.95818	Decreased
NCU05185	NCU05185	bifunctional P-450:NADPH-P450 reductase		-2.94448	Decreased
NCU11321	NCU11321	ribosomal L1 domain-containing protein 1		-2.92868	Decreased
NCU00478	acon-2	aconidiate-2; aconidiate-2, variant		-2.92725	Decreased
NCU01944	NCU01944	hypothetical protein		-2.91478	Decreased	starch-regulon
NCU04493	NCU04493	hypothetical protein		-2.90899	Decreased	starch-regulon
NCU05309	NCU05309	Cut9 interacting protein Scn1		-2.90357	Decreased
NCU03669	NCU03669	AdoMet-dependent rRNA methyltransferase spb1		-2.90254	Decreased
NCU06660	NCU06660	plasma membrane proteolipid 3		-2.89501	Decreased
NCU00521	NCU00521	hypothetical protein		-2.88419	Decreased	starch-regulon
NCU02042	NCU02042	hypothetical protein		-2.87933	Decreased
NCU02904	NCU02904	alpha/beta hydrolase fold protein		-2.86829	Decreased
NCU00301	NCU00301	Sas10/Utp3 family protein		-2.86345	Decreased
NCU05829	NCU05829	hypothetical protein		-2.86271	Decreased
NCU10603	NCU10603	hypothetical protein		-2.8617	Decreased
NCU03887	NCU03887	CreD; CreD protein		-2.85715	Decreased
NCU07774	gch-1	GTP cyclohydrolase-1; GTP cyclohydrolase 1		-2.83522	Decreased
NCU04452	mig-3	menadione-induced gene-3; 12-oxophytodienoate reductase 1		-2.82676	Decreased
NCU09903	NCU09903	elongation factor 3		-2.82561	Decreased
NCU01457	NCU01457	ubiquitin C-terminal hydrolase		-2.82456	Decreased
NCU04455	NCU04455	hypothetical protein		-2.81982	Decreased
NCU08229	NCU08229	hypothetical protein		-2.80804	Decreased	starch-regulon
NCU09395	NCU09395	hypothetical protein		-2.80279	Decreased	starch-regulon
NCU03735	NCU03735	hypothetical protein		-2.79865	Decreased
NCU00761	NCU00761	triacylglycerol lipase; triacylglycerol lipase, variant		-2.7826	Decreased	starch-regulon
NCU04639	NCU04639	non-classical export protein Nce102		-2.78093	Decreased
NCU07221	hcp-1	high conidial production-1; two-component system protein A		-2.78092	Decreased
NCU01940	ptk-2	serine/threonine protein kinase		-2.77958	Decreased	starch-regulon
NCU01886	NCU01886	hypothetical protein		-2.77106	Decreased	starch-regulon
NCU02611	NCU02611	multiple RNA-binding domain-containing protein 1		-2.7605	Decreased
NCU05098	NCU05098	phosphatidylserine decarboxylase		-2.75057	Decreased
NCU09182	NCU09182	stress responsive A/B barrel domain-containing protein		-2.74054	Decreased
NCU05534	NCU05534	hypothetical protein		-2.7401	Decreased
NCU06315	NCU06315	inositol hexaphosphate kinase 3; inositol hexaphosphate kinase 3, variant		-2.7401	Decreased	starch-regulon
NCU01195	am	amination-deficient; Glu/Leu/Phe/Val dehydrogenase		-2.73108	Decreased
NCU05225	nde-1	NADH dehydrogenase 64; mitochondrial NADH dehydrogenase		-2.71561	Decreased
NCU04630	NCU04630	hypothetical protein		-2.71106	Decreased
NCU09380	NCU09380	pumilio domain-containing protein		-2.70888	Decreased
NCU01504	NCU01504	calcineurin binding protein		-2.70744	Decreased	starch-regulon
NCU03501	NCU03501	von Willebrand factor		-2.70206	Decreased	starch-regulon
NCU01367	NCU01367	small nucleolar ribonucleoprotein complex subunit		-2.69308	Decreased
NCU04047	NCU04047	hypothetical protein		-2.68591	Decreased
NCU03628	pod-5	polarity defective-5		-2.66576	Decreased
NCU01127	NCU01127	DUF636 domain-containing protein		-2.66232	Decreased
NCU01271	spe-1	spermidine-1; ornithine decarboxylase		-2.64496	Decreased
NCU04243	NCU04243	U3 small nucleolar ribonucleoprotein IMP4		-2.64489	Decreased
NCU01400	NCU01400	hypothetical protein		-2.64368	Decreased	starch-regulon
NCU03993	NCU03993	hypothetical protein		-2.64092	Decreased
NCU03961	NCU03961	WD repeat protein		-2.63805	Decreased
NCU09915	fsd-1	female sexual development-1; female sexual development-1 protein|female sexual development-1 protein, variant 1|female sexual development-1 protein, variant 2		-2.63626	Decreased	starch-regulon
NCU02090	NCU02090	adenine phosphoribosyltransferase		-2.63603	Decreased	starch-regulon
NCU09502	NCU09502	hypothetical protein		-2.60567	Decreased	starch-regulon
NCU09571	NCU09571	tRNA (adenine-N(1)-)-methyltransferase non-catalytic subunit trm6		-2.60251	Decreased
NCU11324	NCU11324	PX domain-containing protein; PX domain-containing protein, variant 1|PX domain-containing protein, variant 2		-2.6008	Decreased	starch-regulon
NCU09355	NCU09355	hypothetical protein		-2.59344	Decreased	starch-regulon
NCU05351	NCU05351	hypothetical protein		-2.59325	Decreased	starch-regulon
NCU07159	NCU07159	proteinase T		-2.59303	Decreased
NCU01124	NCU01124	hypothetical protein; hypothetical protein, variant		-2.59181	Decreased	starch-regulon
NCU16323	NCU16323	hypothetical protein		-2.5751	Decreased
NCU01911	NCU01911	GDP/GTP exchange factor Sec2p		-2.57259	Decreased	starch-regulon
NCU05664	NCU05664	hypothetical protein		-2.56527	Decreased	starch-regulon
NCU03622	NCU03622	UBA/TS-N domain-containing protein		-2.56303	Decreased	starch-regulon
NCU06332	NCU06332	alpha/beta hydrolase		-2.5505	Decreased
NCU05786	NCU05786	hypothetical protein		-2.54721	Decreased	starch-regulon
NCU09567	NCU09567	myo-inositol-1(or 4)-monophosphatase		-2.54245	Decreased	starch-regulon
NCU05670	NCU05670	hypothetical protein		-2.51943	Decreased
NCU07521	fwd-2	F-box/WD-40 domain containing protein-2; F-box/WD-40 domain-containing protein 2		-2.5191	Decreased	starch-regulon
NCU02193	cfp	cellular filament polypeptide; pyruvate decarboxylase|pyruvate decarboxylase, variant		-2.50132	Decreased
NCU01444	NCU01444	rheb small monomeric GTPase RhbA		-2.49594	Decreased	starch-regulon
NCU08223	NCU08223	hypothetical protein		-2.49506	Decreased
NCU00925	NCU00925	pescadillo		-2.49282	Decreased
NCU04814	NCU04814	DUF21 and CBS domain-containing protein		-2.47704	Decreased	starch-regulon
NCU00984	NCU00984	von Willebrand domain-containing protein; von Willebrand domain-containing protein, variant		-2.47683	Decreased
NCU17135	NCU17135	hypothetical protein		-2.46538	Decreased
NCU05638	stk-34	serine/threonine protein kinase-34		-2.46333	Decreased	starch-regulon
NCU08983	un-17	unknown-17; Poly(A) polymerase		-2.45393	Decreased
NCU00759	NCU00759	hypothetical protein; hypothetical protein, variant		-2.45102	Decreased	starch-regulon
NCU09523	NCU09523	hypothetical protein		-2.44924	Decreased	starch-regulon
NCU11313	NCU11313	microsomal signal peptidase Spc12		-2.44907	Decreased	starch-regulon
NCU07011	NCU07011	WD repeat containing protein 36		-2.4145	Decreased
NCU01061	NCU01061	dienelactone hydrolase		-2.40842	Decreased
NCU00812	NCU00812	exosome complex exonuclease RRP41		-2.40747	Decreased
NCU01458	NCU01458	hypothetical protein		-2.40691	Decreased
NCU06114	NCU06114	hypothetical protein		-2.39405	Decreased	starch-regulon
NCU07953	aod-1	alternative oxidase-1; alternative oxidase		-2.38945	Decreased
NCU08319	NCU08319	developmental regulator flbA; developmental regulator flbA, variant		-2.3888	Decreased	starch-regulon
NCU03141	lpl	lysophospholipase		-2.38682	Decreased
NCU07331	NCU07331	U3 small nucleolar ribonucleoprotein Lcp5		-2.38521	Decreased
NCU04096	prk-9	protein kinase-9; serine/threonine-protein kinase 3|serine/threonine-protein kinase 3, variant		-2.38474	Decreased
NCU01257	NCU01257	hypothetical protein		-2.38262	Decreased
NCU06328	NCU06328	hypothetical protein		-2.37898	Decreased
NCU06943	NCU06943	SIK1		-2.37436	Decreased
NCU10003	NCU10003	HET domain-containing protein		-2.37056	Decreased	starch-regulon
NCU04150	NCU04150	ribosomal large subunit biogenesis protein MAK16		-2.36767	Decreased
NCU07318	NCU07318	mannitol-1-phosphate 5-dehydrogenase		-2.35534	Decreased
NCU09843	NCU09843	WD repeat containing protein 57		-2.34847	Decreased
NCU03602	NCU03602	hypothetical protein		-2.34648	Decreased
NCU00811	NCU00811	hypothetical protein		-2.34562	Decreased
NCU07795	NCU07795	DUF1665 domain-containing protein		-2.34501	Decreased
NCU09629	NCU09629	hypothetical protein		-2.32619	Decreased	starch-regulon
NCU08518	NCU08518	hypothetical protein		-2.3201	Decreased
NCU02259	NCU02259	hypothetical protein		-2.31731	Decreased
NCU07956	NCU07956	pre-rRNA-processing protein PNO1		-2.31504	Decreased
NCU02066	NCU02066	ribosome assembly protein Noc2		-2.31209	Decreased
NCU00896	dot	synaptojanin-1		-2.30939	Decreased
NCU02623	NCU02623	mitochondrial hypoxia responsive domain-containing protein		-2.29879	Decreased
NCU05233	NCU05233	p60 domain-containing protein		-2.29837	Decreased
NCU03197	stk-11	serine/threonine protein kinase-11; serine/threonine-protein kinase psk1|serine/threonine-protein kinase psk1, variant		-2.29729	Decreased	starch-regulon
NCU09537	NCU09537	rho-GTPase-activating protein 8		-2.2948	Decreased	starch-regulon
NCU06485	NCU06485	hypothetical protein		-2.29402	Decreased
NCU06912	NCU06912	hypothetical protein		-2.28677	Decreased
NCU01924	NCU01924	hypothetical protein; hypothetical protein, variant		-2.28177	Decreased	starch-regulon
NCU03365	NCU03365	hypothetical protein		-2.26951	Decreased
NCU01808	cyc-1	cytochrome c-1; cytochrome c		-2.26398	Decreased
NCU02533	NCU02533	DNA-directed RNA polymerase I and III polypeptide		-2.26082	Decreased
NCU09167	NCU09167	hypothetical protein		-2.24076	Decreased
NCU07649	NCU07649	integral membrane protein		-2.23616	Decreased
NCU04225	NCU04225	60S ribosomal protein L20		-2.23576	Decreased
NCU04095	NCU04095	SH3 domain-containing protein; SH3 domain-containing protein, variant		-2.23504	Decreased	starch-regulon
NCU07041	NCU07041	ribosomal RNA assembly protein mis3		-2.23085	Decreased
NCU01429	ser-7	serine-7; phosphoserine aminotransferase		-2.22606	Decreased
NCU09181	NCU09181	hypothetical protein		-2.22404	Decreased
NCU05141	NCU05141	hypothetical protein		-2.22251	Decreased
NCU01421	NCU01421	hypothetical protein		-2.22103	Decreased
NCU02590	NCU02590	hypothetical protein		-2.22044	Decreased	starch-regulon
NCU09253	NCU09253	DUF907 domain-containing protein		-2.21843	Decreased
NCU03601	NCU03601	integral membrane protein		-2.21628	Decreased	starch-regulon
NCU07287	NCU07287	hypothetical protein		-2.20301	Decreased
NCU03952	NCU03952	U3 small nucleolar ribonucleoprotein Mpp10		-2.20134	Decreased
NCU11175	NCU11175	ATP-dependent RNA helicase drs-1		-2.20001	Decreased
NCU05842	NCU05842	hypothetical protein		-2.1969	Decreased
NCU11118	NCU11118	hypothetical protein		-2.19536	Decreased	starch-regulon
NCU09873	acu-6	acetate utilization-6; phosphoenolpyruvate carboxykinase		-2.19426	Decreased
NCU05703	NCU05703	hypothetical protein		-2.18954	Decreased
NCU06364	NCU06364	GDSL lipase/acylhydrolase		-2.18938	Decreased
NCU08951	NCU08951	H/ACA ribonucleoprotein complex subunit 2		-2.18855	Decreased
NCU00980	NCU00980	hypothetical protein		-2.17639	Decreased
NCU06940	NCU06940	hypothetical protein		-2.1738	Decreased
NCU03396	NCU03396	nucleolar protein nop-58		-2.17218	Decreased
NCU01502	NCU01502	small nucleolar ribonucleoprotein complex subunit		-2.172	Decreased
NCU08965	NCU08965	hypothetical protein		-2.16343	Decreased
NCU02174	NCU02174	hypothetical protein		-2.15998	Decreased
NCU02359	NCU02359	hypothetical protein		-2.1575	Decreased
NCU06217	NCU06217	nucleolar protein 4		-2.1539	Decreased
NCU00865	NCU00865	oxalate decarboxylase oxdC		-2.14562	Decreased	starch-regulon
NCU01612	NCU01612	pre-mRNA splicing factor ATP-dependent RNA helicase PRP43		-2.14287	Decreased
NCU03066	NCU03066	GTP-binding protein		-2.14277	Decreased
NCU02096	NCU02096	flavohemoglobin		-2.14218	Decreased
NCU06327	NCU06327	benzoate 4-monooxygenase cytochrome P450		-2.14087	Decreased	starch-regulon
NCU07121	NCU07121	modin		-2.13645	Decreased	starch-regulon
NCU00916	NCU00916	membrane bound cation transporter; membrane bound cation transporter, variant 1|membrane bound cation transporter, variant 2		-2.13392	Decreased
NCU09112	NCU09112	hypothetical protein		-2.13119	Decreased
NCU03381	NCU03381	phosphatidate cytidylyltransferase		-2.13016	Decreased
NCU08856	NCU08856	myo-inositol oxygenase		-2.12393	Decreased
NCU09499	NCU09499	hypothetical protein		-2.12185	Decreased
NCU02952	NCU02952	hypothetical protein		-2.12137	Decreased	starch-regulon
NCU08396	NCU08396	hypothetical protein		-2.12133	Decreased	starch-regulon
NCU04268	NCU04268	hypothetical protein		-2.1161	Decreased
NCU07731	NCU07731	hypothetical protein		-2.11429	Decreased
NCU10809	NCU10809	hypothetical protein		-2.11046	Decreased	starch-regulon
NCU02511	NCU02511	tRNA (cytosine-5-)-methyltransferase NCL1		-2.10414	Decreased
NCU07722	rbg-40	ribosome biogenesis-40; serine/threonine-protein kinase RIO2		-2.10257	Decreased
NCU03270	NCU03270	hypothetical protein		-2.10196	Decreased	starch-regulon
NCU02031	NCU02031	hypothetical protein		-2.10153	Decreased
NCU05156	NCU05156	hypothetical protein		-2.10034	Decreased
NCU06181	NCU06181	hypothetical protein		-2.10005	Decreased	starch-regulon
NCU07802	NCU07802	hypothetical protein		-2.09957	Decreased	starch-regulon
NCU03051	NCU03051	WD domain-containing protein		-2.09948	Decreased
NCU09370	NCU09370	hypothetical protein; hypothetical protein, variant		-2.09532	Decreased	starch-regulon
NCU01643	NCU01643	5'-3' exoribonuclease 2		-2.09118	Decreased
NCU04005	ck-1b	casein kinase-1b; casein kinase 1b|casein kinase 1b, variant		-2.09099	Decreased	starch-regulon
NCU01501	NCU01501	mitochondrial peptidyl-tRNA hydrolase Pth2		-2.0896	Decreased
NCU05881	NCU05881	DUF500 and UBA/TS-N domain-containing protein		-2.08862	Decreased	starch-regulon
NCU04923	gcy-1	glycerol dehydrogenase-1; Gld1		-2.08718	Decreased
NCU03794	NCU03794	periodic tryptophan protein 2		-2.08669	Decreased
NCU04740	NCU04740	hypothetical protein		-2.08516	Decreased
NCU00520	NCU00520	oxidoreductase		-2.07996	Decreased
NCU00287	NCU00287	hypothetical protein		-2.07767	Decreased	starch-regulon
NCU02041	acw-11	anchored cell wall protein-11; anchored cell wall protein 11		-2.07691	Decreased
NCU05985	NCU05985	glycerol-3-phosphate O-acyltransferase		-2.07377	Decreased
NCU01211	NCU01211	hypothetical protein		-2.0728	Decreased
NCU00627	NCU00627	hypothetical protein		-2.07121	Decreased
NCU06112	NCU06112	glutamate decarboxylase		-2.07017	Decreased
NCU04348	NCU04348	ribosome biogenesis protein		-2.06476	Decreased
NCU03238	NCU03238	hypothetical protein; hypothetical protein, variant		-2.06239	Decreased
NCU02955	NCU02955	elongation factor G 1		-2.05984	Decreased
NCU04165	NCU04165	low-temperature viability protein ltv1		-2.05449	Decreased
NCU03915	NCU03915	hypothetical protein		-2.04982	Decreased	starch-regulon
NCU03492	NCU03492	inositolphosphorylceramide-B C-26 hydroxylase		-2.04927	Decreased
NCU08957	NCU08957	hypothetical protein		-2.04481	Decreased
NCU04284	NCU04284	hypothetical protein; hypothetical protein, variant		-2.04292	Decreased
NCU04637	NCU04637	BAR adaptor protein RVS167		-2.04234	Decreased	starch-regulon
NCU05289	NCU05289	nucleolar GTP-binding protein 1		-2.04143	Decreased
NCU06281	NCU06281	P-type ATPase		-2.03849	Decreased
NCU04285	NCU04285	hypothetical protein		-2.03374	Decreased
NCU00899	NCU00899	hypothetical protein		-2.03295	Decreased	starch-regulon
NCU04230	acu-3	acetate utilization-3; isocitrate lyase		-2.03292	Decreased
NCU09912	NCU09912	MFS transporter		-2.03251	Decreased
NCU02903	NCU02903	integral membrane protein		-2.02497	Decreased
NCU07563	NCU07563	hypothetical protein		-2.02372	Decreased
NCU04741	NCU04741	hypothetical protein		-2.02102	Decreased
NCU08986	NCU08986	hypothetical protein; hypothetical protein, variant		-2.01842	Decreased
NCU03950	NCU03950	hypothetical protein		-2.01516	Decreased	starch-regulon
NCU00021	NCU00021	hypothetical protein		-2.01411	Decreased
NCU01301	NCU01301	60S ribosomal subunit assembly/export protein loc-1		-2.0129	Decreased
NCU10529	NCU10529	hypothetical protein		-2.01037	Decreased	starch-regulon
NCU04603	NCU04603	hypothetical protein		-2.00849	Decreased
NCU01638	NCU01638	DNA-directed RNA polymerase I subunit RPA1		-2.00823	Decreased
NCU04335	stk-30	serine/threonine protein kinase-30; protein kinase		-2.00346	Decreased
NCU03118	NCU03118	hypothetical protein		-1.99456	Decreased
NCU00337	NCU00337	nuclear export protein Noc3		-1.99358	Decreased
NCU10031	NCU10031	monooxygenase		-1.9908	Decreased
NCU11012	NCU11012	DNA-directed RNA polymerase I		-1.98979	Decreased
NCU02092	NCU02092	hypothetical protein		-1.9888	Decreased	starch-regulon
NCU02504	NCU02504	DUF1640 domain-containing protein		-1.98364	Decreased	starch-regulon
NCU09575	NCU09575	sterol esterase		-1.98354	Decreased
NCU01559	NCU01559	hypothetical protein		-1.97729	Decreased	starch-regulon
NCU02271	NCU02271	YagE family protein		-1.96932	Decreased
NCU00004	NCU00004	universal stress protein family domain-containing protein		-1.96553	Decreased
NCU05964	NCU05964	developmental regulator VosA		-1.96329	Decreased	starch-regulon
NCU05133	NCU05133	udp-glucose 4-epimerase		-1.95971	Decreased
NCU05149	NCU05149	hypothetical protein		-1.95898	Decreased	starch-regulon
NCU08606	NCU08606	cell cycle inhibitor Nif1; cell cycle inhibitor Nif1, variant		-1.95862	Decreased
NCU11129	NCU11129	carboxypeptidase s		-1.95824	Decreased	starch-regulon
NCU04307	NCU04307	MSF1		-1.95261	Decreased
NCU06969	NCU06969	phosphoinositide 3-phosphate phosphatase		-1.95239	Decreased	starch-regulon
NCU09157	NCU09157	hypothetical protein		-1.94326	Decreased
NCU06253	NCU06253	hypothetical protein		-1.94316	Decreased	starch-regulon
NCU02640	NCU02640	hypothetical protein		-1.94237	Decreased
NCU03241	fkr-4	FK506-resistant-4; FK506-binding protein 4		-1.93791	Decreased
NCU07942	NCU07942	hypothetical protein		-1.93258	Decreased
NCU01883	NCU01883	SH3 domain signaling protein		-1.93231	Decreased	starch-regulon
NCU07544	NCU07544	ubiquitin ligase BRE1; ubiquitin ligase BRE1, variant		-1.93103	Decreased
NCU02592	NCU02592	chitin synthase activator		-1.93076	Decreased
NCU02643	NCU02643	hypothetical protein		-1.92987	Decreased
NCU03660	NCU03660	FK506 suppressor Sfk1		-1.92953	Decreased
NCU06111	NCU06111	GTPase Ras2p		-1.92474	Decreased	starch-regulon
NCU09165	NCU09165	hypothetical protein		-1.92404	Decreased
NCU02656	NCU02656	hypothetical protein		-1.9198	Decreased
NCU03737	NCU03737	elongation factor Tu		-1.91877	Decreased
NCU05931	NCU05931	hypothetical protein		-1.91825	Decreased
NCU07062	stk-49	serine/threonine protein kinase-49; protein kinase		-1.91548	Decreased
NCU03889	NCU03889	SNARE		-1.91227	Decreased	starch-regulon
NCU09506	NCU09506	hypothetical protein		-1.91065	Decreased
NCU07678	NCU07678	hypothetical protein; hypothetical protein, variant		-1.91053	Decreased
NCU09319	NCU09319	hypothetical protein; hypothetical protein, variant		-1.90843	Decreased
NCU03992	fim	fimbrin		-1.90455	Decreased	starch-regulon
NCU00241	NCU00241	hypothetical protein		-1.90407	Decreased	starch-regulon
NCU06870	NCU06870	serine palmitoyl CoA transferase subunit LcbA		-1.90372	Decreased
NCU02528	NCU02528	hypothetical protein		-1.90262	Decreased
NCU02244	NCU02244	C2 domain-containing protein		-1.90232	Decreased
NCU03921	NCU03921	mitochondrial chaperone bcs1		-1.90162	Decreased	starch-regulon
NCU01895	rrg-1	response regulator-1; response regulator|response regulator, variant		-1.90091	Decreased
NCU17240	NCU17240	hypothetical protein		-1.90054	Decreased
NCU06991	NCU06991	hypothetical protein		-1.89933	Decreased
NCU16830	NCU16830	hypothetical protein; hypothetical protein, variant		-1.89732	Decreased
NCU00650	NCU00650	Wdr1p		-1.89288	Decreased
NCU03808	NCU03808	pre-mRNA-splicing factor ATP-dependent RNA helicase PRP16		-1.89201	Decreased
NCU16729	NCU16729	hypothetical protein		-1.88089	Decreased	starch-regulon
NCU02773	NCU02773	hypothetical protein		-1.86969	Decreased	starch-regulon
NCU07393	NCU07393	rRNA maturation protein		-1.8694	Decreased
NCU06650	NCU06650	secretory phospholipase A2		-1.86904	Decreased	starch-regulon
NCU02546	NCU02546	nucleolar GTP-binding protein 2		-1.86529	Decreased
NCU09108	NCU09108	hypothetical protein; hypothetical protein, variant		-1.8639	Decreased	starch-regulon
NCU03263	NCU03263	transmembrane protein		-1.86307	Decreased
NCU01294	NCU01294	hydrolase		-1.86279	Decreased
NCU00595	NCU00595	ubiquitin thiolesterase		-1.85866	Decreased
NCU01106	NCU01106	L-amino acid oxidase		-1.85795	Decreased
NCU07776	acw-5	anchored cell wall protein-5; anchored cell wall protein 5		-1.85647	Decreased	starch-regulon
NCU00288	NCU00288	hypothetical protein		-1.85596	Decreased	starch-regulon
NCU07295	tim54	translocase of inner mitochondrial membrane 54; mitochondrial import inner membrane translocase subunit tim-54		-1.85534	Decreased
NCU02256	NCU02256	exosome complex exonuclease Rrp6		-1.85514	Decreased
NCU04787	NCU04787	bfr-2		-1.85164	Decreased
NCU01560	NCU01560	hypothetical protein		-1.84651	Decreased	starch-regulon
NCU00900	NCU00900	hypothetical protein		-1.84524	Decreased	starch-regulon
NCU01752	ncw-2	non-anchored cell wall protein-2; non-anchored cell wall protein 2		-1.84396	Decreased
NCU06493	gna-1	guanine nucleotide-binding protein alpha-1; heterotrimeric G protein		-1.84305	Decreased
NCU06832	NCU06832	kinesin; kinesin, variant		-1.84281	Decreased
NCU00835	NCU00835	hypothetical protein		-1.83529	Decreased
NCU00565	NCU00565	lipoic acid synthetase		-1.83472	Decreased
NCU06308	cyt-5	cytochrome-5; DNA-directed RNA polymerase		-1.83006	Decreased
NCU04857	NCU04857	2-hydroxyacid dehydrogenase		-1.82995	Decreased
NCU03422	NCU03422	hypothetical protein		-1.82931	Decreased
NCU04503	NCU04503	ribosome biogenesis protein Ssf2		-1.826	Decreased
NCU06361	NCU06361	cwl1; cwl1, variant 1|cwl1, variant 2		-1.82498	Decreased
NCU00317	NCU00317	calpain-like protease palB/rim-13; calpain-like protease palB/rim-13, variant		-1.8246	Decreased	starch-regulon
NCU06425	NCU06425	hypothetical protein		-1.82412	Decreased
NCU08806	NCU08806	hypothetical protein		-1.82096	Decreased	starch-regulon
NCU17019	NCU17019	hypothetical protein; hypothetical protein, variant		-1.82039	Decreased
NCU00248	NCU00248	hypothetical protein		-1.81828	Decreased	starch-regulon
NCU03830	NCU03830	hypothetical protein		-1.81452	Decreased
NCU00696	NCU00696	SH3 domain-containing protein		-1.81448	Decreased	starch-regulon
NCU04021	NCU04021	ABC transporter		-1.81361	Decreased	starch-regulon
NCU08674	NCU08674	pentatricopeptide repeat protein; pentatricopeptide repeat protein, variant		-1.81261	Decreased
NCU02295	mss4	mss4-like; phosphatidylinositol-4-phosphate 5-kinase its3		-1.81081	Decreased
NCU10040	NCU10040	hypothetical protein; hypothetical protein, variant		-1.80743	Decreased
NCU06331	NCU06331	hypothetical protein		-1.80717	Decreased
NCU03030	cyt-18	cytochrome-18; tyrosyl-tRNA synthetase		-1.80318	Decreased
NCU04419	NCU04419	2-oxoglutarate-dependent ethylene/succinate-forming enzyme		-1.8006	Decreased	starch-regulon
NCU02172	NCU02172	hypothetical protein		-1.79224	Decreased
NCU06118	NCU06118	hypothetical protein		-1.79209	Decreased
NCU07088	NCU07088	hypothetical protein		-1.79013	Decreased	starch-regulon
NCU01331	NCU01331	snRNP and snoRNP protein		-1.78766	Decreased
NCU02765	NCU02765	RNA binding protein		-1.78676	Decreased
NCU03009	NCU03009	zuotin		-1.78276	Decreased
NCU06189	NCU06189	5-aminolevulinate synthase		-1.78275	Decreased
NCU02305	NCU02305	decaprenyl-diphosphate synthase subunit 1		-1.78123	Decreased
NCU04645	NCU04645	DUF124 domain-containing protein		-1.77963	Decreased
NCU04439	NCU04439	ATP-dependent RNA helicase dbp-4		-1.77617	Decreased
NCU01846	NCU01846	hypothetical protein; hypothetical protein, variant 1|hypothetical protein, variant 2		-1.77263	Decreased	starch-regulon
NCU06371	NCU06371	mitochondrial ATP-dependent RNA helicase Suv3		-1.77116	Decreased
NCU09686	ccg-8	clock-controlled gene-8; clock-controlled protein 8		-1.76747	Decreased	starch-regulon
NCU01907	NCU01907	syntaxin 5		-1.76538	Decreased	starch-regulon
NCU08898	lys-6	lysine-6; homoaconitase		-1.76437	Decreased
NCU01524	NCU01524	ribosome biogenesis protein BRX1		-1.76358	Decreased
NCU03018	NCU03018	small nucleolar ribonucleoprotein complex subunit		-1.76248	Decreased
NCU05526	lys-5	lysine-5; homocitrate synthase|homocitrate synthase, variant 1|homocitrate synthase, variant 2		-1.76174	Decreased
NCU06090	NCU06090	hypothetical protein		-1.75587	Decreased
NCU01535	pex33	PEX33		-1.75485	Decreased
NCU06602	NCU06602	hypothetical protein		-1.75401	Decreased
NCU00151	NCU00151	hypothetical protein		-1.75385	Decreased
NCU03904	NCU03904	hypothetical protein		-1.7537	Decreased
NCU06968	NCU06968	hypothetical protein		-1.75106	Decreased
NCU02191	NCU02191	hypothetical protein		-1.74703	Decreased	starch-regulon
NCU06923	NCU06923	methionine aminopeptidase 1		-1.74691	Decreased
NCU01413	mcl-1	myosin chain-like-1; myosin chain-like-1 protein		-1.74504	Decreased
NCU01861	NCU01861	short chain dehydrogenase/reductase family; short chain dehydrogenase/reductase family protein		-1.74081	Decreased
NCU01665	NCU01665	KH domain-containing protein; KH domain-containing protein, variant		-1.73808	Decreased
NCU03293	NCU03293	hypothetical protein		-1.73703	Decreased
NCU04199	NCU04199	hypothetical protein		-1.73685	Decreased
NCU09882	NCU09882	metacaspase-1A		-1.73649	Decreased
NCU02969	NCU02969	alkaline ceramidase		-1.73641	Decreased
NCU01456	NCU01456	DUF250 domain membrane protein; DUF250 domain membrane protein, variant		-1.73393	Decreased
NCU08288	NCU08288	hypothetical protein		-1.73267	Decreased	starch-regulon
NCU07200	NCU07200	metalloprotease 1		-1.73166	Decreased	starch-regulon
NCU07083	NCU07083	hypothetical protein		-1.72969	Decreased
NCU02137	NCU02137	phosphatidylinositol:UDP-GlcNAc transferase PIG-C		-1.72642	Decreased
NCU04697	NCU04697	cyanide hydratase		-1.72322	Decreased
NCU00794	NCU00794	ribosome biogenesis protein Rsa4		-1.7229	Decreased
NCU06704	NCU06704	hypothetical protein		-1.71927	Decreased
NCU01085	NCU01085	hypothetical protein		-1.71906	Decreased
NCU07840	NCU07840	hypothetical protein		-1.71714	Decreased	starch-regulon
NCU09240	NCU09240	hypothetical protein; hypothetical protein, variant		-1.717	Decreased
NCU01897	NCU01897	hypothetical protein		-1.71447	Decreased
NCU03274	NCU03274	hypothetical protein; hypothetical protein, variant		-1.71436	Decreased	starch-regulon
NCU00447	NCU00447	serine palmitoyltransferase 2		-1.7101	Decreased
NCU09756	NCU09756	hypothetical protein		-1.70877	Decreased
NCU04485	NCU04485	pre-rRNA processing protein Esf1		-1.70863	Decreased
NCU07769	NCU07769	hypothetical protein		-1.7069	Decreased	starch-regulon
NCU09245	NCU09245	hypothetical protein		-1.70551	Decreased	starch-regulon
NCU03423	NCU03423	secretory pathway protein Ssp120		-1.70433	Decreased
NCU16597	NCU16597	hypothetical protein		-1.70395	Decreased	starch-regulon
NCU06465	NCU06465	SUR2		-1.70082	Decreased
NCU02123	NCU02123	mitochondrial GTPase		-1.69996	Decreased
NCU11222	NCU11222	hypothetical protein		-1.69939	Decreased	starch-regulon
NCU07017	NCU07017	hypothetical protein		-1.69862	Decreased
NCU05922	NCU05922	hypothetical protein		-1.6985	Decreased	starch-regulon
NCU06729	gna-2	guanine nucleotide-binding protein alpha-2; G-protein alpha subunit|G-protein alpha subunit, variant		-1.69438	Decreased	starch-regulon
NCU05617	NCU05617	hypothetical protein		-1.69296	Decreased
NCU01167	NCU01167	hypothetical protein		-1.69221	Decreased
NCU08299	NCU08299	60S ribosomal protein L3		-1.68877	Decreased
NCU07468	NCU07468	NAD dependent epimerase/dehydratase		-1.68831	Decreased
NCU05525	NCU05525	DUF833 domain-containing protein		-1.688	Decreased	starch-regulon
NCU08421	NCU08421	hypothetical protein		-1.68536	Decreased
NCU01701	NCU01701	ribitol kinase; ribitol kinase, variant		-1.68228	Decreased
NCU08967	NCU08967	arrestin domain-containing protein		-1.68126	Decreased
NCU01070	NCU01070	hypothetical protein		-1.68096	Decreased
NCU04197	NCU04197	CipC protein		-1.67977	Decreased
NCU00831	scp	serine carboxypeptidase; extracellular serine carboxypeptidase|extracellular serine carboxypeptidase, variant		-1.67601	Decreased
NCU01645	NCU01645	hypothetical protein		-1.67343	Decreased
NCU00404	NCU00404	RNA processing factor 1		-1.67223	Decreased
NCU05230	NCU05230	hypothetical protein		-1.67179	Decreased
NCU07459	prm-1	protein arginine N-methyltransferase-1; protein arginine N-methyltransferase 1		-1.67135	Decreased
NCU05010	NCU05010	hypothetical protein		-1.67099	Decreased
NCU07871	NCU07871	hypothetical protein		-1.66799	Decreased
NCU03092	NCU03092	nuclear localization sequence binding protein		-1.66546	Decreased
NCU05151	NCU05151	phosphoketolase		-1.66235	Decreased
NCU03466	NCU03466	hypothetical protein		-1.66047	Decreased
NCU09188	NCU09188	hypothetical protein		-1.65892	Decreased
NCU06130	NCU06130	hypothetical protein		-1.65776	Decreased	starch-regulon
NCU09858	NCU09858	acylamide-delta3(E)-desaturase		-1.65721	Decreased
NCU06389	NCU06389	DUF625 domain-containing protein; DUF625 domain-containing protein, variant		-1.65713	Decreased
NCU09176	NCU09176	hypothetical protein		-1.65609	Decreased
NCU07784	NCU07784	SAM binding domain-containing protein		-1.6554	Decreased	starch-regulon
NCU02164	NCU02164	hypothetical protein		-1.65507	Decreased
NCU05169	cat-4	catalase-4; catalase 2		-1.65446	Decreased
NCU05560	NCU05560	hypothetical protein		-1.65323	Decreased
NCU06496	NCU06496	hypothetical protein		-1.65175	Decreased
NCU00573	NCU00573	hypothetical protein		-1.649	Decreased	starch-regulon
NCU00230	prk-4	protein kinase-4; protein kinase lkh1		-1.64808	Decreased
NCU00373	NCU00373	hypothetical protein		-1.64739	Decreased	starch-regulon
NCU03697	NCU03697	FAD binding domain-containing protein		-1.64698	Decreased	starch-regulon
NCU01428	NCU01428	hydroxyisourate hydrolase; hydroxyisourate hydrolase, variant 1|hydroxyisourate hydrolase, variant 2		-1.6465	Decreased	starch-regulon
NCU04148	NCU04148	hypothetical protein		-1.64546	Decreased
NCU09524	NCU09524	hypothetical protein		-1.64505	Decreased	starch-regulon
NCU10028	NCU10028	bax Inhibitor family protein		-1.64424	Decreased
NCU01115	NCU01115	tRNA-splicing endonuclease subunit SEN2		-1.64373	Decreased
NCU04543	NCU04543	hypothetical protein		-1.64321	Decreased
NCU05899	NCU05899	flotillin domain-containing protein		-1.64314	Decreased	starch-regulon
NCU09852	NCU09852	hypothetical protein		-1.64257	Decreased
NCU04189	cot-2	colonial temperature sensitive-2; glucan synthesis regulatory protein		-1.64245	Decreased
NCU03792	NCU03792	inositol polyphosphate phosphatase		-1.64192	Decreased
NCU05404	NCU05404	endoglucanase		-1.63906	Decreased	starch-regulon
NCU16377	NCU16377	oligoribonuclease		-1.6362	Decreased
NCU03592	NCU03592	P-type ATPase		-1.63565	Decreased	starch-regulon
NCU05601	cyt-2	cytochrome-2; cytochrome c heme lyase		-1.63095	Decreased
NCU02403	NCU02403	ubiquinone biosynthesis protein COQ9		-1.62788	Decreased
NCU07856	NCU07856	hypothetical protein		-1.62416	Decreased
NCU02209	ods	delta-12 fatty acid desaturase		-1.62368	Decreased
NCU03888	NCU03888	DUF500 and SH3 domain-containing protein		-1.62134	Decreased	starch-regulon
NCU03491	Pad-1	Paddle-1; RNA splicing factor Pad-1		-1.62011	Decreased
NCU08621	NCU08621	hypothetical protein		-1.61708	Decreased	starch-regulon
NCU02910	NCU02910	hypothetical protein		-1.61646	Decreased	starch-regulon
NCU00558	NCU00558	hypothetical protein		-1.61587	Decreased	starch-regulon
NCU00644	NCU00644	ATP synthase subunit G		-1.61321	Decreased
NCU07058	NCU07058	small nucleolar ribonucleoprotein complex subunit Utp14		-1.61078	Decreased
NCU01208	NCU01208	hypothetical protein; hypothetical protein, variant		-1.61047	Decreased	starch-regulon
NCU05401	NCU05401	hypothetical protein		-1.60857	Decreased
NCU01013	NCU01013	delta-aminolevulinic acid dehydratase		-1.60846	Decreased	starch-regulon
NCU01922	NCU01922	hypothetical protein		-1.60824	Decreased
NCU08707	NCU08707	iron sulfur assembly protein		-1.60636	Decreased	starch-regulon
NCU01203	NCU01203	hypothetical protein		-1.60444	Decreased
NCU08683	rho-2	rho-type GTPase-2; RHO family GTPase Rho2		-1.60392	Decreased
NCU07541	NCU07541	hypothetical protein		-1.60122	Decreased
NCU07467	NCU07467	hypothetical protein; hypothetical protein, variant		-1.6002	Decreased
NCU03071	os-4	MAP kinase kinase kinase SskB		-1.5989	Decreased
NCU01305	NCU01305	rhomboid family membrane protein		-1.59822	Decreased	starch-regulon
NCU01698	NCU01698	4F5 family protein		-1.59743	Decreased
NCU07280	stk-50	serine/threonine protein kinase-50; serine/threonine-protein kinase gad8		-1.59527	Decreased
NCU05755	NCU05755	hypothetical protein		-1.5952	Decreased	starch-regulon
NCU06986	NCU06986	DUF221 domain-containing protein; DUF221 domain-containing protein, variant		-1.59311	Decreased
NCU09911	NCU09911	formyltetrahydrofolate deformylase		-1.59191	Decreased
NCU09372	NCU09372	hypothetical protein		-1.59184	Decreased
NCU02627	NCU02627	hypothetical protein; hypothetical protein, variant		-1.59174	Decreased
NCU09356	NCU09356	hypothetical protein		-1.59003	Decreased
NCU06272	NCU06272	rRNA biogenesis protein RRP5; mito ribosomal protein S16		-1.58962	Decreased
NCU07449	NCU07449	hypothetical protein		-1.58929	Decreased
NCU01970	NCU01970	DUF718 domain-containing protein		-1.58806	Decreased
NCU02950	NCU02950	hypothetical protein		-1.58734	Decreased	starch-regulon
NCU06250	NCU06250	F-box/LRR repeat containing protein 2		-1.58554	Decreased
NCU08296	NCU08296	30S ribosomal subunit S4; mito ribosomal protein S4		-1.58287	Decreased
NCU01438	naf-1	nucleosome assembly factor-1; nucleosome assembly protein		-1.58118	Decreased
NCU07082	NCU07082	aspartyl-tRNA synthetase		-1.58067	Decreased
NCU08844	NCU08844	hypothetical protein		-1.57941	Decreased
NCU07712	NCU07712	ATP-dependent RNA helicase dbp-10		-1.57321	Decreased
NCU05894	NCU05894	hypothetical protein		-1.57224	Decreased
NCU07242	NCU07242	short-chain dehydrogenase/oxidoreductase		-1.56907	Decreased
NCU04106	NCU04106	hypothetical protein; hypothetical protein, variant		-1.56621	Decreased	starch-regulon
NCU01814	NCU01814	hypothetical protein		-1.566	Decreased
NCU04791	mig-10	menadione-induced gene-10; short chain dehydrogenase/reductase|short chain dehydrogenase/reductase, variant 1|short chain dehydrogenase/reductase, variant 2|short chain dehydrogenase/reductase, variant 3		-1.56568	Decreased
NCU03062	NCU03062	formin binding protein		-1.56514	Decreased
NCU01780	NCU01780	hypothetical protein		-1.56494	Decreased
NCU04327	NCU04327	DNA replication licensing factor mcm2		-1.55937	Decreased
NCU04751	NCU04751	hypothetical protein		-1.5574	Decreased
NCU05490	NCU05490	hypothetical protein; hypothetical protein, variant		-1.55652	Decreased
NCU03239	NCU03239	hypothetical protein		-1.55508	Decreased
NCU07864	NCU07864	60S ribosome biogenesis protein Mak11		-1.55376	Decreased
NCU09787	NCU09787	hypothetical protein		-1.5535	Decreased
NCU01034	NCU01034	hypothetical protein; hypothetical protein, variant		-1.55227	Decreased
NCU04841	NCU04841	class E vacuolar protein-sorting machinery protein hse-1		-1.55169	Decreased
NCU07389	ham-9	hyphal anastamosis-9; SAM and PH domain-containing protein		-1.5491	Decreased	starch-regulon
NCU07299	NCU07299	splicing factor 3a subunit 2; splicing factor 3a subunit 2, variant		-1.54747	Decreased
NCU05784	NCU05784	hypothetical protein		-1.54734	Decreased
NCU07385	NCU07385	hypothetical protein		-1.54178	Decreased	starch-regulon
NCU05762	NCU05762	hypothetical protein		-1.54174	Decreased
NCU05900	NCU05900	hypothetical protein		-1.54073	Decreased	starch-regulon
NCU09888	NCU09888	hypothetical protein		-1.54069	Decreased
NCU08295	NCU08295	RNA-binding La domain-containing protein		-1.53675	Decreased
NCU02187	NCU02187	hypothetical protein		-1.53646	Decreased
NCU07466	NCU07466	cystathionine beta-synthase		-1.53491	Decreased
NCU06409	NCU06409	ribosome biogenesis protein Kri1		-1.53388	Decreased
NCU03013	acw-10	anchored cell wall protein-10; anchored cell wall protein 10|anchored cell wall protein 10, variant		-1.53331	Decreased
NCU09760	NCU09760	hypothetical protein; hypothetical protein, variant		-1.53323	Decreased	starch-regulon
NCU09860	NCU09860	telomere silencing protein Zds1; telomere silencing protein Zds1, variant		-1.53267	Decreased
NCU01045	NCU01045	ribonuclease T1; ribonuclease T1, variant		-1.53118	Decreased	starch-regulon
NCU08378	NCU08378	ubiquitin C-terminal hydrolase CreB; ubiquitin C-terminal hydrolase CreB, variant		-1.52813	Decreased
NCU04514	NCU04514	GTPase-activating protein gyp3		-1.52723	Decreased
NCU09247	NCU09247	hypothetical protein		-1.52667	Decreased
NCU16453	NCU16453	hypothetical protein		-1.52612	Decreased
NCU01673	NCU01673	hypothetical protein		-1.52158	Decreased
NCU09881	NCU09881	hypothetical protein		-1.52064	Decreased
NCU04510	gcy-3	glycerol dehydrogenase-3; aldose reductase		-1.52058	Decreased
NCU16997	NCU16997	hypothetical protein		-1.51524	Decreased
NCU07828	NCU07828	hypothetical protein		-1.5151	Decreased
NCU07258	NCU07258	phosphoglycerate mutase		-1.51342	Decreased
NCU05319	NCU05319	LysM domain-containing protein		-1.51205	Decreased
NCU09243	NCU09243	hypothetical protein		-1.50832	Decreased
NCU01675	NCU01675	ribosomal RNA-processing protein 12		-1.50664	Decreased
NCU02296	aln-1	allantoinase-1; allantoinase		-1.50607	Decreased
NCU09712	NCU09712	hypothetical protein; hypothetical protein, variant		-1.50376	Decreased	starch-regulon
NCU09935	NCU09935	hypothetical protein		-1.50234	Decreased
NCU07747	NCU07747	hypothetical protein		-1.50083	Decreased
NCU01290	NCU01290	centromere/microtubule-binding protein CBF5		-1.50051	Decreased
NCU16817	NCU16817	hypothetical protein		-1.49984	Decreased
NCU08616	un-18	unknown-18; DNA-directed RNA polymerase I subunit RPA2		-1.49964	Decreased
NCU04830	NCU04830	hypothetical protein		-1.49888	Decreased
NCU02956	NCU02956	aspartic proteinase		-1.49727	Decreased
NCU09422	NCU09422	hypothetical protein		-1.49602	Decreased
NCU02245	stk-19	serine/threonine protein kinase-19; protein kinase domain-containing protein		-1.49174	Decreased
NCU05278	NCU05278	cytochrome P450 61		-1.49167	Decreased
NCU04596	NCU04596	gamma-cysteine synthetase regulatory subunit		-1.49085	Decreased
NCU08007	NCU08007	PfkB family carbohydrate kinase; PfkB family carbohydrate kinase, variant		-1.48927	Decreased
NCU00003	NCU00003	hypothetical protein		-1.48845	Decreased
NCU02975	NCU02975	hypothetical protein		-1.48835	Decreased	starch-regulon
NCU00427	NCU00427	hypothetical protein		-1.48803	Decreased
NCU02658	NCU02658	ATP binding protein		-1.48716	Decreased
NCU06387	NCU06387	hypothetical protein		-1.48613	Decreased	starch-regulon
NCU00232	NCU00232	hypothetical protein		-1.48496	Decreased
NCU07665	NCU07665	ubiquitin-conjugating enzyme		-1.48456	Decreased
NCU01888	NCU01888	tRNA-specific adenosine deaminase; tRNA-specific adenosine deaminase, variant		-1.48449	Decreased
NCU04108	NCU04108	isoamyl alcohol oxidase		-1.48366	Decreased
NCU04644	NCU04644	hypothetical protein		-1.48265	Decreased
NCU02353	NCU02353	hypothetical protein; hypothetical protein, variant 1|hypothetical protein, variant 2		-1.48145	Decreased
NCU04159	NCU04159	DUF652 domain-containing protein		-1.48071	Decreased
NCU02236	NCU02236	hypothetical protein		-1.4791	Decreased
NCU09714	NCU09714	hypothetical protein		-1.47117	Decreased
NCU06922	NCU06922	endosomal cargo receptor; endosomal cargo receptor, variant		-1.46948	Decreased
NCU00744	NCU00744	hypothetical protein		-1.46928	Decreased
NCU09838	NCU09838	hypothetical protein		-1.46845	Decreased
NCU00848	NCU00848	integral membrane protein TmpA		-1.46843	Decreased
NCU16336	NCU16336	3-hydroxyacyl-CoA dehydrogenase		-1.46803	Decreased
NCU05723	NCU05723	hypothetical protein; hypothetical protein, variant		-1.46581	Decreased
NCU10237	NCU10237	glycerophosphoryl diester phosphodiesterase; glycerophosphoryl diester phosphodiesterase, variant		-1.4636	Decreased
NCU04874	aod-3	alternative oxidase-3; alternative oxidase		-1.46282	Decreased
NCU07491	NCU07491	hypothetical protein		-1.4597	Decreased	starch-regulon
NCU04799	NCU04799	polyadenylate-binding protein		-1.45938	Decreased
NCU02059	NCU02059	endothiapepsin		-1.45835	Decreased
NCU00805	NCU00805	bZIP transcription factor		-1.45705	Decreased
NCU04153	NCU04153	pseudouridine synthase		-1.45356	Decreased
NCU02070	pex2	peroxin 2; peroxisomal biogenesis factor 2		-1.45091	Decreased
NCU00276	mip-1	MIP1-like DNA polymerase; DNA polymerase gamma		-1.45068	Decreased
NCU00999	NCU00999	hypothetical protein		-1.44737	Decreased
NCU08169	NCU08169	hypothetical protein		-1.44627	Decreased
NCU00556	NCU00556	RNA binding protein		-1.44502	Decreased
NCU04532	NCU04532	hypothetical protein		-1.44434	Decreased
NCU04945	NCU04945	mitochondrial intermembrane space protein Mia40		-1.44432	Decreased
NCU08560	NCU08560	hypothetical protein		-1.44389	Decreased
NCU09274	NCU09274	hypothetical protein		-1.44381	Decreased
NCU04280	NCU04280	aconitate hydratase		-1.44351	Decreased
NCU04279	stk-28	serine/threonine protein kinase-28; protein kinase domain-containing protein		-1.44313	Decreased	starch-regulon
NCU02573	NCU02573	FAM96B; FAM96B, variant		-1.4431	Decreased
NCU05094	NCU05094	short chain dehydrogenase/reductase; short chain dehydrogenase/reductase, variant		-1.44251	Decreased
NCU08985	NCU08985	protein tyrosine phosphatase		-1.44212	Decreased
NCU06170	NCU06170	hypothetical protein		-1.43672	Decreased
NCU03747	NCU03747	hypothetical protein		-1.43529	Decreased
NCU01499	NCU01499	hypothetical protein		-1.43527	Decreased	starch-regulon
NCU01982	NCU01982	hypothetical protein		-1.43493	Decreased
NCU09131	NCU09131	nucleolar protein 12		-1.43465	Decreased
NCU05321	NCU05321	hypothetical protein		-1.43295	Decreased
NCU05785	NCU05785	DUF907 domain-containing protein		-1.43066	Decreased
NCU01157	NCU01157	glutamate-cysteine ligase catalytic subunit		-1.42986	Decreased
NCU07061	NCU07061	hypothetical protein		-1.42935	Decreased
NCU05251	NCU05251	DNA-directed RNA polymerase I polypeptide		-1.42722	Decreased
NCU00959	tca-10	tricarboxylic acid-10; succinate dehydrogenase iron-sulfur protein|succinate dehydrogenase iron-sulfur protein, variant		-1.42685	Decreased
NCU01779	NCU01779	HIRA-interacting protein 5		-1.42634	Decreased
NCU08976	NCU08976	fatty acid elongase		-1.42586	Decreased
NCU01595	NCU01595	SOF1		-1.42568	Decreased
NCU10806	NCU10806	hypothetical protein		-1.42536	Decreased
NCU02539	NCU02539	cell division control protein 54		-1.42432	Decreased
NCU04466	NCU04466	cyanamide hydratase		-1.42258	Decreased
NCU01541	NCU01541	hypothetical protein		-1.41991	Decreased
NCU08332	hex-1	hexagonal-1; woronin body major protein		-1.41669	Decreased
NCU00420	NCU00420	hypothetical protein; hypothetical protein, variant		-1.41583	Decreased
NCU02502	NCU02502	S-adenosyl-methionine-sterol-C		-1.41532	Decreased
NCU03219	NCU03219	Kex2; Kex2, variant 1|Kex2, variant 2		-1.41409	Decreased
NCU04416	NCU04416	hypothetical protein; hypothetical protein, variant		-1.4136	Decreased
NCU02776	NCU02776	cell division control protein Cdc6		-1.41228	Decreased
NCU07015	NCU07015	queuine tRNA-ribosyltransferase; queuine tRNA-ribosyltransferase, variant		-1.4115	Decreased
NCU03271	NCU03271	hypothetical protein		-1.41056	Decreased	starch-regulon
NCU00035	NCU00035	diacylglycerol O-acyltransferase; diacylglycerol O-acyltransferase, variant		-1.40984	Decreased
NCU00336	NCU00336	U3 small nucleolar RNA-associated protein 10		-1.40807	Decreased
NCU04508	NCU04508	hypothetical protein		-1.40413	Decreased
NCU00065	NCU00065	tRNA-dihydrouridine synthase 1		-1.40411	Decreased
NCU01651	NCU01651	hypothetical protein		-1.40311	Decreased
NCU00552	al-1	albino-1; phytoene desaturase		-1.40062	Decreased
NCU00428	NCU00428	DNA repair and recombination protein pif1		-1.39898	Decreased
NCU05237	NCU05237	hypothetical protein		-1.39822	Decreased
NCU07293	NCU07293	hypothetical protein		-1.397	Decreased
NCU06363	NCU06363	hypothetical protein; hypothetical protein, variant		-1.39684	Decreased
NCU00981	NCU00981	ribosome biogenesis protein nsa-2		-1.39622	Decreased
NCU01797	nrc-2	nonrepressor of conidiation-2; serine/threonine-protein kinase nrc-2		-1.39619	Decreased
NCU07288	NCU07288	hypothetical protein; hypothetical protein, variant		-1.39503	Decreased
NCU06362	NCU06362	GTPase activating protein		-1.39373	Decreased
NCU04143	stk-26	serine/threonine protein kinase-26; protein kinase		-1.39352	Decreased
NCU08100	NCU08100	hypothetical protein		-1.39167	Decreased	starch-regulon
NCU06984	NCU06984	hypothetical protein		-1.39144	Decreased
NCU05027	NCU05027	hypothetical protein		-1.38973	Decreased
NCU06987	NCU06987	hypothetical protein		-1.38942	Decreased	starch-regulon
NCU03223	NCU03223	sn-1,2-diacylglycerol cholinephosphotransferase; sn-1,2-diacylglycerol cholinephosphotransferase, variant		-1.38893	Decreased
NCU04352	chs-5	chitin synthase-5; chitin synthase C		-1.38756	Decreased
NCU08903	NCU08903	Nop10 family nucleolar RNA-binding protein		-1.38756	Decreased
NCU09003	NCU09003	hypothetical protein		-1.38659	Decreased
NCU08743	NCU08743	inorganic phosphate transporter		-1.38643	Decreased
NCU16670	NCU16670	hypothetical protein		-1.38459	Decreased
NCU01854	NCU01854	hypothetical protein; hypothetical protein, variant		-1.3837	Decreased
NCU07166	NCU07166	hypothetical protein		-1.38149	Decreased
NCU04506	NCU04506	hypothetical protein		-1.38076	Decreased	starch-regulon
NCU09437	NCU09437	hypothetical protein		-1.37794	Decreased
NCU02842	NCU02842	hypothetical protein		-1.37583	Decreased
NCU04427	NCU04427	hypothetical protein		-1.3737	Decreased
NCU01807	NCU01807	hypothetical protein		-1.3715	Decreased
NCU05756	NCU05756	peptidase M4		-1.3642	Decreased	starch-regulon
NCU03596	NCU03596	CRAL/TRIO domain-containing protein		-1.36368	Decreased
NCU03406	NCU03406	hypothetical protein; hypothetical protein, variant		-1.36257	Decreased
NCU06233	NCU06233	hypothetical protein		-1.36085	Decreased
NCU05069	NCU05069	FAD dependent oxidoreductase		-1.36037	Decreased
NCU06478	NCU06478	hypothetical protein		-1.36031	Decreased
NCU07679	NCU07679	nuclear condensin complex subunit Smc2		-1.35993	Decreased
NCU05235	NCU05235	ribosome biogenesis protein RLP24		-1.35958	Decreased
NCU02098	NCU02098	G/U mismatch-specific DNA glycosylase		-1.35916	Decreased	starch-regulon
NCU06737	NCU06737	hypothetical protein		-1.35781	Decreased
NCU04256	NCU04256	hypothetical protein		-1.35773	Decreased
NCU02877	NCU02877	hypothetical protein		-1.35527	Decreased
NCU06003	NCU06003	mannose-1-phosphate guanyltransferase		-1.35524	Decreased
NCU03530	acw-6	anchored cell wall protein-6; anchored cell wall protein 6		-1.35506	Decreased
NCU07922	NCU07922	elongation factor 3		-1.35262	Decreased
NCU07739	NCU07739	YTP1		-1.35116	Decreased	starch-regulon
NCU03753	ccg-1	clock-controlled gene-1; clock controlled protein CCG-1		-1.35008	Decreased
NCU08811	NCU08811	arf GTPase-activating protein		-1.34885	Decreased
NCU05170	NCU05170	hypothetical protein		-1.34588	Decreased
NCU02767	ham-6	hyphal anastamosis-6; PRO41 protein		-1.34575	Decreased	starch-regulon
NCU07259	NCU07259	GPI-anchor transamidase		-1.34379	Decreased
NCU00983	NCU00983	integral membrane protein		-1.34044	Decreased
NCU00223	NCU00223	bZIP transcription factor; bZIP transcription factor, variant		-1.33976	Decreased
NCU08962	NCU08962	hypothetical protein		-1.33943	Decreased
NCU05524	NCU05524	hypothetical protein		-1.33791	Decreased
NCU03242	stk-21	serine/threonine protein kinase-21; serine/threonine-protein kinase cbk1		-1.33677	Decreased
NCU06316	NCU06316	hypothetical protein		-1.33665	Decreased	starch-regulon
NCU03523	stk-22	serine/threonine protein kinase-22; serine/threonine protein kinase		-1.33569	Decreased
NCU16405	NCU16405	hypothetical protein		-1.3349	Decreased
NCU09237	NCU09237	KH domain RNA binding protein		-1.33431	Decreased
NCU02074	NCU02074	endoplasmic oxidoreductin-1		-1.33365	Decreased
NCU02065	NCU02065	DUF726 domain-containing protein		-1.33345	Decreased
NCU06883	NCU06883	FHA domain-containing protein SNIP1		-1.33272	Decreased
NCU00929	NCU00929	hypothetical protein		-1.33053	Decreased
NCU03761	NCU03761	hypothetical protein		-1.32988	Decreased
NCU02497	NCU02497	hypothetical protein		-1.32881	Decreased
NCU07122	NCU07122	hypothetical protein; hypothetical protein, variant		-1.3278	Decreased
NCU02624	NCU02624	cytochrome P450 51		-1.32706	Decreased
NCU03433	NCU03433	hypothetical protein		-1.32559	Decreased	starch-regulon
NCU08793	NCU08793	hypothetical protein; hypothetical protein, variant		-1.32543	Decreased
NCU00528	ham-4	hyphal anastomosis-4; FHA domain-containing protein		-1.32401	Decreased
NCU09144	NCU09144	hypothetical protein; hypothetical protein, variant		-1.32363	Decreased
NCU01728	NCU01728	6-phosphofructo-2-kinase; 6-phosphofructo-2-kinase, variant		-1.32347	Decreased
NCU04936	NCU04936	UDP-glucose 6-dehydrogenase; UDP-glucose 6-dehydrogenase, variant		-1.32309	Decreased
NCU01637	NCU01637	U4/U6 small nuclear ribonucleoprotein		-1.32217	Decreased
NCU04171	NCU04171	50S ribosomal protein L5		-1.32163	Decreased
NCU01259	NCU01259	hypothetical protein		-1.32135	Decreased
NCU03205	NCU03205	hypothetical protein		-1.32131	Decreased
NCU00236	NCU00236	flavoprotein oxygenase		-1.32023	Decreased
NCU05395	NCU05395	hypothetical protein		-1.31983	Decreased
NCU03702	NCU03702	rRNA 2'-O-methyltransferase fibrillarin		-1.31961	Decreased
NCU00596	NCU00596	lipoyltransferase		-1.3168	Decreased
NCU02814	prd-4	period-4; serine/threonine-protein kinase chk2		-1.31653	Decreased
NCU17113	NCU17113	hypothetical protein		-1.3158	Decreased
NCU06709	NCU06709	hypothetical protein		-1.31436	Decreased
NCU02549	pep	processing enhancing protein; ubiquinol-cytochrome-c reductase subunit beta		-1.31286	Decreased
NCU04152	dim-7	defective in methylation-7; defective in methylation-7 protein		-1.31273	Decreased
NCU09017	NCU09017	hypothetical protein		-1.31209	Decreased	starch-regulon
NCU03667	NCU03667	hypothetical protein		-1.31135	Decreased
NCU07794	NCU07794	2Fe-2S iron-sulfur cluster binding domain-containing protein		-1.31098	Decreased
NCU03260	NCU03260	hypothetical protein		-1.30992	Decreased
NCU03154	NCU03154	pantothenate kinase		-1.30974	Decreased
NCU07143	NCU07143	6-phosphogluconolactonase		-1.30549	Decreased
NCU09123	camk-1	calcium/calmodulin-dependent kinase-1; Ca/CaM-dependent kinase-1|Ca/CaM-dependent kinase-1, variant 1|Ca/CaM-dependent kinase-1, variant 2		-1.3045	Decreased	starch-regulon
NCU06949	NCU06949	subtilisin-like proteinase Mp1		-1.30438	Decreased
NCU01475	NCU01475	hypothetical protein		-1.30431	Decreased
NCU07140	NCU07140	allantoate transporter		-1.3043	Decreased
NCU05645	NCU05645	U1 snRNP splicing complex subunit		-1.30357	Decreased
NCU04266	NCU04266	hypothetical protein		-1.30047	Decreased
NCU03560	NCU03560	DNA-directed RNA polymerase III subunit rpc-3		-1.29897	Decreased
NCU08968	NCU08968	dimethyladenosine transferase		-1.29865	Decreased
NCU10883	NCU10883	hypothetical protein; hypothetical protein, variant		-1.29739	Decreased	starch-regulon
NCU00039	NCU00039	hypothetical protein		-1.29291	Decreased
NCU05203	NCU05203	hypothetical protein		-1.29155	Decreased
NCU00542	NCU00542	DUF914 domain membrane protein		-1.29118	Decreased
NCU03713	NCU03713	guanosine-diphosphatase		-1.28869	Decreased
NCU04175	NCU04175	hypothetical protein		-1.28544	Decreased
NCU00240	NCU00240	hypothetical protein		-1.28417	Decreased
NCU03333	NCU03333	tyrosine phosphatase		-1.28246	Decreased
NCU08099	NCU08099	hypothetical protein		-1.28099	Decreased
NCU02951	NCU02951	40S ribosomal protein S8		-1.27683	Decreased
NCU10521	gst-4	glutathione S-transferase-4		-1.27647	Decreased
NCU00419	NCU00419	DNA-directed RNA polymerase I and III polypeptide		-1.27632	Decreased
NCU05202	NCU05202	hypothetical protein		-1.27534	Decreased
NCU03659	prk-3	protein kinase-3; serine/threonine-protein kinase		-1.27494	Decreased
NCU00027	NCU00027	hypothetical protein		-1.27456	Decreased
NCU01036	NCU01036	DUF907 domain-containing protein		-1.27323	Decreased	starch-regulon
NCU07693	NCU07693	stu-1		-1.27305	Decreased	starch-regulon
NCU01068	NCU01068	BAR domain-containing protein		-1.27163	Decreased	starch-regulon
NCU04856	gln-2	glutamine-2; glutamine synthetase|glutamine synthetase, variant		-1.26955	Decreased
NCU02366	tca-3	tricarboxylic acid-3; aconitase		-1.26936	Decreased
NCU05987	NCU05987	hypothetical protein		-1.26741	Decreased	starch-regulon
NCU08984	NCU08984	hypothetical protein		-1.26725	Decreased
NCU08600	NCU08600	hypothetical protein		-1.26683	Decreased
NCU04790	NCU04790	eukaryotic peptide chain release factor GTP-binding subunit; eukaryotic peptide chain release factor GTP-binding subunit, variant		-1.26604	Decreased
NCU04591	NCU04591	pentachlorophenol monooxygenase		-1.26549	Decreased
NCU16343	NCU16343	hypothetical protein		-1.26503	Decreased
NCU01395	NCU01395	WSC domain-containing protein		-1.2618	Decreased
NCU08701	NCU08701	hypothetical protein		-1.26151	Decreased
NCU01896	NCU01896	hypothetical protein		-1.2613	Decreased
NCU01171	NCU01171	DNA replication licensing factor mcm5		-1.26072	Decreased
NCU04516	NCU04516	hypothetical protein		-1.25891	Decreased
NCU02391	NCU02391	protein transporter sec-24		-1.25741	Decreased
NCU02972	NCU02972	hypothetical protein		-1.25724	Decreased
NCU01349	NCU01349	hypothetical protein		-1.25625	Decreased	starch-regulon
NCU02477	NCU02477	ribosome biogenesis protein Sqt1		-1.2558	Decreased
NCU03901	pex14	peroxin 14; peroxisomal membrane anchor protein		-1.25501	Decreased
NCU04927	NCU04927	hypothetical protein		-1.25482	Decreased
NCU04259	stk-27	serine/threonine protein kinase-27; ubiquinone biosynthesis protein		-1.25479	Decreased
NCU00092	NCU00092	rRNA-processing protein efg-1		-1.25459	Decreased
NCU02475	NCU02475	glycine dehydrogenase		-1.25203	Decreased
NCU05607	NCU05607	DUF602 domain-containing protein		-1.25202	Decreased
NCU07891	NCU07891	hypothetical protein		-1.25074	Decreased
NCU06824	NCU06824	hypothetical protein		-1.25072	Decreased	starch-regulon
NCU00247	NCU00247	hypothetical protein		-1.24997	Decreased	starch-regulon
NCU02120	NCU02120	hypothetical protein		-1.24906	Decreased
NCU02002	NCU02002	hypothetical protein		-1.2475	Decreased
NCU04924	cut-1	hypothetical protein similar to phosphatidyl synthase; HAD-superfamily hydrolase|HAD-superfamily hydrolase, variant		-1.24747	Decreased
NCU05135	NCU05135	hypothetical protein		-1.24707	Decreased
NCU08805	NCU08805	hypothetical protein		-1.24396	Decreased
NCU00275	NCU00275	hypothetical protein		-1.24248	Decreased
NCU00651	un-7	peptide N-glycanase-1; transglutaminase-like protein|transglutaminase-like protein, variant 1|transglutaminase-like protein, variant 2|transglutaminase-like protein, variant 3		-1.24174	Decreased
NCU00775	tca-6	tricarboxylic acid-6; isocitrate dehydrogenase subunit 1		-1.23973	Decreased
NCU07697	tca-4	tricarboxylic acid-4; isocitrate dehydrogenase subunit 2		-1.2383	Decreased
NCU16818	NCU16818	hypothetical protein		-1.23731	Decreased
NCU03928	NCU03928	hypothetical protein		-1.23308	Decreased
NCU04342	NCU04342	hypothetical protein		-1.23172	Decreased
NCU05726	NCU05726	mucin		-1.2315	Decreased
NCU03321	NCU03321	eukaryotic ribosome biogenesis protein 1		-1.23004	Decreased
NCU06196	NCU06196	hypothetical protein		-1.22942	Decreased	starch-regulon
NCU04049	NCU04049	hypothetical protein		-1.22834	Decreased
NCU08009	NCU08009	DNA replication licensing factor mcm3		-1.22809	Decreased
NCU07842	wsc	Woronin sorting complex; woronin sorting complex protein|woronin sorting complex protein, variant		-1.22678	Decreased
NCU07332	NCU07332	hypothetical protein		-1.22535	Decreased
NCU09767	NCU09767	membrane transporter		-1.22242	Decreased
NCU00605	NCU00605	ThiF domain-containing protein		-1.22228	Decreased
NCU08940	qcr7	ubiquinol-cytochrome-C reductase 7; ubiquinol-cytochrome c reductase complex protein		-1.22128	Decreased
NCU04783	NCU04783	EH domain binding protein epsin 2		-1.22097	Decreased	starch-regulon
NCU09203	NCU09203	transcription factor iws-1		-1.21911	Decreased
NCU06273	NCU06273	hypothetical protein		-1.21777	Decreased
NCU04102	NCU04102	hypothetical protein		-1.21701	Decreased
NCU00397	NCU00397	hypothetical protein		-1.21672	Decreased
NCU02327	NCU02327	hypothetical protein; hypothetical protein, variant		-1.21668	Decreased
NCU09527	NCU09527	hypothetical protein		-1.21664	Decreased	starch-regulon
NCU16742	NCU16742	hypothetical protein		-1.21656	Decreased
NCU02388	NCU02388	hypothetical protein; hypothetical protein, variant		-1.21655	Decreased	starch-regulon
NCU05721	NCU05721	arrestin domain-containing protein		-1.21653	Decreased
NCU07342	NCU07342	hypothetical protein		-1.21533	Decreased
NCU04329	NCU04329	hypothetical protein		-1.21491	Decreased
NCU01067	NCU01067	hypothetical protein		-1.21339	Decreased
NCU06756	NCU06756	ubiquitin-protein ligase; ubiquitin-protein ligase, variant		-1.2133	Decreased
NCU02945	NCU02945	hypothetical protein		-1.21306	Decreased	starch-regulon
NCU02328	NCU02328	O-methyltransferase		-1.21261	Decreased
NCU04410	NCU04410	tRNA ligase		-1.21097	Decreased
NCU06419	mek-1	MAPK/ERK kinase; MAP kinase kinase		-1.21085	Decreased
NCU03929	NCU03929	acyl-CoA synthetase		-1.20623	Decreased
NCU00958	NCU00958	5-azacytidine resistance protein azr1		-1.20621	Decreased
NCU08475	NCU08475	hypothetical protein		-1.20477	Decreased	starch-regulon
NCU03771	NCU03771	phosphatidate cytidylyltransferase		-1.20334	Decreased
NCU00480	NCU00480	ubiquitin C-terminal hydrolase		-1.20317	Decreased
NCU01256	NCU01256	glutamine amidotransferase		-1.20233	Decreased
NCU02399	NCU02399	hypothetical protein		-1.20211	Decreased
NCU03363	frh	FRQ-interacting RNA helicase		-1.20198	Decreased
NCU03854	NCU03854	D-tyrosyl-tRNA(Tyr) deacylase		-1.19867	Decreased
NCU08953	NCU08953	hypothetical protein		-1.19773	Decreased
NCU02561	NCU02561	hypothetical protein		-1.19726	Decreased
NCU07286	NCU07286	membrane-associated progesterone receptor component 1		-1.19644	Decreased
NCU06252	NCU06252	hypothetical protein		-1.19642	Decreased
NCU03258	NCU03258	oxysterol-binding protein		-1.1955	Decreased
NCU03597	NCU03597	DNA polymerase alpha/primase associated subunit		-1.1949	Decreased
NCU02755	NCU02755	PAP2 domain-containing protein		-1.19312	Decreased
NCU09043	NCU09043	caleosin domain-containing protein		-1.19081	Decreased
NCU08705	NCU08705	hypothetical protein		-1.18942	Decreased
NCU02589	NCU02589	hypothetical protein		-1.18917	Decreased
NCU07778	NCU07778	hypothetical protein		-1.18901	Decreased
NCU07187	NCU07187	hypothetical protein; hypothetical protein, variant 1|hypothetical protein, variant 2		-1.18812	Decreased
NCU03559	NCU03559	ubiquinol-cytochrome c reductase complex core protein 2 precursor; ubiquinol-cytochrome c reductase complex core protein 2		-1.18629	Decreased
NCU08272	NCU08272	cytochrome b2		-1.18471	Decreased
NCU04481	NCU04481	mitochondrial ATPase		-1.18447	Decreased
NCU09143	NCU09143	hypothetical protein		-1.18353	Decreased
NCU03107	NCU03107	MFS transporter		-1.18326	Decreased
NCU05989	NCU05989	hypothetical protein; hypothetical protein, variant		-1.18323	Decreased
NCU00028	NCU00028	S-(hydroxymethyl)glutathione dehydrogenase; S-(hydroxymethyl)glutathione dehydrogenase, variant		-1.18256	Decreased
NCU07895	NCU07895	hypothetical protein		-1.18246	Decreased
NCU15832	NCU15832	hypothetical protein		-1.18207	Decreased	starch-regulon
NCU06700	NCU06700	alpha/beta hydrolase		-1.18074	Decreased
NCU04604	NCU04604	hypothetical protein		-1.17996	Decreased
NCU02641	NCU02641	hypothetical protein		-1.17979	Decreased
NCU07414	NCU07414	hypothetical protein similar to protein mitochondrial targeting protein Mas5; DnaJ family protein		-1.17877	Decreased
NCU04426	div-4	nuclear division- 4; cell division protein kinase		-1.17866	Decreased
NCU08826	NCU08826	hypothetical protein		-1.17859	Decreased
NCU09901	NCU09901	hypothetical protein		-1.17759	Decreased
NCU07072	NCU07072	galactose-1-phosphate uridylyltransferase		-1.17604	Decreased
NCU01343	NCU01343	TPR repeat protein		-1.17552	Decreased
NCU06469	NCU06469	54S ribosomal protein L12		-1.17487	Decreased
NCU00619	NCU00619	hypothetical protein		-1.17433	Decreased
NCU03645	NCU03645	hypothetical protein		-1.17353	Decreased
NCU07831	NCU07831	eukaryotic translation initiation factor 3		-1.17103	Decreased
NCU01004	NCU01004	phosphatidylserine decarboxylase proenzyme		-1.17062	Decreased	starch-regulon
NCU08280	NCU08280	squalene epoxidase		-1.1703	Decreased
NCU08842	NCU08842	hypothetical protein		-1.16944	Decreased
NCU01498	prk-8	protein kinase-8; serine/threonine-protein kinase MAK		-1.16807	Decreased
NCU04244	syn-2	syntaxin-2; syntaxin 2		-1.16782	Decreased	starch-regulon
NCU00838	NCU00838	3-dehydroshikimate dehydratase		-1.16776	Decreased
NCU02163	NCU02163	hypothetical protein		-1.16468	Decreased
NCU08418	NCU08418	tripeptidyl-peptidase		-1.16006	Decreased
NCU04670	NCU04670	hypothetical protein; hypothetical protein, variant		-1.15951	Decreased
NCU01772	NCU01772	DNA-directed RNA polymerase III polypeptide		-1.15918	Decreased
NCU02979	NCU02979	AMP deaminase		-1.15755	Decreased
NCU02602	NCU02602	hypothetical protein		-1.15694	Decreased
NCU07327	NCU07327	hypothetical protein		-1.15616	Decreased
NCU17074	NCU17074	hypothetical protein		-1.15531	Decreased
NCU03907	NCU03907	pre-rRNA processing protein		-1.15515	Decreased
NCU05889	NCU05889	eukaryotic translation initiation factor 3 subunit 6		-1.15368	Decreased
NCU16549	NCU16549	thermatolerance membrane protein Dlt1		-1.15192	Decreased
NCU03569	NCU03569	hypothetical protein		-1.15024	Decreased
NCU02084	NCU02084	arginase		-1.14985	Decreased	starch-regulon
NCU00087	ppm-1	pentose phosphate metabolism-1; 6-phosphogluconolactonase		-1.1493	Decreased
NCU07933	NCU07933	hypothetical protein		-1.14928	Decreased
NCU06926	NCU06926	hypothetical protein		-1.1481	Decreased	starch-regulon
NCU04635	NCU04635	hypothetical protein		-1.14801	Decreased
NCU03267	NCU03267	NAD+ kinase Utr1		-1.14789	Decreased
NCU08851	NCU08851	hypothetical protein		-1.14635	Decreased
NCU05653	NCU05653	carbonic anhydrase		-1.14617	Decreased
NCU09505	NCU09505	hypothetical protein		-1.14065	Decreased
NCU04475	NCU04475	lipase B		-1.13964	Decreased	starch-regulon
NCU05629	NCU05629	hypothetical protein		-1.13937	Decreased
NCU01176	NCU01176	hypothetical protein		-1.13925	Decreased
NCU00577	NCU00577	hypothetical protein		-1.13806	Decreased
NCU04944	NCU04944	thiamine pyrophosphokinase Thi80		-1.13775	Decreased
NCU01903	NCU01903	pigment biosynthesis protein Ayg1		-1.13743	Decreased
NCU09616	NCU09616	hypothetical protein		-1.13618	Decreased	starch-regulon
NCU10852	NCU10852	exochitinase; exochitinase, variant		-1.13574	Decreased
NCU01503	NCU01503	pre-rRNA processing protein Tsr1		-1.1334	Decreased
NCU03823	stk-25	serine/threonine protein kinase-25; ABC1 protein		-1.13223	Decreased
NCU02060	NCU02060	zinc metallopeptidase		-1.12503	Decreased
NCU06975	NCU06975	hypothetical protein		-1.12471	Decreased
NCU08648	NCU08648	nuclease PA3		-1.12462	Decreased
NCU02852	cyp450-31	cytochrome P450-like-31; cytochrome P450		-1.12351	Decreased
NCU04753	nuo11.6	NADH:ubiquinone oxidoreductase 11.6; NADH:ubiquinone oxidoreductase 11.6kD subunit		-1.12113	Decreased
NCU06720	NCU06720	carboxypeptidase cpdS		-1.121	Decreased
NCU09271	NCU09271	hypothetical protein; hypothetical protein, variant		-1.11992	Decreased
NCU01178	NCU01178	6-phosphofructo-2-kinase/fructose-2,6-bisphosphatase; 6-phosphofructo-2-kinase/fructose-2,6-bisphosphatase, variant		-1.11911	Decreased
NCU09115	NCU09115	cytochrome P450 52A11		-1.11824	Decreased
NCU04019	nic-5	nicotinic acid-5; nicotinamide mononucleotide adenylyl transferase		-1.11817	Decreased	starch-regulon
NCU00365	NCU00365	hypothetical protein		-1.11768	Decreased
NCU00707	NCU00707	hypothetical protein		-1.11752	Decreased
NCU07383	NCU07383	transcriptional regulator Ngg1		-1.11687	Decreased
NCU00008	NCU00008	longevity-assurance protein 1		-1.11665	Decreased
NCU01997	NCU01997	ABC transporter		-1.11651	Decreased
NCU07590	NCU07590	Ser/Thr protein phosphatase		-1.11545	Decreased
NCU00592	NCU00592	pre-mRNA-splicing factor cwc-25		-1.11542	Decreased
NCU06116	NCU06116	hypothetical protein		-1.11539	Decreased
NCU04164	NCU04164	hypothetical protein; hypothetical protein, variant		-1.1153	Decreased
NCU08927	NCU08927	dihydroceramide delta(4)-desaturase		-1.11361	Decreased
NCU07482	NCU07482	uracil-DNA glycosylase		-1.11307	Decreased
NCU02179	NCU02179	D-lactate dehydrogenase		-1.1124	Decreased
NCU17069	NCU17069	hypothetical protein		-1.11046	Decreased	starch-regulon
NCU09244	NCU09244	hypothetical protein		-1.10898	Decreased	starch-regulon
NCU09257	NCU09257	hypothetical protein		-1.10738	Decreased
NCU03007	NCU03007	pre-mRNA-splicing factor slt-11		-1.10718	Decreased
NCU03010	lys-3	lysine-3; L-aminoadipate-semialdehyde dehydrogenase large subunit		-1.10495	Decreased
NCU05194	NCU05194	DNA replication licensing factor mcm6		-1.10399	Decreased
NCU16347	NCU16347	hypothetical protein		-1.10333	Decreased
NCU09024	NCU09024	hypothetical protein		-1.10291	Decreased
NCU05301	NCU05301	methyltransferase		-1.10274	Decreased
NCU04156	erg-1	ergosterol-1; C-8 sterol isomerase erg-1		-1.10254	Decreased
NCU07656	NCU07656	hypothetical protein		-1.10173	Decreased
NCU03370	NCU03370	hypothetical protein; hypothetical protein, variant		-1.10073	Decreased
NCU07741	NCU07741	1-acyl-sn-glycerol-3-phosphate acyltransferase 2		-1.09602	Decreased
NCU01910	NCU01910	hypothetical protein		-1.0956	Decreased
NCU08877	NCU08877	glycine cleavage system H protein		-1.09407	Decreased
NCU02194	NCU02194	hypothetical protein		-1.09387	Decreased
NCU00897	NCU00897	Sin3 complex subunit		-1.09292	Decreased
NCU09497	NCU09497	bifunctional D12/D15 fatty acid desaturase		-1.09255	Decreased
NCU09255	NCU09255	acetate non-utilizing protein 9		-1.09188	Decreased
NCU02033	NCU02033	hypothetical protein		-1.08707	Decreased
NCU00431	tom22	translocase of mitochondrial outer membrane 22; mitochondrial import receptor subunit Tom22		-1.08585	Decreased
NCU03716	NCU03716	hypothetical protein		-1.08519	Decreased
NCU04571	NCU04571	hypothetical protein		-1.08456	Decreased
NCU02152	NCU02152	RRM domain-containing protein; RRM domain-containing protein, variant		-1.08109	Decreased
NCU05979	NCU05979	hypothetical protein		-1.08011	Decreased
NCU00170	NCU00170	DNAJ domain-containing protein		-1.07989	Decreased
NCU06882	NCU06882	RING-5		-1.07878	Decreased
NCU09674	NCU09674	O-methyltransferase family 3		-1.07648	Decreased
NCU16856	NCU16856	hypothetical protein		-1.07614	Decreased
NCU00366	NCU00366	eukaryotic translation initiation factor 5		-1.07584	Decreased
NCU04647	NCU04647	actin binding protein		-1.07549	Decreased
NCU03089	NCU03089	hypothetical protein		-1.07474	Decreased
NCU10011	NCU10011	hypothetical protein		-1.07448	Decreased
NCU05841	NCU05841	UMTA		-1.07429	Decreased
NCU03283	NCU03283	2-keto-4-pentenoate hydratase; 2-keto-4-pentenoate hydratase, variant		-1.07272	Decreased
NCU01302	NCU01302	hydrolase		-1.07095	Decreased
NCU00456	NCU00456	hypothetical protein		-1.07088	Decreased
NCU06500	NCU06500	cell division control protein 25		-1.06919	Decreased
NCU01476	NCU01476	hypothetical protein		-1.06916	Decreased
NCU07850	nor-1	NADP oxidase regulator-1; NADPH oxidase regulator NoxR		-1.06833	Decreased
NCU07157	NCU07157	hypothetical protein		-1.06683	Decreased
NCU01555	NCU01555	hypothetical protein		-1.06635	Decreased
NCU00486	NCU00486	hypothetical protein		-1.06598	Decreased
NCU03042	NCU03042	U2 snRNP component prp10		-1.06597	Decreased
NCU08021	NCU08021	GPI inositol-deacylase		-1.06503	Decreased
NCU03515	NCU03515	cell division control protein 10		-1.06297	Decreased
NCU08668	NCU08668	pre-rRNA-processing protein esf-2		-1.06248	Decreased
NCU01956	eat-2	encodes anonymous transcript-2; cytoskeleton assembly control protein Sla2		-1.0618	Decreased
NCU00415	NCU00415	hypothetical protein		-1.05966	Decreased
NCU00894	NCU00894	hypothetical protein		-1.05895	Decreased
NCU02966	NCU02966	pre-mRNA splicing factor prp46		-1.05845	Decreased
NCU01786	NCU01786	ribose-phosphate pyrophosphokinase II		-1.05835	Decreased
NCU01741	NCU01741	SNARE complex subunit		-1.05815	Decreased
NCU07001	met-5	methionine-5; homoserine O-acetyltransferase		-1.05405	Decreased
NCU05513	NCU05513	hypothetical protein		-1.05331	Decreased
NCU03408	NCU03408	hypothetical protein		-1.05172	Decreased
NCU10762	NCU10762	UDP-N-acetyl-glucosamine-1-P transferase Alg7		-1.0505	Decreased
NCU07267	bli-3	blue light-induced-3		-1.05009	Decreased
NCU08641	NCU08641	hypothetical protein		-1.0495	Decreased
NCU05287	NCU05287	50S ribosomal protein L4		-1.04914	Decreased
NCU00501	NCU00501	nucleolar complex protein 4		-1.04794	Decreased
NCU01906	NCU01906	GCY protein		-1.04412	Decreased	starch-regulon
NCU05813	NCU05813	mitochondrial large ribosomal subunit		-1.04411	Decreased
NCU01184	NCU01184	pre-mRNA splicing factor cwc2		-1.04079	Decreased
NCU09479	NCU09479	hypothetical protein		-1.03899	Decreased	starch-regulon
NCU02470	NCU02470	hypothetical protein		-1.03878	Decreased
NCU05305	NCU05305	DNA-directed RNA polymerase II polypeptide		-1.03818	Decreased
NCU02719	NCU02719	hypothetical protein		-1.03778	Decreased
NCU05706	NCU05706	glutathione S-transferase		-1.03656	Decreased
NCU02718	NCU02718	hypothetical protein; hypothetical protein, variant 1|hypothetical protein, variant 2		-1.03598	Decreased
NCU07532	NCU07532	hypothetical protein		-1.03496	Decreased
NCU05718	NCU05718	hypothetical protein; hypothetical protein, variant		-1.03463	Decreased
NCU07141	NCU07141	hypothetical protein		-1.03304	Decreased
NCU10853	stk-57	serine/threonine protein kinase-57; serine/threonine protein kinase-57, variant 1|serine/threonine protein kinase-57, variant 2|serine/threonine protein kinase-57, variant 3|serine/threonine protein kinase-57, variant 4		-1.03242	Decreased
NCU05206	gna-3	guanine nucleotide binding protein alpha-3; G-protein alpha subunit		-1.03016	Decreased
NCU00602	NCU00602	siroheme synthase		-1.02999	Decreased
NCU04378	NCU04378	DNA replication initiation factor Cdc45		-1.02966	Decreased
NCU05926	NCU05926	hypothetical protein		-1.02675	Decreased
NCU02432	NCU02432	DnaJ domain-containing protein; DnaJ domain-containing protein, variant		-1.02616	Decreased
NCU06880	NCU06880	AhpC/TSA family protein		-1.02605	Decreased
NCU04774	NCU04774	hypothetical protein; hypothetical protein, variant		-1.02514	Decreased	starch-regulon
NCU07783	NCU07783	NADH-ubiquinone oxidoreductase complex 1/LYR family protein		-1.025	Decreased
NCU03773	NCU03773	hypothetical protein; hypothetical protein, variant 1|hypothetical protein, variant 2		-1.02358	Decreased
NCU01669	prm-3	putative arginine methyltransferase-3; protein arginine methyltransferase RmtB		-1.02303	Decreased
NCU03949	npd-1	nitropropane dioxygenase-1; FMN-dependent 2-nitropropane dioxygenase		-1.02228	Decreased
NCU07583	NCU07583	hypothetical protein		-1.02182	Decreased
NCU04303	NCU04303	asparagine synthetase 2		-1.02052	Decreased
NCU01946	NCU01946	hypothetical protein		-1.01884	Decreased
NCU02161	cen-T	CEN-T		-1.01859	Decreased
NCU06479	NCU06479	hypothetical protein		-1.01828	Decreased
NCU03736	NCU03736	hypothetical protein		-1.01746	Decreased
NCU00600	rho-3	rho-type GTPase-3; small Rho-type GTPase		-1.01556	Decreased
NCU01605	mob-1	protein kinase regulator		-1.01511	Decreased
NCU02726	NCU02726	ethanolamine kinase		-1.01511	Decreased
NCU02124	NCU02124	dienelactone hydrolase; dienelactone hydrolase, variant		-1.01399	Decreased
NCU07387	NCU07387	hypothetical protein		-1.01361	Decreased
NCU05137	ncw-1	non-anchored cell wall protein-1; non-anchored cell wall protein 1		-1.01297	Decreased
NCU09877	NCU09877	hypothetical protein		-1.01259	Decreased
NCU02687	NCU02687	activator 1 41 kDa subunit		-1.01168	Decreased
NCU02322	NCU02322	mannose-6-phosphate isomerase		-1.01091	Decreased
NCU04155	NCU04155	exosome component 1		-1.00896	Decreased
NCU05454	NCU05454	glycerol-3-phosphate dehydrogenase		-1.00834	Decreased
NCU16375	NCU16375	hypothetical protein		-1.00834	Decreased
NCU01981	NCU01981	translation factor sui1		-1.00763	Decreased
NCU07674	mob1-2	mob1-like-2; Mob1 family protein		-1.00631	Decreased
NCU04258	dap-1	dim-2-associated protein-1; dim2-associated protein 1|dim2-associated protein 1, variant 1|dim2-associated protein 1, variant 2		-1.00613	Decreased
NCU02111	NCU02111	myosin-5		-1.00555	Decreased
NCU02113	NCU02113	ubiquitin-conjugating enzyme E2 13		-1.00553	Decreased
NCU09832	NCU09832	hypothetical protein		-1.00546	Decreased	starch-regulon
NCU09118	NCU09118	DNA topoisomerase I; DNA topoisomerase I, variant		-1.00412	Decreased
NCU07768	NCU07768	short-chain dehydrogenase/reductase SDR		-1.00405	Decreased	starch-regulon
NCU01424	NCU01424	DUF636 domain-containing protein		-1.00203	Decreased
NCU02241	NCU02241	DNA replication regulator sld-2		-1.00177	Decreased
NCU07668	NCU07668	MFS multidrug transporter		-1.00159	Decreased
NCU07888	NCU07888	hypothetical protein		-1.0015	Decreased
NCU09033	NCU09033	C6 transcription factor	TF: Zn2Cys6;	1.00247	Increased
NCU03320	ada-4	all development altered-4	TF: Zn2Cys6;	1.00771	Increased
NCU09739	fld	all development altered-7; ADA-7	TF: Zn2Cys6;	1.09826	Increased
NCU03489	col-21	colonial-21; COL-21|COL-21, variant	TF: Zn2Cys6;	1.17369	Increased
NCU08136	NCU08136	hypothetical protein	TF: Zn2Cys6;	1.24864	Increased
NCU05383	col-24	colonial-24; fungal specific transcription factor	TF: Zn2Cys6;	1.27326	Increased
NCU02307	NCU02307	hypothetical protein	TF: Zn2Cys6;	1.30627	Increased
NCU06990	NCU06990	hypothetical protein	TF: Zn2Cys6;	1.32354	Increased
NCU09214	NCU09214	hypothetical protein	TF: Zn2Cys6;	1.44556	Increased
NCU00808	NCU00808	C6 zinc finger domain-containing protein	TF: Zn2Cys6;	1.58031	Increased
NCU09641	NCU09641	hypothetical protein	TF: Zn2Cys6;	1.67811	Increased
NCU06028	qa-1F	quinate-1F; quinic acid utilization activator	TF: Zn2Cys6;	1.81504	Increased
NCU04079	NCU04079	hypothetical protein	TF: MYB;	1.00315	Increased
NCU06140	NCU06140	hypothetical protein	TF: MYB;	1.08821	Increased
NCU08658	NCU08658	C6 zinc finger domain-containing protein	TF: Misc;	1.09014	Increased
NCU06173	NCU06173	hypothetical protein; hypothetical protein, variant	TF: Misc ;	1.09126	Increased
NCU04848	NCU04848	hypothetical protein	TF: C2H2;	1.56932	Increased
NCU05909	NCU05909	hypothetical protein	TF: C2H2;	1.69709	Increased
NCU03552	NCU03552	hypothetical protein	TF: C2H2;	1.72998	Increased
NCU05035	NCU05035	hypothetical protein	TF: C2H2;	1.83539	Increased
NCU02487	NCU02487	hypothetical protein	TF: C2H2;	3.35137	Increased
NCU04211	NCU04211	hypothetical protein	TF: BZIP;	1.23962	Increased
NCU01209	NCU01209	hypothetical protein	TF: BZIP;	1.3121	Increased
NCU00329	vad-1	vegetative asexual development-1; VAD-1	TF: BZIP;	2.74547	Increased
NCU02724	NCU02724	HLH transcription factor; HLH transcription factor, variant	TF: BHLH;	2.18103	Increased
NCU06380	NCU06380	zinc transporter YKE4	TCDB: The Zinc (Zn<sup>2+</sup>)-Iron (Fe<sup>2+</sup>) Permease (ZIP) Family;	1.31553	Increased
NCU04065	NCU04065	potassium channel protein	TCDB: The Voltage-gated Ion Channel (VIC) Superfamily ;	1.53508	Increased
NCU16725	NCU16725	potassium ion channel Yvc1	TCDB: The Transient Receptor Potential Ca<sup>2+</sup> Channel (TRP-CC) Family;	1.77273	Increased
NCU04778	NCU04778	carbonic anhydrase	TCDB: The Sulfate Permease (SulP) Family;	1.07488	Increased
NCU01356	NCU01356	hypothetical protein	TCDB: The Sulfate Permease (SulP) Family;	1.80549	Increased
NCU01140	NCU01140	NAD(P) transhydrogenase	TCDB: The Proton-translocating Transhydrogenase (PTH) Family;	1.12975	Increased
NCU00129	NCU00129	AMP-binding domain-containing protein	TCDB: The Proposed Fatty Acid Transporter (FAT) Family;	1.03594	Increased
NCU06836	acu-5	acetate utilization-5; acetyl-coenzyme A synthetase	TCDB: The Proposed Fatty Acid Transporter (FAT) Family;	1.09335	Increased
NCU06063	NCU06063	long-chain-fatty-acid-CoA ligase	TCDB: The Proposed Fatty Acid Transporter (FAT) Family;	1.30089	Increased
NCU00608	NCU00608	AMP-binding enzyme	TCDB: The Proposed Fatty Acid Transporter (FAT) Family;	1.34659	Increased
NCU03295	NCU03295	4-coumarate-CoA ligase 1	TCDB: The Proposed Fatty Acid Transporter (FAT) Family;	1.54206	Increased
NCU02485	NCU02485	hypothetical protein	TCDB: The Proposed Fatty Acid Transporter (FAT) Family;	1.59571	Increased
NCU05851	NCU05851	4-coumarate-CoA ligase 1	TCDB: The Proposed Fatty Acid Transporter (FAT) Family;	1.70837	Increased
NCU07531	NCU07531	copper-transporting ATPase	TCDB: The P-type ATPase (P-ATPase) Superfamily;	1.02777	Increased
NCU17261	NCU17261	hypothetical protein	TCDB: The Oligopeptide Transporter (OPT) Family;	1.10862	Increased
NCU08310	NCU08310	purine-cytosine permease FCY21	TCDB: The Nucleobase:Cation Symporter-1 (NCS1) Family;	1.08457	Increased
NCU02127	NCU02127	methylcrotonoyl-CoA carboxylase subunit beta	TCDB: The Na<sup>+</sup>-transporting Carboxylic Acid Decarboxylase (NaT-DC) Family;	2.71955	Increased
NCU04672	NCU04672	MatE family transporter; MatE family transporter, variant	TCDB: The Multidrug/Oligosaccharidyl-lipid/Polysaccharide (MOP) Flippase Superfamily;	1.60324	Increased
NCU00227	NCU00227	mitochondrial cation transporter	TCDB: The Mitochondrial Tricarboxylate Carrier (MTC) Family;	1.31757	Increased
NCU02352	NCU02352	solute carrier family 25 protein	TCDB: The Mitochondrial Carrier (MC) Family ;	1.20141	Increased
NCU08489	NCU08489	transporter SMF1/ESP1	TCDB: The Metal Ion (Mn<sup>2+</sup>-iron) Transporter (Nramp) Family;	2.3824	Increased
NCU09444	NCU09444	MFS multidrug transporter	TCDB: The Major Facilitator Superfamily (MFS);	1.02077	Increased
NCU04809	NCU04809	MFS phospholipid transporter	TCDB: The Major Facilitator Superfamily (MFS);	1.03323	Increased
NCU09795	NCU09795	hypothetical protein	TCDB: The Major Facilitator Superfamily (MFS);	1.05112	Increased
NCU05585	NCU05585	MFS quinate transporter	TCDB: The Major Facilitator Superfamily (MFS);	1.06118	Increased
NCU00711	NCU00711	multidrug resistance protein fnx1	TCDB: The Major Facilitator Superfamily (MFS);	1.10864	Increased
NCU05045	NCU05045	MFS monocarboxylate transporter	TCDB: The Major Facilitator Superfamily (MFS);	1.13062	Increased
NCU06522	NCU06522	MFS maltose permease	TCDB: The Major Facilitator Superfamily (MFS);	1.14562	Increased
NCU08715	NCU08715	hypothetical protein	TCDB: The Major Facilitator Superfamily (MFS);	1.24888	Increased
NCU00782	NCU00782	pantothenate transporter liz1	TCDB: The Major Facilitator Superfamily (MFS);	1.29956	Increased
NCU08114	cdt-2	cellodextrin transport-2; hexose transporter	TCDB: The Major Facilitator Superfamily (MFS);	1.31569	Increased
NCU05597	asd-3	ascus development-3; ascus development protein 3	TCDB: The Major Facilitator Superfamily (MFS);	1.3354	Increased
NCU09678	NCU09678	MFS transporter	TCDB: The Major Facilitator Superfamily (MFS);	1.33693	Increased
NCU05990	NCU05990	cell surface receptor/MFS transporter; cell surface receptor/MFS transporter, variant 1|cell surface receptor/MFS transporter, variant 2	TCDB: The Major Facilitator Superfamily (MFS);	1.34577	Increased
NCU09039	NCU09039	hypothetical protein	TCDB: The Major Facilitator Superfamily (MFS);	1.4438	Increased
NCU11342	NCU11342	MFS hexose transporter	TCDB: The Major Facilitator Superfamily (MFS);	1.46388	Increased
NCU01132	NCU01132	MFS monosaccharide transporter	TCDB: The Major Facilitator Superfamily (MFS);	1.51022	Increased
NCU16370	NCU16370	hypothetical protein	TCDB: The Major Facilitator Superfamily (MFS);	1.53906	Increased
NCU06026	qa-Y	quinate-Y; quinate permease	TCDB: The Major Facilitator Superfamily (MFS);	1.55907	Increased
NCU00195	NCU00195	MFS transporter	TCDB: The Major Facilitator Superfamily (MFS);	1.61247	Increased
NCU05350	NCU05350	hypothetical protein	TCDB: The Major Facilitator Superfamily (MFS);	1.64621	Increased
NCU04886	NCU04886	MFS multidrug transporter	TCDB: The Major Facilitator Superfamily (MFS);	1.6568	Increased
NCU07205	nit-10	nitrate nonutilizer-10; nitrate transporter CRNA	TCDB: The Major Facilitator Superfamily (MFS);	1.69962	Increased
NCU08428	NCU08428	MFS transporter	TCDB: The Major Facilitator Superfamily (MFS);	1.76646	Increased
NCU00875	NCU00875	hypothetical protein	TCDB: The Major Facilitator Superfamily (MFS);	1.7988	Increased
NCU09358	NCU09358	hexose carrier protein	TCDB: The Major Facilitator Superfamily (MFS);	1.82878	Increased
NCU06159	NCU06159	MFS transporter	TCDB: The Major Facilitator Superfamily (MFS);	1.85382	Increased
NCU06519	NCU06519	multidrug transporter	TCDB: The Major Facilitator Superfamily (MFS);	1.86866	Increased
NCU03402	NCU03402	membrane transporter	TCDB: The Major Facilitator Superfamily (MFS);	1.88064	Increased
NCU06138	NCU06138	quinate permease	TCDB: The Major Facilitator Superfamily (MFS);	1.98963	Increased
NCU07054	NCU07054	sugar transporter 4	TCDB: The Major Facilitator Superfamily (MFS);	2.03064	Increased
NCU05862	NCU05862	hypothetical protein	TCDB: The Major Facilitator Superfamily (MFS);	2.12394	Increased
NCU07918	NCU07918	hypothetical protein	TCDB: The Major Facilitator Superfamily (MFS);	2.18437	Increased
NCU04391	NCU04391	MFS aflatoxin efflux pump	TCDB: The Major Facilitator Superfamily (MFS);	2.29545	Increased
NCU01231	NCU01231	carboxylic acid transporter	TCDB: The Major Facilitator Superfamily (MFS);	2.42064	Increased
NCU00809	NCU00809	MFS monosaccharide transporter	TCDB: The Major Facilitator Superfamily (MFS);	2.47139	Increased
NCU06384	NCU06384	MFS sugar transporter	TCDB: The Major Facilitator Superfamily (MFS);	2.47915	Increased
NCU02653	NCU02653	allantoate permease	TCDB: The Major Facilitator Superfamily (MFS);	2.67403	Increased
NCU05853	cbt-1	cellobionic acid transporter	TCDB: The Major Facilitator Superfamily (MFS);	3.45982	Increased
NCU05649	NCU05649	RTA1 domain-containing protein	TCDB: The Lipid-translocating Exporter (LTE) Family;	1.54065	Increased
NCU00790	hak-1	high affinity potassium transporter-1; potassium transporter hak-1	TCDB: The K<sup>+</sup> Uptake Permease (KUP) Family;	1.429	Increased
NCU02456	NCU02456	potassium transporter	TCDB: The K<sup>+</sup> Transporter (Trk) Family;	1.02315	Increased
NCU05113	NCU05113	laccase precursor; laccase	TCDB: The Iron/Lead Transporter (ILT) Superfamily;	1.49047	Increased
NCU01735	NCU01735	hypothetical protein; hypothetical protein, variant	TCDB: The Ion-translocating Microbial Rhodopsin (MR) Family;	1.24568	Increased
NCU03784	NCU03784	cation chloride cotransporter	TCDB: The Cation-Chloride Cotransporter (CCC) Family;	1.22166	Increased
NCU07709	NCU07709	cation efflux system protein czcD	TCDB: The Cation Diffusion Facilitator (CDF) Family;	1.73218	Increased
NCU04818	NCU04818	cation diffusion facilitator 1	TCDB: The Cation Diffusion Facilitator (CDF) Family;	1.75776	Increased
NCU03228	NCU03228	heavy metal tolerance protein	TCDB: The ATP-binding Cassette (ABC) Superfamily;	1.34498	Increased
NCU06011	NCU06011	multidrug resistance protein 3	TCDB: The ATP-binding Cassette (ABC) Superfamily;	1.35152	Increased
NCU07276	NCU07276	ABC bile acid transporter	TCDB: The ATP-binding Cassette (ABC) Superfamily;	1.71003	Increased
NCU06231	NCU06231	vacuolar amino acid transporter 1	TCDB: The Amino Acid/Auxin Permease (AAAP) Family;	1.27255	Increased
NCU04942	NCU04942	methionine permease	TCDB: The Amino Acid-Polyamine-Organocation (APC) Family;	1.0514	Increased
NCU07175	NCU07175	APC amino acid permease; APC amino acid permease, variant	TCDB: The Amino Acid-Polyamine-Organocation (APC) Family;	1.26825	Increased
NCU10276	NCU10276	hypothetical protein	TCDB: The Amino Acid-Polyamine-Organocation (APC) Family;	1.43122	Increased
NCU00765	aap-2	amino acid permease-2; amino acid permease 2	TCDB: The Amino Acid-Polyamine-Organocation (APC) Family;	1.6213	Increased
NCU00721	NCU00721	proline-specific permease	TCDB: The Amino Acid-Polyamine-Organocation (APC) Family;	1.81265	Increased
NCU05852	NCU05852	glucuronan lyase A	CAZY: PL20;	1.32748	Increased
NCU04029	NCU04029	thioesterase	CAZY: GT4;	1.32484	Increased
NCU09559	ccg-9	clock-controlled gene-9; clock-controlled protein 9	CAZY: GT4;	2.56721	Increased
NCU07338	NCU07338	alpha-1,6-mannosyltransferase Och1	CAZY: GT32;	1.42237	Increased
NCU05268	chs-6	chitin synthase-6; chitin synthase D	CAZY: GT2;	1.4006	Increased
NCU00679	NCU00679	hypothetical protein	CAZY: GT1;	2.02841	Increased
NCU09924	NCU09924	BNR/Asp-box repeat protein	CAZY: GH93;	2.04861	Increased
NCU07076	gh81-1	glycosylhydrolase 81-1; endo-1,3-beta-glucanase	CAZY: GH81;	1.56502	Increased
NCU05955	NCU05955	Cel74a	CAZY: GH74,CBM1;	1.36016	Increased
NCU04691	NCU04691	alpha-1,3-glucanase	CAZY: GH71;	1.47712	Increased
NCU08473	NCU08473	alpha-1,3-glucanase	CAZY: GH71,CBM24,CBM24,CBM24,CBM24;	1.04045	Increased
NCU04854	gh7-2	glycosylhydrolase family 7-2; endoglucanase EG-1	CAZY: GH7;	1.05085	Increased
NCU06505	NCU06505	glucanase B	CAZY: GH64;	3.2777	Increased
NCU07898	pmo-3	endoglucanase IV	CAZY: GH61;	1.47304	Increased
NCU01867	gh61-10	glycosylhydrolase family 61-10; endoglucanase II	CAZY: GH61,CBM1;	1.78196	Increased
NCU03996	gh6-1	glycosylhydrolase family 6-1; exoglucanase 3	CAZY: GH6;	1.58848	Increased
NCU04947	NCU04947	LysM domain-containing protein	CAZY: GH55;	1.18779	Increased
NCU04850	NCU04850	exo-beta-1,3-glucanase	CAZY: GH55;	1.9281	Increased
NCU09791	NCU09791	beta-1,3-exoglucanase	CAZY: GH55;	2.25637	Increased
NCU02235	gh47-6	glycosylhydrolase family 47-6; class I alpha-mannosidase 1A|class I alpha-mannosidase 1A, variant	CAZY: GH47;	1.05233	Increased
NCU09028	gh47-8	glycosylhydrolase 47-8; class I alpha-mannosidase	CAZY: GH47;	1.75912	Increased
NCU04623	gh35-2	glycosylhydrolase family 35-2; beta-galactosidase	CAZY: GH35;	1.18218	Increased
NCU04885	NCU04885	alpha-xylosidase	CAZY: GH31;	2.18964	Increased
NCU05577	gh3-5	glycosylhydrolase family 3-5; beta-glucosidase	CAZY: GH3;	1.28503	Increased
NCU04952	gh3-4	glycosyl hydrolase family 3-4; beta-D-glucoside glucohydrolase	CAZY: GH3;	2.36952	Increased
NCU09923	gh3-7	glycosylhydrolase family 3-7; beta-xylosidase	CAZY: GH3;	2.79326	Increased
NCU08087	NCU08087	hypothetical protein	CAZY: GH26;	1.02446	Increased
NCU05956	gh2-2	glycosylhydrolase family 2-2; beta-galactosidase	CAZY: GH2;	1.19788	Increased
NCU00810	gh2-3	glycosylhydrolase family 2-3; beta-galactosidase	CAZY: GH2;	1.70335	Increased
NCU06381	NCU06381	GPI-anchored cell wall beta-1,3-endoglucanase EglC	CAZY: GH17;	1.0322	Increased
NCU04431	NCU04431	endo-1,3(4)-beta-glucanase	CAZY: GH16;	1.22063	Increased
NCU04959	NCU04959	secreted glucosidase	CAZY: GH16;	1.27055	Increased
NCU00061	NCU00061	hypothetical protein	CAZY: GH16;	1.35668	Increased
NCU06504	NCU06504	hypothetical protein	CAZY: GH16;	1.49559	Increased
NCU07134	NCU07134	hypothetical protein	CAZY: GH16;	1.71924	Increased
NCU04168	NCU04168	hypothetical protein	CAZY: GH16;	1.92688	Increased
NCU07860	gh13-5	glycosylhydrolase 13-5; alpha-glucosidase	CAZY: GH13; TCDB: The rBAT Transport Accessory Protein (rBAT) Family;	1.32946	Increased
NCU06523	gh13-4	glycosylhydrolase family 13-4; alpha-glucosidase	CAZY: GH13; TCDB: The rBAT Transport Accessory Protein (rBAT) Family;	1.70778	Increased
NCU02654	NCU02654	glycosyl hydrolase family 88	CAZY: GH105;	1.19051	Increased
NCU07130	gh10-4	glycosylhydrolase 10-4; endo-beta-1,4-D-xylanase	CAZY: GH10;	1.43034	Increased
NCU08189	gh10-2	glycosylhydrolase family 10-2; endo-1,4-beta-xylanase	CAZY: GH10;	1.8201	Increased
NCU00173	NCU00173	esterase D	CAZY: CEnc;	1.1885	Increased
NCU03181	NCU03181	acetylxylan esterase	CAZY: CEnc;	1.26652	Increased
NCU10045	NCU10045	pectinesterase; pectinesterase, variant	CAZY: CE8;	1.21541	Increased
NCU09508	NCU09508	chitin deacetylase	CAZY: CE4;	1.30591	Increased
NCU09491	NCU09491	feruloyl esterase B	CAZY: CE1;	1.48501	Increased
NCU07484	gh18-8	glycosylhydrolase family 18-8; chitinase	CAZY: CBM50,CBM50,CBM18,GH18;	1.6385	Increased
NCU09416	NCU09416	cellulose-binding GDSL lipase/acylhydrolase	CAZY: CBM1,CE16;	1.44754	Increased
NCU08932	NCU08932	hypothetical protein		1.00032	Increased
NCU03981	NCU03981	elongation factor Tu GTP binding domain-containing protein; elongation factor Tu GTP binding domain-containing protein, variant		1.00036	Increased
NCU09186	NCU09186	hypothetical protein		1.0014	Increased
NCU08398	NCU08398	aldose 1-epimerase		1.00518	Increased
NCU00187	mig-11	menadione-induced gene-11; carboxyvinyl-carboxyphosphonate phosphorylmutase		1.00545	Increased
NCU03367	NCU03367	hypothetical protein		1.00752	Increased
NCU05219	NCU05219	hypothetical protein; hypothetical protein, variant 1|hypothetical protein, variant 2		1.00799	Increased
NCU09740	NCU09740	cell morphogenesis protein		1.0084	Increased
NCU09786	NCU09786	hypothetical protein		1.00916	Increased
NCU16767	NCU16767	hypothetical protein		1.01048	Increased
NCU04690	NCU04690	hypothetical protein		1.01117	Increased
NCU08554	ssp-1	site-specific parvulin-1; peptidyl-prolyl cis-trans isomerase ssp-1		1.0126	Increased
NCU09054	NCU09054	hypothetical protein		1.01301	Increased
NCU05646	NCU05646	hypothetical protein		1.01443	Increased
NCU03410	NCU03410	hypothetical protein		1.01586	Increased
NCU04613	NCU04613	HAD superfamily hydrolase		1.01662	Increased
NCU06812	NCU06812	DDHD domain-containing protein; DDHD domain-containing protein, variant		1.01687	Increased
NCU00691	NCU00691	hypothetical protein		1.01692	Increased
NCU02228	NCU02228	geranylgeranyl transferase type I beta subunit		1.01822	Increased
NCU16765	NCU16765	hypothetical protein		1.02136	Increased
NCU00077	mus-52	mutagen sensitive-52; Ku70/Ku80 family protein		1.02214	Increased
NCU08155	NCU08155	hypothetical protein		1.02276	Increased
NCU08447	NCU08447	hypothetical protein		1.0229	Increased
NCU16583	NCU16583	hypothetical protein		1.02298	Increased
NCU03413	NCU03413	hypothetical protein		1.02368	Increased
NCU04577	NCU04577	hypothetical protein		1.02429	Increased
NCU09456	NCU09456	dimethylaniline monooxygenase		1.02435	Increased
NCU09196	NCU09196	hypothetical protein		1.02478	Increased
NCU01052	NCU01052	hypothetical protein		1.02485	Increased
NCU09736	NCU09736	hypothetical protein		1.02514	Increased
NCU07819	NCU07819	alpha-ketoglutarate-dependent taurine dioxygenase		1.02544	Increased
NCU06413	NCU06413	hypothetical protein		1.02572	Increased
NCU08050	NCU08050	hypothetical protein		1.02583	Increased
NCU00913	NCU00913	GPI-anchored wall transfer protein 1; GPI-anchored wall transfer protein 1, variant		1.02621	Increased
NCU02894	NCU02894	flavin-binding monooxygenase		1.02631	Increased
NCU00780	NCU00780	D-lactate dehydrogenase		1.02651	Increased
NCU00547	NCU00547	hypothetical protein		1.02693	Increased
NCU08630	NCU08630	hypothetical protein		1.02729	Increased
NCU06058	NCU06058	amidohydrolase 2		1.03015	Increased
NCU16445	NCU16445	hypothetical protein; hypothetical protein, variant		1.03152	Increased
NCU06518	NCU06518	NADH-cytochrome b5 reductase 2		1.03157	Increased
NCU01822	NCU01822	retrograde transporter		1.03372	Increased
NCU05341	NCU05341	hypothetical protein		1.03386	Increased
NCU03086	NCU03086	HpcH/HpaI aldolase/citrate lyase family protein		1.03406	Increased
NCU08617	NCU08617	hypothetical protein		1.0341	Increased
NCU01763	NCU01763	hypothetical protein		1.03746	Increased
NCU07703	NCU07703	hypothetical protein		1.03993	Increased
NCU06575	NCU06575	hypothetical protein		1.04062	Increased
NCU08767	stk-52	serine/threonine protein kinase-52; serine/threonine-protein kinase RIO1		1.04112	Increased
NCU09598	NCU09598	mitochondrial escape protein 2		1.04133	Increased
NCU08892	NCU08892	hypothetical protein		1.04142	Increased
NCU02613	NCU02613	hypothetical protein		1.04195	Increased
NCU09406	NCU09406	copper amine oxidase		1.04224	Increased
NCU07821	NCU07821	dimethylaniline monooxygenase		1.04257	Increased
NCU08098	NCU08098	hypothetical protein		1.04299	Increased
NCU01051	NCU01051	hypothetical protein		1.0464	Increased
NCU08787	NCU08787	hypothetical protein		1.04683	Increased
NCU05936	NCU05936	hypothetical protein		1.04716	Increased
NCU06783	NCU06783	ATP citrate lyase; ATP citrate lyase, variant		1.04722	Increased
NCU07557	NCU07557	hypothetical protein		1.04742	Increased
NCU00548	NCU00548	MutT/nudix family protein		1.04761	Increased
NCU06721	NCU06721	peptide chain release factor 1		1.04774	Increased
NCU02519	NCU02519	hypothetical protein		1.04829	Increased
NCU07202	NCU07202	hypothetical protein		1.0483	Increased
NCU03105	NCU03105	hypothetical protein		1.04844	Increased
NCU06334	NCU06334	hypothetical protein; hypothetical protein, variant		1.04869	Increased
NCU00498	NCU00498	molybdenum cofactor biosynthesis protein 1 B		1.04887	Increased
NCU17155	NCU17155	hypothetical protein		1.05069	Increased
NCU00159	NCU00159	Sin3-associated polypeptide Sap18		1.05121	Increased
NCU06582	NCU06582	hypothetical protein		1.0522	Increased
NCU08550	NCU08550	hypothetical protein; hypothetical protein, variant		1.05225	Increased
NCU08766	NCU08766	hypothetical protein		1.05277	Increased
NCU03478	NCU03478	hypothetical protein		1.05339	Increased
NCU08342	csn-7	COP9 signalosome-7; COP9 signalosome complex subunit 7a		1.05412	Increased
NCU06681	NCU06681	hypothetical protein		1.05755	Increased
NCU03337	NCU03337	ATP-dependent DNA helicase recQ; ATP-dependent DNA helicase recQ, variant		1.05991	Increased
NCU08281	NCU08281	hypothetical protein		1.06069	Increased
NCU16563	NCU16563	hypothetical protein		1.06143	Increased
NCU02741	mei-3	meiotic-3; MEI3		1.06208	Increased
NCU06109	NCU06109	hypothetical protein		1.06215	Increased
NCU04575	NCU04575	3-chlorobenzoate-3,4-dioxygenase reductase subunit		1.06349	Increased
NCU05681	NCU05681	hypothetical protein		1.06366	Increased
NCU00506	pkr1	Pkr1-like; ER membrane protein		1.06431	Increased
NCU07168	NCU07168	hypothetical protein		1.06439	Increased
NCU02523	NCU02523	hypothetical protein		1.06474	Increased
NCU09670	NCU09670	amidohydrolase		1.0649	Increased
NCU07991	NCU07991	DUF292 domain-containing protein		1.06525	Increased
NCU03172	NCU03172	hypothetical protein		1.06654	Increased
NCU11368	NCU11368	5',5'''-P-1,P-4-tetraphosphate phosphorylase 2		1.06822	Increased
NCU06611	NCU06611	hypothetical protein		1.06869	Increased
NCU16025	NCU16025	ATPase subunit 6		1.07068	Increased
NCU10895	msh4	mutS ortholog 4; mutS ortholog 4 protein		1.07185	Increased
NCU03441	NCU03441	ATG18		1.07223	Increased
NCU10506	NCU10506	triacylglycerol lipase FGL2		1.07246	Increased
NCU01398	NCU01398	thiol methyltransferase		1.07272	Increased
NCU03109	NCU03109	hypothetical protein		1.07305	Increased
NCU06525	NCU06525	hypothetical protein		1.07359	Increased
NCU04384	NCU04384	hypothetical protein		1.07466	Increased
NCU08096	NCU08096	hypothetical protein		1.07521	Increased
NCU02088	NCU02088	hypothetical protein		1.07637	Increased
NCU07901	NCU07901	hypothetical protein		1.07701	Increased
NCU00715	NCU00715	betaine aldehyde dehydrogenase		1.07723	Increased
NCU17042	NCU17042	hypothetical protein		1.07843	Increased
NCU00250	NCU00250	hypothetical protein		1.07912	Increased
NCU05860	NCU05860	hypothetical protein		1.07915	Increased
NCU01634	hH4-1	histone H4-1; histone h4		1.08221	Increased
NCU07174	NCU07174	hypothetical protein		1.0823	Increased
NCU09718	NCU09718	n(4)-(beta-n-acetylglucosaminyl)-l-asparaginase		1.08287	Increased
NCU10651	NCU10651	chitin binding protein		1.08506	Increased
NCU02847	NCU02847	hypothetical protein		1.08543	Increased
NCU08537	NCU08537	hypothetical protein; hypothetical protein, variant		1.08578	Increased
NCU06612	NCU06612	hypothetical protein		1.08639	Increased
NCU08282	NCU08282	hypothetical protein		1.08684	Increased
NCU10387	NCU10387	dimethylaniline monooxygenase		1.08862	Increased
NCU09283	NCU09283	acetyltransferase		1.08875	Increased
NCU04270	NCU04270	hypothetical protein		1.08909	Increased
NCU05354	NCU05354	hypothetical protein; hypothetical protein, variant		1.0905	Increased
NCU04402	dim-5	defective in methylation-5; histone-lysine N-methyltransferase		1.09156	Increased
NCU05820	NCU05820	hypothetical protein		1.09324	Increased
NCU01339	NCU01339	hypothetical protein		1.0941	Increased
NCU01144	NCU01144	hypothetical protein		1.09459	Increased
NCU16668	NCU16668	hypothetical protein		1.09742	Increased
NCU09436	asf-1	alternative chromatin assembly factor-1; histone chaperone asf-1		1.09746	Increased
NCU09706	NCU09706	DNA ligase I		1.09776	Increased
NCU06645	NCU06645	hypothetical protein		1.09799	Increased
NCU11319	NCU11319	hypothetical protein		1.09804	Increased
NCU08076	NCU08076	TPR domain-containing protein		1.09849	Increased
NCU16491	NCU16491	fungal specific transcription factor domain-containing protein		1.09856	Increased
NCU00252	NCU00252	hypothetical protein		1.09948	Increased
NCU06557	NCU06557	hypothetical protein		1.0997	Increased
NCU06499	NCU06499	hypothetical protein		1.09974	Increased
NCU04089	NCU04089	pisatin demethylase		1.10005	Increased
NCU05632	NCU05632	hypothetical protein		1.10016	Increased
NCU07270	NCU07270	hypothetical protein		1.10112	Increased
NCU04308	NCU04308	hypothetical protein		1.10157	Increased
NCU01191	NCU01191	hypothetical protein		1.1017	Increased
NCU09755	NCU09755	hypothetical protein		1.10204	Increased
NCU11406	NCU11406	MOSC domain-containing protein		1.10264	Increased
NCU00363	NCU00363	hypothetical protein		1.10312	Increased
NCU15831	NCU15831	hypothetical protein		1.10326	Increased
NCU07496	set-7	set-domain histone methyltransferase-7; SET-7		1.10352	Increased
NCU03190	NCU03190	Rec8		1.10386	Increased
NCU04545	NCU04545	hypothetical protein		1.10515	Increased
NCU03384	NCU03384	hypothetical protein		1.10623	Increased
NCU08403	NCU08403	hypothetical protein		1.10894	Increased
NCU09857	NCU09857	hypothetical protein		1.10994	Increased
NCU08619	NCU08619	hypothetical protein		1.11032	Increased
NCU09831	NCU09831	hypothetical protein		1.11039	Increased
NCU06559	NCU06559	3-hydroxyisobutyrate dehydrogenase		1.11113	Increased
NCU00233	NCU00233	glycoside hydrolase		1.11174	Increased
NCU08456	NCU08456	hypothetical protein; hypothetical protein, variant		1.11312	Increased
NCU16715	NCU16715	hypothetical protein		1.11538	Increased
NCU16316	NCU16316	hypothetical protein		1.11544	Increased
NCU02165	NCU02165	hypothetical protein		1.1161	Increased
NCU02603	NCU02603	oxidoreductase		1.11651	Increased
NCU12033	NCU12033	class III chitinase		1.11677	Increased
NCU07381	NCU07381	DNA cross-link repair protein pso2/snm1		1.11788	Increased
NCU05349	NCU05349	hypothetical protein		1.1181	Increased
NCU05507	NCU05507	hypothetical protein		1.11943	Increased
NCU01967	NCU01967	hypothetical protein		1.11965	Increased
NCU09679	NCU09679	hypothetical protein		1.11968	Increased
NCU00368	NCU00368	hypothetical protein		1.12035	Increased
NCU01278	NCU01278	hypothetical protein; hypothetical protein, variant		1.12069	Increased
NCU00472	NCU00472	CDC37		1.12221	Increased
NCU16778	NCU16778	hypothetical protein		1.12677	Increased
NCU09823	NCU09823	hypothetical protein		1.12728	Increased
NCU00201	NCU00201	hypothetical protein		1.12784	Increased
NCU07617	acon-3	aconidiate-3; Acr1		1.12874	Increased
NCU12111	NCU12111	hypothetical protein		1.12948	Increased
NCU02225	NCU02225	hypothetical protein		1.1303	Increased
NCU03415	NCU03415	aldehyde dehydrogenase		1.13071	Increased
NCU03998	NCU03998	adaptor protein complex 3 Mu3A		1.13221	Increased
NCU01260	NCU01260	hypothetical protein		1.13234	Increased
NCU04634	NCU04634	isoflavone reductase		1.13396	Increased
NCU08162	arg-10	arginine-10; argininosuccinate lyase		1.13446	Increased
NCU04207	NCU04207	mechanosensitive ion channel family protein		1.13489	Increased
NCU02134	NCU02134	transcription factor		1.13515	Increased
NCU04805	NCU04805	hypothetical protein		1.13523	Increased
NCU10673	NCU10673	hypothetical protein		1.13577	Increased
NCU00722	NCU00722	amidohydrolase; amidohydrolase, variant		1.13601	Increased
NCU08487	NCU08487	hypothetical protein; hypothetical protein, variant		1.13763	Increased
NCU10622	NCU10622	hypothetical protein		1.13773	Increased
NCU16538	NCU16538	hypothetical protein		1.13779	Increased
NCU06414	NCU06414	hypothetical protein		1.13924	Increased
NCU02049	NCU02049	hypothetical protein		1.13999	Increased
NCU03471	NCU03471	DUF6 domain-containing protein		1.14012	Increased
NCU08188	NCU08188	hypothetical protein		1.14272	Increased
NCU03570	NCU03570	hypothetical protein		1.14277	Increased
NCU02759	NCU02759	hypothetical protein		1.14364	Increased
NCU04301	pex19	peroxin 19; peroxin		1.1443	Increased
NCU11365	NCU11365	aminotransferase		1.14436	Increased
NCU11356	NCU11356	phenazine biosynthesis PhzC/PhzF protein		1.14492	Increased
NCU06806	NCU06806	hypothetical protein		1.14596	Increased
NCU09095	NCU09095	hypothetical protein		1.14624	Increased
NCU09971	NCU09971	hypothetical protein		1.14818	Increased
NCU08638	NCU08638	hypothetical protein; hypothetical protein, variant 1|hypothetical protein, variant 2		1.14866	Increased
NCU07833	NCU07833	hypothetical protein		1.14919	Increased
NCU16606	NCU16606	hypothetical protein		1.14954	Increased
NCU00825	NCU00825	hypothetical protein		1.15024	Increased
NCU02452	NCU02452	TLDc domain-containing protein 2		1.15211	Increased
NCU00795	NCU00795	membrane bound cation transporter		1.15236	Increased
NCU07066	mus-44	mutagen sensitive-44; mating-type switching protein swi10		1.15271	Increased
NCU08393	NCU08393	hypothetical protein		1.15331	Increased
NCU01490	NCU01490	hypothetical protein		1.15402	Increased
NCU07730	NCU07730	hypothetical protein		1.15445	Increased
NCU05943	NCU05943	hypothetical protein		1.15509	Increased
NCU06573	NCU06573	chlorogenic acid esterase		1.15535	Increased
NCU00784	NCU00784	hypothetical protein		1.15594	Increased
NCU03036	NCU03036	coiled-coil domain-containing protein MTMR15		1.15691	Increased
NCU07876	NCU07876	PH domain-containing protein		1.15737	Increased
NCU07368	NCU07368	hypothetical protein		1.15768	Increased
NCU11188	mus-9	mutagen sensitive-9; phosphatidyl inositol 3-kinase		1.15935	Increased
NCU09038	NCU09038	hypothetical protein		1.15967	Increased
NCU08324	NCU08324	DNA-binding protein HGH1		1.16066	Increased
NCU06146	NCU06146	hypothetical protein		1.16101	Increased
NCU03091	NCU03091	hypothetical protein		1.16213	Increased
NCU03288	NCU03288	hypothetical protein		1.16279	Increased
NCU06156	NCU06156	hypothetical protein		1.16542	Increased
NCU02215	NCU02215	hypothetical protein		1.16575	Increased
NCU01358	NCU01358	hypothetical protein		1.1658	Increased
NCU08355	NCU08355	hypothetical protein		1.16678	Increased
NCU06817	NCU06817	hypothetical protein		1.16754	Increased
NCU04133	NCU04133	peptidase family M28		1.16802	Increased
NCU07497	NCU07497	hypothetical protein		1.17047	Increased
NCU07362	NCU07362	L-lactate ferricytochrome c oxidoreductase		1.17357	Increased
NCU00101	NCU00101	pbn-1		1.17375	Increased
NCU03330	NCU03330	TBC domain-containing protein		1.17379	Increased
NCU07907	NCU07907	hypothetical protein		1.17618	Increased
NCU06801	NCU06801	hypothetical protein		1.17628	Increased
NCU09596	NCU09596	phytanoyl-CoA dioxygenase		1.17724	Increased
NCU08551	NCU08551	histone-lysine N-methyltransferase set-9		1.17809	Increased
NCU07114	NCU07114	hypothetical protein		1.18085	Increased
NCU03759	NCU03759	methionine-tRNA synthetase		1.18176	Increased
NCU09510	NCU09510	phosphatidylinositol glycan class L		1.18256	Increased
NCU04723	NCU04723	hypothetical protein		1.18393	Increased
NCU09029	NCU09029	hypothetical protein		1.18425	Increased
NCU07029	NCU07029	hypothetical protein		1.18439	Increased
NCU01189	NCU01189	hypothetical protein		1.18439	Increased
NCU02458	NCU02458	hypothetical protein		1.18478	Increased
NCU01111	NCU01111	erythromycin esterase		1.18743	Increased
NCU16803	NCU16803	hypothetical protein		1.19035	Increased
NCU11280	NCU11280	hypothetical protein		1.19357	Increased
NCU16890	NCU16890	hypothetical protein; hypothetical protein, variant		1.19379	Increased
NCU04728	NCU04728	hexokinase-1		1.1942	Increased
NCU07268	NCU07268	hypothetical protein		1.19472	Increased
NCU06049	NCU06049	DNA damage response protein RcaA		1.19548	Increased
NCU02764	Rsp	round spore; Round spore		1.19574	Increased
NCU04424	NCU04424	hypothetical protein		1.19671	Increased
NCU04744	NCU04744	dihydrodipicolinate synthetase		1.19685	Increased
NCU04039	NCU04039	GNAT family N-acetyltransferase		1.19742	Increased
NCU07610	NCU07610	taurine dioxygenase		1.19783	Increased
NCU09383	NCU09383	hypothetical protein		1.19862	Increased
NCU01760	NCU01760	pumilio-family RNA binding repeat protein		1.20063	Increased
NCU04622	NCU04622	hypothetical protein		1.20109	Increased
NCU01841	NCU01841	hypothetical protein		1.20177	Increased
NCU17066	NCU17066	hypothetical protein		1.20187	Increased
NCU04460	NCU04460	galactose-1-phosphate uridylyltransferase		1.20413	Increased
NCU07767	NCU07767	hypothetical protein		1.20495	Increased
NCU04501	NCU04501	hypothetical protein		1.20496	Increased
NCU05663	NCU05663	hypothetical protein		1.2063	Increased
NCU03398	NCU03398	hypothetical protein		1.2066	Increased
NCU04665	NCU04665	hypothetical protein		1.20715	Increased
NCU09824	NCU09824	hypothetical protein; hypothetical protein, variant		1.20789	Increased
NCU12035	NCU12035	hypothetical protein		1.20863	Increased
NCU08640	NCU08640	hypothetical protein		1.2088	Increased
NCU07450	NCU07450	hypothetical protein		1.21044	Increased
NCU05957	NCU05957	hypothetical protein		1.21082	Increased
NCU02227	NCU02227	acetylornithine deacetylase		1.21295	Increased
NCU05011	pks-2	polyketide synthase-2; polyketide synthase 2		1.21322	Increased
NCU08855	NCU08855	hypothetical protein		1.21369	Increased
NCU04614	NCU04614	60S ribosomal protein L19		1.2138	Increased
NCU02535	NCU02535	hypothetical protein		1.21404	Increased
NCU17205	NCU17205	hypothetical protein		1.21443	Increased
NCU02652	NCU02652	hypothetical protein		1.21488	Increased
NCU03864	NCU03864	hypothetical protein		1.21517	Increased
NCU06129	NCU06129	hypothetical protein		1.2168	Increased
NCU00658	mb-3	male barren-3; male barren-3 protein		1.21688	Increased
NCU01058	NCU01058	hypothetical protein		1.22041	Increased
NCU02686	NCU02686	hypothetical protein		1.22067	Increased
NCU16004	NCU16004	NADH dehydrogenase subunit 6		1.22157	Increased
NCU08717	NCU08717	hypothetical protein		1.2227	Increased
NCU16386	NCU16386	hypothetical protein		1.22674	Increased
NCU07078	NCU07078	hypothetical protein		1.22859	Increased
NCU11288	NCU11288	xaa-Pro dipeptidase; xaa-Pro dipeptidase, variant		1.23175	Increased
NCU03056	NCU03056	hypothetical protein		1.23457	Increased
NCU07266	NCU07266	diphthine synthase		1.23519	Increased
NCU05054	NCU05054	hypothetical protein		1.23702	Increased
NCU16378	NCU16378	DUF1903 domain-containing protein		1.23866	Increased
NCU11088	NCU11088	MGMT family protein; MGMT family protein, variant		1.23924	Increased
NCU08827	NCU08827	hypothetical protein; hypothetical protein, variant		1.23948	Increased
NCU04734	NCU04734	hypothetical protein		1.23973	Increased
NCU16311	NCU16311	hypothetical protein		1.24034	Increased
NCU04825	NCU04825	hypothetical protein		1.24123	Increased
NCU16327	NCU16327	hypothetical protein		1.24148	Increased
NCU16913	NCU16913	hypothetical protein		1.24203	Increased
NCU00076	qip	QDE-2-interacting protein; QDE-2-interacting protein, variant		1.24247	Increased
NCU04546	NCU04546	hypothetical protein		1.24278	Increased
NCU07597	NCU07597	hypothetical protein		1.24385	Increased
NCU06934	NCU06934	hypothetical protein		1.2458	Increased
NCU02931	NCU02931	hypothetical protein		1.24648	Increased
NCU17016	NCU17016	hypothetical protein		1.24682	Increased
NCU08432	NCU08432	hypothetical protein		1.24728	Increased
NCU04318	NCU04318	dihydroorotate dehydrogenase		1.24761	Increased
NCU10641	NCU10641	hypothetical protein		1.24763	Increased
NCU03437	NCU03437	hypothetical protein		1.24845	Increased
NCU02247	dim-2	defective in methylation-2; DNA methyltransferase Dim-2		1.24858	Increased
NCU00873	NCU00873	hypothetical protein		1.24868	Increased
NCU04727	NCU04727	glucosamine-6-phosphate deaminase		1.24907	Increased
NCU05042	NCU05042	bilirubin oxidase		1.24907	Increased
NCU16861	NCU16861	hypothetical protein		1.24962	Increased
NCU09777	NCU09777	UPF0075 domain-containing protein		1.25244	Increased
NCU11278	NCU11278	hypothetical protein		1.25262	Increased
NCU02248	NCU02248	hypothetical protein		1.25307	Increased
NCU08387	NCU08387	hypothetical protein		1.25368	Increased
NCU10232	NCU10232	hypothetical protein		1.25476	Increased
NCU08435	rrp3	RNA-dependent RNA polymerase 3; RNA-dependent RNA polymerase		1.25539	Increased
NCU11245	NCU11245	hypothetical protein		1.25577	Increased
NCU02584	NCU02584	hypothetical protein		1.25646	Increased
NCU17107	NCU17107	hypothetical protein		1.25681	Increased
NCU10185	NCU10185	tRNA isopentenyltransferase		1.25741	Increased
NCU01190	NCU01190	DUF410 domain-containing protein		1.25996	Increased
NCU00448	NCU00448	hypothetical protein		1.26009	Increased
NCU00714	NCU00714	heat shock protein STI1		1.26063	Increased
NCU00874	NCU00874	hypothetical protein; hypothetical protein, variant		1.26101	Increased
NCU09429	NCU09429	flavin-containing monooxygenase		1.26217	Increased
NCU09318	NCU09318	ATP-dependent DNA helicase mph-1		1.26291	Increased
NCU05875	NCU05875	hypothetical protein		1.26316	Increased
NCU09428	NCU09428	hypothetical protein		1.26317	Increased
NCU09224	NCU09224	hypothetical protein		1.26364	Increased
NCU06027	qa-1S	quinate-1S; repressor		1.26388	Increased
NCU07411	NCU07411	DNA-directed DNA polymerase theta		1.26553	Increased
NCU01632	aro-1	aromatic-1 gene cluster; pentafunctional AROM polypeptide		1.26905	Increased
NCU06951	NCU06951	hypothetical protein		1.26965	Increased
NCU09232	NCU09232	hypothetical protein		1.26976	Increased
NCU01881	NCU01881	hypothetical protein; hypothetical protein, variant		1.27109	Increased
NCU11353	xyk-1	D-xylulose kinase		1.27253	Increased
NCU00973	NCU00973	hypothetical protein		1.27374	Increased
NCU02481	NCU02481	mitochondrial 2-methylisocitrate lyase		1.27462	Increased
NCU07192	NCU07192	hypothetical protein		1.27522	Increased
NCU09612	NCU09612	hypothetical protein		1.27561	Increased
NCU03053	NCU03053	hypothetical protein		1.27687	Increased
NCU06980	NCU06980	hypothetical protein		1.277	Increased
NCU01105	NCU01105	hypothetical protein		1.2771	Increased
NCU05260	NCU05260	protein kinase domain-containing protein; protein kinase domain-containing protein, variant		1.27833	Increased
NCU08386	NCU08386	hypothetical protein		1.27986	Increased
NCU08409	trp-3	tryptophan-3; tryptophan synthetase		1.28038	Increased
NCU11411	NCU11411	hypothetical protein		1.28082	Increased
NCU03322	NCU03322	GDSL family lipase		1.28084	Increased
NCU06913	NCU06913	hypothetical protein		1.28278	Increased
NCU05043	NCU05043	hypothetical protein		1.28286	Increased
NCU02936	NCU02936	proline oxidase		1.28465	Increased
NCU00259	NCU00259	hypothetical protein		1.28567	Increased
NCU03378	NCU03378	TOL		1.28728	Increased
NCU04550	NCU04550	hypothetical protein		1.28881	Increased
NCU05893	NCU05893	AT DNA binding protein		1.29022	Increased
NCU02355	NCU02355	hypothetical protein		1.29055	Increased
NCU16633	NCU16633	hypothetical protein		1.29401	Increased
NCU07994	NCU07994	hypothetical protein		1.29436	Increased
NCU07502	NCU07502	hypothetical protein		1.29482	Increased
NCU06833	NCU06833	hypothetical protein		1.29499	Increased
NCU05193	NCU05193	hypothetical protein		1.29545	Increased
NCU01511	NCU01511	urease accessory protein ureG		1.29583	Increased
NCU00891	NCU00891	xylitol dehydrogenase		1.29736	Increased
NCU09097	NCU09097	hypothetical protein		1.29842	Increased
NCU08270	dcl-1	dicer-like protein 1		1.2989	Increased
NCU10291	NCU10291	hypothetical protein		1.29902	Increased
NCU04043	NCU04043	hypothetical protein		1.30013	Increased
NCU07827	NCU07827	hypothetical protein; hypothetical protein, variant		1.3031	Increased
NCU05419	NCU05419	hydroxymethylglutaryl-CoA lyase		1.30377	Increased
NCU09259	NCU09259	hypothetical protein		1.30507	Increased
NCU07924	NCU07924	hypothetical protein		1.30568	Increased
NCU16430	NCU16430	hypothetical protein		1.30656	Increased
NCU16352	NCU16352	hypothetical protein		1.30661	Increased
NCU09639	NCU09639	hypothetical protein		1.3072	Increased
NCU16539	NCU16539	hypothetical protein		1.3082	Increased
NCU01491	NCU01491	hypothetical protein		1.30844	Increased
NCU01055	NCU01055	chromate ion transporter		1.30902	Increased
NCU03752	NCU03752	EBP domain-containing protein		1.30914	Increased
NCU03342	NCU03342	hypothetical protein		1.31113	Increased
NCU11159	NCU11159	hypothetical protein		1.31204	Increased
NCU17137	NCU17137	hypothetical protein		1.31293	Increased
NCU06930	NCU06930	hypothetical protein; hypothetical protein, variant 1|hypothetical protein, variant 2		1.31347	Increased
NCU17026	NCU17026	hypothetical protein		1.31436	Increased
NCU01279	NCU01279	ER membrane protein		1.31465	Increased
NCU16776	NCU16776	hypothetical protein		1.31503	Increased
NCU03583	NCU03583	hypothetical protein		1.31562	Increased
NCU02628	NCU02628	hypothetical protein		1.31579	Increased
NCU02522	NCU02522	hypothetical protein		1.31678	Increased
NCU05643	NCU05643	hypothetical protein		1.31747	Increased
NCU01697	NCU01697	hypothetical protein		1.31771	Increased
NCU06050	NCU06050	hypothetical protein		1.31959	Increased
NCU10264	NCU10264	hypothetical protein		1.32034	Increased
NCU04909	NCU04909	hypothetical protein		1.32043	Increased
NCU03650	rad16	DNA repair protein RAD16		1.3219	Increased
NCU01135	NCU01135	hypothetical protein		1.32234	Increased
NCU04735	NCU04735	hypothetical protein		1.32446	Increased
NCU03032	NCU03032	betaine lipid synthase		1.32562	Increased
NCU05356	NCU05356	hypothetical protein		1.32622	Increased
NCU01113	NCU01113	hypothetical protein		1.32661	Increased
NCU16972	NCU16972	hypothetical protein		1.32663	Increased
NCU02341	NCU02341	hypothetical protein		1.32671	Increased
NCU04811	NCU04811	hypothetical protein		1.3307	Increased
NCU00185	NCU00185	hypothetical protein		1.33367	Increased
NCU08156	NCU08156	hypothetical protein		1.33374	Increased
NCU04163	NCU04163	hypothetical protein		1.33488	Increased
NCU09344	NCU09344	hypothetical protein		1.33551	Increased
NCU08756	NCU08756	hypothetical protein		1.33626	Increased
NCU08163	NCU08163	hypothetical protein; hypothetical protein, variant		1.3364	Increased
NCU01292	NCU01292	hypothetical protein		1.33706	Increased
NCU03354	NCU03354	hypothetical protein		1.3371	Increased
NCU00846	NCU00846	hypothetical protein		1.33741	Increased
NCU08337	NCU08337	hypothetical protein		1.3383	Increased
NCU01408	csn-3	COP9 signalosome-3; COP9 signalosome subunit 3		1.34009	Increased
NCU04761	NCU04761	hypothetical protein		1.34115	Increased
NCU06516	NCU06516	hypothetical protein		1.34134	Increased
NCU07022	NCU07022	sorbitol dehydrogenase		1.34229	Increased
NCU00052	NCU00052	alpha-methylacyl-CoA racemase		1.34266	Increased
NCU10110	NCU10110	3-hydroxyisobutyrate dehydrogenase		1.34335	Increased
NCU07724	NCU07724	mitochondrial division protein 1		1.34337	Increased
NCU07511	NCU07511	hypothetical protein		1.34424	Increased
NCU08414	NCU08414	hypothetical protein		1.34468	Increased
NCU06683	NCU06683	hypothetical protein		1.3448	Increased
NCU05919	NCU05919	hypothetical protein		1.34488	Increased
NCU03429	NCU03429	hypothetical protein		1.34489	Increased
NCU00205	NCU00205	hypothetical protein		1.34714	Increased
NCU05547	NCU05547	hypothetical protein		1.34874	Increased
NCU05550	NCU05550	hypothetical protein		1.34876	Increased
NCU04810	NCU04810	serine/threonine-protein phosphatase 2A activator 1		1.3497	Increased
NCU03279	NCU03279	hypothetical protein		1.35047	Increased
NCU06307	NCU06307	multisynthetase complex auxiliary component p43		1.35085	Increased
NCU07132	NCU07132	hypothetical protein		1.35124	Increased
NCU04902	NCU04902	sodium-hydrogen antiporter		1.35125	Increased
NCU09061	NCU09061	hypothetical protein		1.35257	Increased
NCU02346	NCU02346	hypothetical protein		1.35266	Increased
NCU07207	NCU07207	hypothetical protein		1.35571	Increased
NCU07916	NCU07916	phenol 2-monooxygenase		1.35684	Increased
NCU07378	stk-12	serine/threonine protein kinase-12; serine threonine protein kinase		1.35738	Increased
NCU07388	NCU07388	hypothetical protein		1.35802	Increased
NCU06025	qa-3	quinate-3; shikimate/quinate 5-dehydrogenase		1.36113	Increased
NCU00318	NCU00318	hypothetical protein		1.36115	Increased
NCU00503	NCU00503	nonselective cation channel protein		1.3613	Increased
NCU01417	NCU01417	propionate-CoA ligase		1.36154	Increased
NCU00516	NCU00516	hypothetical protein		1.36188	Increased
NCU03925	NCU03925	toxin biosynthesis protein		1.36272	Increased
NCU08525	NCU08525	hypothetical protein		1.36275	Increased
NCU01033	NCU01033	hypothetical protein		1.36288	Increased
NCU16020	NCU16020	NADH dehydrogenase subunit 4		1.3632	Increased
NCU09102	NCU09102	glutamyl-tRNA(Gln) amidotransferase subunit A		1.36334	Increased
NCU07111	NCU07111	metallo-beta-lactamase domain-containing protein		1.36345	Increased
NCU16999	NCU16999	hypothetical protein		1.36345	Increased
NCU03485	NCU03485	signal recognition particle sec65 subunit		1.36376	Increased
NCU07133	NCU07133	metallo-beta-lactamase superfamily protein		1.37037	Increased
NCU07311	NCU07311	hypothetical protein		1.3713	Increased
NCU00081	NCU00081	DNA topoisomerase 3-beta		1.37204	Increased
NCU00590	NCU00590	hypothetical protein		1.37226	Increased
NCU16404	NCU16404	hypothetical protein		1.3727	Increased
NCU00700	NCU00700	hypothetical protein; hypothetical protein, variant		1.37831	Increased
NCU01205	NCU01205	hypothetical protein		1.37847	Increased
NCU08846	NCU08846	hypothetical protein		1.38149	Increased
NCU05563	NCU05563	hypothetical protein		1.38169	Increased
NCU04261	NCU04261	hypothetical protein		1.3837	Increased
NCU08564	NCU08564	hypothetical protein		1.3843	Increased
NCU03248	NCU03248	hypothetical protein		1.38523	Increased
NCU03534	NCU03534	hypothetical protein		1.38782	Increased
NCU04844	NCU04844	hypothetical protein		1.38791	Increased
NCU03551	NCU03551	hypothetical protein		1.38919	Increased
NCU04135	NCU04135	hypothetical protein		1.38932	Increased
NCU00296	NCU00296	hypothetical protein		1.39411	Increased
NCU09280	NCU09280	hypothetical protein		1.39437	Increased
NCU02664	NCU02664	hypothetical protein		1.39789	Increased
NCU12152	NCU12152	hypothetical protein		1.39807	Increased
NCU08889	NCU08889	hypothetical protein; hypothetical protein, variant		1.39913	Increased
NCU00500	NCU00500	hypothetical protein		1.39998	Increased
NCU02326	NCU02326	hypothetical protein		1.40092	Increased
NCU05039	NCU05039	hypothetical protein		1.4021	Increased
NCU04733	mus-50	mutagen-sensitive-50; UvrD/REP helicase		1.40294	Increased
NCU01840	NCU01840	hypothetical protein		1.40473	Increased
NCU02710	NCU02710	hypothetical protein		1.40623	Increased
NCU05142	NCU05142	hypothetical protein		1.40715	Increased
NCU07671	NCU07671	hypothetical protein		1.40716	Increased
NCU08863	NCU08863	hypothetical protein		1.41066	Increased
NCU03346	NCU03346	hypothetical protein		1.4107	Increased
NCU09785	NCU09785	hypothetical protein		1.41089	Increased
NCU09790	NCU09790	hypothetical protein		1.4136	Increased
NCU07339	NCU07339	hypothetical protein		1.41361	Increased
NCU07441	NCU07441	hypothetical protein		1.41461	Increased
NCU00796	NCU00796	hydantoinase		1.4181	Increased
NCU09689	NCU09689	hypothetical protein		1.42291	Increased
NCU11363	NCU11363	FAD binding domain-containing protein		1.42635	Increased
NCU01860	NCU01860	hypothetical protein		1.42727	Increased
NCU16720	NCU16720	hypothetical protein		1.42918	Increased
NCU11305	NCU11305	hypothetical protein		1.42986	Increased
NCU17044	NCU17044	hypothetical protein		1.43341	Increased
NCU01373	NCU01373	hypothetical protein		1.43377	Increased
NCU02770	NCU02770	hypothetical protein		1.43537	Increased
NCU07624	nst-7	transcriptional regulator		1.43591	Increased
NCU00653	NCU00653	hypothetical protein		1.43661	Increased
NCU16477	NCU16477	hypothetical protein		1.43798	Increased
NCU08670	NCU08670	hypothetical protein		1.43879	Increased
NCU07336	NCU07336	hypothetical protein		1.441	Increased
NCU00773	NCU00773	hypothetical protein		1.44292	Increased
NCU08330	NCU08330	hypothetical protein		1.44425	Increased
NCU10014	NCU10014	hypothetical protein		1.44814	Increased
NCU16911	NCU16911	hypothetical protein		1.44939	Increased
NCU01348	NCU01348	agmatinase		1.45299	Increased
NCU07203	NCU07203	hypothetical protein		1.45357	Increased
NCU07619	NCU07619	FAD binding domain-containing protein		1.45372	Increased
NCU16529	NCU16529	hypothetical protein		1.45435	Increased
NCU05018	NCU05018	hypothetical protein		1.45452	Increased
NCU02029	NCU02029	hypothetical protein		1.45471	Increased
NCU03374	NCU03374	hypothetical protein		1.45653	Increased
NCU09470	NCU09470	hypothetical protein		1.45792	Increased
NCU08622	NCU08622	hypothetical protein		1.45829	Increased
NCU03590	NCU03590	hypothetical protein		1.45877	Increased
NCU09390	tnr-1	tetrahydroxynaphthalene reductase-1; tetrahydroxynaphthalene reductase|tetrahydroxynaphthalene reductase, variant		1.46183	Increased
NCU02196	NCU02196	taurine catabolism dioxygenase TauD		1.46194	Increased
NCU04490	NCU04490	hypothetical protein		1.46481	Increased
NCU04786	NCU04786	SNF2 family helicase/ATPase		1.4666	Increased
NCU03350	xdh-1	xanthine dehydrogenase-1; xanthine dehydrogenase		1.46821	Increased
NCU07917	NCU07917	hypothetical protein		1.46859	Increased
NCU16653	NCU16653	hypothetical protein		1.46997	Increased
NCU09015	NCU09015	hypothetical protein		1.47001	Increased
NCU17062	NCU17062	hypothetical protein		1.47056	Increased
NCU12034	NCU12034	hypothetical protein		1.47101	Increased
NCU16889	NCU16889	hypothetical protein		1.47222	Increased
NCU01156	NCU01156	hypothetical protein		1.47445	Increased
NCU05280	NCU05280	hypothetical protein		1.47529	Increased
NCU06190	atrx	atrx ortholog; ATRX		1.47581	Increased
NCU05172	NCU05172	hypothetical protein		1.47634	Increased
NCU00827	NCU00827	hypothetical protein		1.47682	Increased
NCU16688	NCU16688	hypothetical protein		1.47758	Increased
NCU08037	NCU08037	hypothetical protein		1.48217	Increased
NCU16461	NCU16461	hypothetical protein		1.48358	Increased
NCU00862	NCU00862	hypothetical protein		1.48435	Increased
NCU08019	NCU08019	hypothetical protein		1.48646	Increased
NCU17278	NCU17278	TOL		1.48863	Increased
NCU07009	NCU07009	hypothetical protein		1.49004	Increased
NCU04450	NCU04450	hypothetical protein		1.49065	Increased
NCU03589	NCU03589	hypothetical protein		1.49083	Increased
NCU05781	NCU05781	mitotic spindle checkpoint component MAD2		1.49233	Increased
NCU05417	NCU05417	hypothetical protein		1.49252	Increased
NCU04206	NCU04206	hypothetical protein		1.49272	Increased
NCU03049	NCU03049	flavin-binding monooxygenase		1.49288	Increased
NCU16586	NCU16586	hypothetical protein		1.49596	Increased
NCU04033	NCU04033	covalently-linked cell wall protein		1.49901	Increased
NCU16599	NCU16599	C6 zinc finger domain-containing protein		1.49985	Increased
NCU02192	NCU02192	hypothetical protein		1.50095	Increased
NCU01993	NCU01993	ethanolaminephosphotransferase		1.50348	Increased
NCU07889	NCU07889	hypothetical protein		1.50457	Increased
NCU00534	NCU00534	hypothetical protein		1.50572	Increased
NCU16492	NCU16492	hypothetical protein		1.50597	Increased
NCU07073	NCU07073	hypothetical protein		1.50669	Increased
NCU07946	NCU07946	hypothetical protein		1.50835	Increased
NCU02297	NCU02297	hypothetical protein		1.50942	Increased
NCU11409	NCU11409	ATP-dependent RNA helicase chl-1		1.51102	Increased
NCU16941	NCU16941	hypothetical protein		1.51509	Increased
NCU06423	NCU06423	hypothetical protein		1.51724	Increased
NCU08538	NCU08538	hypothetical protein		1.51896	Increased
NCU09518	NCU09518	glucooligosaccharide oxidase		1.5212	Increased
NCU09173	NCU09173	hypothetical protein		1.52237	Increased
NCU16852	NCU16852	hypothetical protein		1.52263	Increased
NCU07725	NCU07725	chorismate mutase		1.52376	Increased
NCU04948	NCU04948	hypothetical protein		1.52816	Increased
NCU08384	xr	xylose reductase		1.52904	Increased
NCU07949	NCU07949	hypothetical protein; hypothetical protein, variant 1|hypothetical protein, variant 2		1.53044	Increased
NCU09599	NCU09599	hypothetical protein		1.53176	Increased
NCU03418	NCU03418	hypothetical protein; hypothetical protein, variant		1.53332	Increased
NCU09055	NCU09055	hypothetical protein		1.5341	Increased
NCU01376	pho-2	phosphorus-2; alkaline phosphatase		1.53448	Increased
NCU06376	NCU06376	hypothetical protein		1.53525	Increased
NCU06391	NCU06391	hypothetical protein		1.53827	Increased
NCU01592	NCU01592	hypothetical protein		1.53916	Increased
NCU01151	NCU01151	calpain-B		1.54186	Increased
NCU02849	NCU02849	hypothetical protein		1.5429	Increased
NCU04411	trp-4	tryptophan-4; anthranilate phosphoribosyltransferase		1.54524	Increased
NCU05771	NCU05771	hypothetical protein		1.54876	Increased
NCU05192	NCU05192	O-methyltransferase		1.54922	Increased
NCU02711	NCU02711	hypothetical protein		1.55343	Increased
NCU06230	stk-39	serine/threonine protein kinase-39; serine/threonine protein kinase		1.55435	Increased
NCU05849	NCU05849	hypothetical protein		1.55597	Increased
NCU07485	NCU07485	hypothetical protein		1.55845	Increased
NCU02918	pks-6	polyketide synthase-6; polyketide synthase 6		1.55871	Increased
NCU11364	NCU11364	ketoreductase		1.56311	Increased
NCU03189	NCU03189	hypothetical protein		1.56359	Increased
NCU03861	NCU03861	glutaminase A		1.56604	Increased
NCU16550	NCU16550	hypothetical protein		1.56652	Increased
NCU09064	stk-53	serine/threonine protein kinase-53		1.56842	Increased
NCU08153	NCU08153	phosphodiesterase/alkaline phosphatase D		1.56905	Increased
NCU16939	NCU16939	hypothetical protein		1.56989	Increased
NCU10184	NCU10184	hypothetical protein		1.56994	Increased
NCU04960	NCU04960	hypothetical protein		1.57093	Increased
NCU16947	NCU16947	hypothetical protein		1.57185	Increased
NCU05798	NCU05798	hypothetical protein		1.57416	Increased
NCU06758	NCU06758	hypothetical protein		1.57425	Increased
NCU00844	NCU00844	hypothetical protein		1.57648	Increased
NCU03785	NCU03785	hypothetical protein		1.57978	Increased
NCU07185	NCU07185	hypothetical protein		1.58103	Increased
NCU07818	NCU07818	hypothetical protein		1.58181	Increased
NCU16917	NCU16917	hypothetical protein		1.58297	Increased
NCU11289	NCU11289	aldo-keto reductase		1.58413	Increased
NCU08491	NCU08491	hypothetical protein		1.58416	Increased
NCU05506	NCU05506	hypothetical protein		1.58418	Increased
NCU00818	NCU00818	hypothetical protein		1.58661	Increased
NCU06001	NCU06001	hypothetical protein		1.58761	Increased
NCU16449	NCU16449	hypothetical protein		1.58979	Increased
NCU05866	NCU05866	hypothetical protein		1.59064	Increased
NCU02947	NCU02947	hypothetical protein		1.59375	Increased
[truncated: 368 more rows]

## Sheet: Sheet2
Genes with significant expression changes under maltose conditions in the col-26 mutant relative to WT
NCU	Symbol	Annotation	Category	log2FoldChange	Expression in ∆col-26
NCU07788	col-26	colonial-26; fungal specific transcription factor	TF: Zn2Cys6;	-3.08195	Decreased
NCU09549	NCU09549	C6 zinc finger domain-containing protein	TF: Zn2Cys6;	-1.30783	Decreased
NCU07932	NCU07932	hypothetical protein	TF: Zn2Cys6;	-1.21255	Decreased
NCU05294	NCU05294	C6 finger domain-containing protein	TF: Zn2Cys6;	-1.0772	Decreased
NCU03725	vib-1	vegetative incompatibility blocked-1; VIB-1|VIB-1, variant	TF: Misc ;	-1.63698	Decreased
NCU09068	nit-2	nitrate nonutilizer-2; nitrogen catabolic enzyme regulatory protein	TF: GATA;	-1.47304	Decreased
NCU05022	NCU05022	hypothetical protein	TF: C2H2;	-1.29472	Decreased
NCU04050	cpc-1	cross pathway control-1; cross-pathway control protein 1	TF: BZIP;	-1.12109	Decreased
NCU05970	NCU05970	hypothetical protein	TF: BHLH;	-1.30945	Decreased
NCU07621	tzn-1	zinc-regulated transporter 1	TCDB: The Zinc (Zn<sup>2+</sup>)-Iron (Fe<sup>2+</sup>) Permease (ZIP) Family;	-1.12166	Decreased
NCU09020	NCU09020	hypothetical protein	TCDB: The Telurite-resistance/Dicarboxylate Transporter (TDT) Family;	-3.07239	Decreased
NCU07517	NCU07517	hypothetical protein	TCDB: The Telurite-resistance/Dicarboxylate Transporter (TDT) Family;	-1.58446	Decreased
NCU04433	cys-14	cysteine-14; sulfate permease II	TCDB: The Sulfate Permease (SulP) Family;	-2.42862	Decreased
NCU03235	NCU03235	sulfate permease II	TCDB: The Sulfate Permease (SulP) Family;	-2.24036	Decreased
NCU02632	NCU02632	sulfate transporter	TCDB: The Sulfate Permease (SulP) Family;	-1.15832	Decreased
NCU09909	NCU09909	urea active transporter	TCDB: The Solute:Sodium Symporter (SSS) Family;	-3.22601	Decreased
NCU09816	cyt-26	cytochrome-26	TCDB: The Proton-translocating Quinol:Cytochrome c Reductase (QCR) Superfamily;	-1.26807	Decreased
NCU02162	NCU02162	SURF-family protein	TCDB: The Proton-translocating Cytochrome Oxidase (COX) Superfamily;	-1.43639	Decreased
NCU06141	NCU06141	protoheme IX farnesyltransferase	TCDB: The Proton-translocating Cytochrome Oxidase (COX) Superfamily;	-1.27436	Decreased
NCU08738	NCU08738	MFS peptide transporter	TCDB: The Proton-dependent Oligopeptide Transporter (POT) Family;	-1.89131	Decreased
NCU06836	acu-5	acetate utilization-5; acetyl-coenzyme A synthetase	TCDB: The Proposed Fatty Acid Transporter (FAT) Family;	-1.7088	Decreased
NCU09773	NCU09773	oligopeptide transporter	TCDB: The Oligopeptide Transporter (OPT) Family;	-1.1028	Decreased
NCU07334	NCU07334	uracil permease	TCDB: The Nucleobase:Cation Symporter-1 (NCS1) Family;	-1.32631	Decreased
NCU00134	NCU00134	exportin-T; exportin-T, variant	TCDB: The Nuclear t-RNA exporter (t-Exporter) Family;	-1.06412	Decreased
NCU07070	NCU07070	ATP-dependent RNA helicase dbp-9	TCDB: The Nuclear mRNA Exporter (mRNA-E) Family;	-2.12238	Decreased
NCU07670	cyt-19	cytochrome-19; CYT-19 DEAD-box protein	TCDB: The Nuclear mRNA Exporter (mRNA-E) Family;	-2.07966	Decreased
NCU04504	NCU04504	ATP-dependent rRNA helicase rrp-3	TCDB: The Nuclear mRNA Exporter (mRNA-E) Family;	-1.83405	Decreased
NCU03380	NCU03380	ATP-dependent rRNA helicase spb-4	TCDB: The Nuclear mRNA Exporter (mRNA-E) Family;	-1.67884	Decreased
NCU01369	NCU01369	ATP-dependent RNA helicase ded-1	TCDB: The Nuclear mRNA Exporter (mRNA-E) Family;	-1.61098	Decreased
NCU05782	NCU05782	ATP-dependent RNA helicase dbp-3	TCDB: The Nuclear mRNA Exporter (mRNA-E) Family;	-1.5645	Decreased
NCU07420	NCU07420	eIF4A	TCDB: The Nuclear mRNA Exporter (mRNA-E) Family;	-1.51431	Decreased
NCU09349	NCU09349	ATP-dependent RNA helicase has-1	TCDB: The Nuclear mRNA Exporter (mRNA-E) Family;	-1.47788	Decreased
NCU06418	NCU06418	ATP-dependent RNA helicase dbp-8	TCDB: The Nuclear mRNA Exporter (mRNA-E) Family;	-1.41266	Decreased
NCU01104	NCU01104	ATP-dependent RNA helicase MSS116	TCDB: The Nuclear mRNA Exporter (mRNA-E) Family;	-1.27756	Decreased
NCU06520	NCU06520	ATP-dependent RNA helicase dbp-7	TCDB: The Nuclear mRNA Exporter (mRNA-E) Family;	-1.26361	Decreased
NCU07839	NCU07839	ATP-dependent RNA helicase dbp-2	TCDB: The Nuclear mRNA Exporter (mRNA-E) Family;	-1.07918	Decreased
NCU08225	NCU08225	high affinity nickel transporter nic1	TCDB: The Ni<sup>2+</sup>-Co<sup>2+</sup> Transporter (NiCoT) Family;	-1.58816	Decreased
NCU00227	NCU00227	mitochondrial cation transporter	TCDB: The Mitochondrial Tricarboxylate Carrier (MTC) Family;	-1.39447	Decreased
NCU03229	tim44	translocase of inner mitochondrial membrane 44; mitochondrial inner membrane translocase subunit TIM44	TCDB: The Mitochondrial Protein Translocase (MPT) Family;	-1.74668	Decreased
NCU00371	tim23	translocase of inner mitochondrial membrane 23; mitochondrial import inner membrane translocase subunit tim23	TCDB: The Mitochondrial Protein Translocase (MPT) Family;	-1.59986	Decreased
NCU05515	un-4	unknown-4; mitochondrial import inner membrane translocase subunit tim16	TCDB: The Mitochondrial Protein Translocase (MPT) Family;	-1.5051	Decreased
NCU06632	tom20	translocase of outer mitochondrial membrane 20; outer mitochondrial membrane translocase 20	TCDB: The Mitochondrial Protein Translocase (MPT) Family;	-1.42006	Decreased
NCU01516	NCU01516	mitochondrial co-chaperone GrpE	TCDB: The Mitochondrial Protein Translocase (MPT) Family;	-1.40549	Decreased
NCU02943	tim50	translocase of inner mitochondrial membrane 50; mitochondrial import inner membrane translocase subunit tim-50	TCDB: The Mitochondrial Protein Translocase (MPT) Family;	-1.37652	Decreased
NCU01179	tom40	translocase of outer mitochondrial membrane 40; outer membrane translocase 40 kDa subunit	TCDB: The Mitochondrial Protein Translocase (MPT) Family;	-1.35523	Decreased
NCU05623	tim17	translocase of mitochondrial inner membrane 17; mitochondrial inner membrane translocase subunit TIM17	TCDB: The Mitochondrial Protein Translocase (MPT) Family;	-1.11505	Decreased
NCU03798	tim22	translocase of inner mitochondrial membrane 22; mitochondrial import inner membrane translocase subunit tim-22	TCDB: The Mitochondrial Protein Translocase (MPT) Family;	-1.01742	Decreased
NCU03561	NCU03561	mitochondrial carrier protein	TCDB: The Mitochondrial Carrier (MC) Family ;	-3.20799	Decreased
NCU01916	NCU01916	mitochondrial carrier protein RIM2	TCDB: The Mitochondrial Carrier (MC) Family ;	-2.70938	Decreased
NCU01241	NCU01241	mitochondrial carrier protein	TCDB: The Mitochondrial Carrier (MC) Family ;	-2.08567	Decreased
NCU05390	NCU05390	mitochondrial phosphate carrier protein	TCDB: The Mitochondrial Carrier (MC) Family ;	-1.70565	Decreased
NCU01568	NCU01568	hypothetical protein	TCDB: The Mitochondrial Carrier (MC) Family ;	-1.63425	Decreased
NCU04837	NCU04837	mitochondrial 2-oxodicarboxylate carrier 1	TCDB: The Mitochondrial Carrier (MC) Family ;	-1.58064	Decreased
NCU08278	NCU08278	mitochondrial carrier protein	TCDB: The Mitochondrial Carrier (MC) Family ;	-1.52735	Decreased
NCU05075	NCU05075	mitochondrial tricarboxylate transporter	TCDB: The Mitochondrial Carrier (MC) Family ;	-1.41519	Decreased
NCU07884	NCU07884	mitochondrial oxaloacetate transporter	TCDB: The Mitochondrial Carrier (MC) Family ;	-1.39187	Decreased
NCU01514	NCU01514	mitochondrial dicarboxylate carrier	TCDB: The Mitochondrial Carrier (MC) Family ;	-1.3349	Decreased
NCU02802	arg-13	arginine-13; mitochondrial ornithine carrier protein	TCDB: The Mitochondrial Carrier (MC) Family ;	-1.2281	Decreased
NCU02269	NCU02269	mitochondrial carnitine/acylcarnitine carrier protein	TCDB: The Mitochondrial Carrier (MC) Family ;	-1.21379	Decreased
NCU09477	aac	ADP, ATP carrier protein; ADP/ATP carrier protein|ADP/ATP carrier protein, variant	TCDB: The Mitochondrial Carrier (MC) Family ;	-1.17938	Decreased
NCU01689	NCU01689	mitochondrial DNA replication protein YHM2; mitochondrial DNA replication protein YHM2, variant	TCDB: The Mitochondrial Carrier (MC) Family ;	-1.07624	Decreased
NCU04537	NCU04537	monosaccharide transporter	TCDB: The Major Facilitator Superfamily (MFS);	-6.81409	Decreased
NCU05627	NCU05627	high affinity glucose transporter ght1	TCDB: The Major Facilitator Superfamily (MFS);	-2.859	Decreased
NCU07375	NCU07375	MFS phosphate transporter	TCDB: The Major Facilitator Superfamily (MFS);	-2.61049	Decreased
NCU06305	NCU06305	tartrate transporter	TCDB: The Major Facilitator Superfamily (MFS);	-2.59265	Decreased
NCU04656	NCU04656	MFS transporter	TCDB: The Major Facilitator Superfamily (MFS);	-2.5133	Decreased
NCU06132	NCU06132	siderophore iron transporter	TCDB: The Major Facilitator Superfamily (MFS);	-2.13672	Decreased
NCU07205	nit-10	nitrate nonutilizer-10; nitrate transporter CRNA	TCDB: The Major Facilitator Superfamily (MFS);	-2.04012	Decreased
NCU05089	NCU05089	MFS monocarboxylate transporter	TCDB: The Major Facilitator Superfamily (MFS);	-1.96458	Decreased
NCU10021	hgt-1	high affinity glucose transporter-1; MFS monosaccharide transporter	TCDB: The Major Facilitator Superfamily (MFS);	-1.93539	Decreased
NCU04963	NCU04963	high-affinity glucose transporter	TCDB: The Major Facilitator Superfamily (MFS);	-1.71354	Decreased
NCU07938	NCU07938	MFS transporter	TCDB: The Major Facilitator Superfamily (MFS);	-1.70029	Decreased
NCU10512	NCU10512	DUF895 domain membrane protein	TCDB: The Major Facilitator Superfamily (MFS);	-1.67549	Decreased
NCU09156	NCU09156	hypothetical protein; hypothetical protein, variant	TCDB: The Major Facilitator Superfamily (MFS);	-1.67509	Decreased
NCU01882	NCU01882	purine transporter; purine transporter, variant	TCDB: The Major Facilitator Superfamily (MFS);	-1.66444	Decreased
NCU04418	NCU04418	hypothetical protein	TCDB: The Major Facilitator Superfamily (MFS);	-1.4251	Decreased
NCU09098	NCU09098	tetracycline transporter	TCDB: The Major Facilitator Superfamily (MFS);	-1.26086	Decreased
NCU08407	NCU08407	MFS transporter	TCDB: The Major Facilitator Superfamily (MFS);	-1.18044	Decreased
NCU08325	pho-5	phosphorus-5; inorganic phosphate transporter PHO84	TCDB: The Major Facilitator Superfamily (MFS);	-1.09068	Decreased
NCU09069	NCU09069	hypothetical protein; hypothetical protein, variant	TCDB: The Major Facilitator Superfamily (MFS);	-1.0429	Decreased
NCU03497	NCU03497	plasma membrane iron permease	TCDB: The Iron/Lead Transporter (ILT) Superfamily;	-1.57257	Decreased
NCU03498	NCU03498	Lcc3	TCDB: The Iron/Lead Transporter (ILT) Superfamily;	-1.05575	Decreased
NCU04528	lacc	laccase precursor; laccase	TCDB: The Iron/Lead Transporter (ILT) Superfamily;	-1.05553	Decreased
NCU06606	fes-1	iron-sulfur subunit-1; ubiquinol-cytochrome c reductase iron-sulfur subunit	TCDB: The Gap Junction-forming Connexin (Connexin) Family;	-1.11195	Decreased
NCU06393	NCU06393	hypothetical protein	TCDB: The Endoplasmic Reticular Retrotranslocon (ER-RT) Family;	-1.51778	Decreased
NCU01809	NCU01809	AAA family ATPase/60S ribosome export protein Rix7	TCDB: The Endoplasmic Reticular Retrotranslocon (ER-RT) Family;	-1.36753	Decreased
NCU02252	emp-6	embden-meyerhof pathway-6; phosphoglycerate mutase	TCDB: The Drug/Metabolite Transporter (DMT) Superfamily;	-2.10947	Decreased
NCU05453	NCU05453	ER to Golgi transporter	TCDB: The Drug/Metabolite Transporter (DMT) Superfamily;	-1.21579	Decreased
NCU01102	oxa-1	oxidase assembly protein 1; mitochondrial export translocase Oxa1	TCDB: The Cytochrome Oxidase Biogenesis (Oxa1) Family;	-1.12862	Decreased
NCU09091	NCU09091	mitochondrial inner membrane magnesium transporter mrs2	TCDB: The CorA Metal Ion Transporter (MIT) Family;	-1.2616	Decreased
NCU04818	NCU04818	cation diffusion facilitator 1	TCDB: The Cation Diffusion Facilitator (CDF) Family;	-1.20566	Decreased
NCU02075	hsp70-2	heat shock protein 70-2; heat shock protein 70	TCDB: The Cation Channel-forming Heat Shock Protein-70 (Hsp70) Family;	-2.15929	Decreased
NCU00692	NCU00692	chaperone dnaK	TCDB: The Cation Channel-forming Heat Shock Protein-70 (Hsp70) Family;	-1.92867	Decreased
NCU09602	hsp70-1	heat shock protein 70-1; heat shock protein 70	TCDB: The Cation Channel-forming Heat Shock Protein-70 (Hsp70) Family;	-1.35249	Decreased
NCU05269	hsp88	heat shock protein 88; heat shock protein 88, variant	TCDB: The Cation Channel-forming Heat Shock Protein-70 (Hsp70) Family;	-1.22309	Decreased
NCU08693	hsp70-5	heat shock protein 70-5; hsp70-like protein	TCDB: The Cation Channel-forming Heat Shock Protein-70 (Hsp70) Family;	-1.14237	Decreased
NCU08439	NCU08439	leptomycin B resistance protein pmd1	TCDB: The ATP-binding Cassette (ABC) Superfamily;	-3.67514	Decreased
NCU09345	nmt-1	no message in thiamine-1; thiamine biosynthesis protein NMT-1|thiamine biosynthesis protein NMT-1, variant 1|thiamine biosynthesis protein NMT-1, variant 2	TCDB: The ATP-binding Cassette (ABC) Superfamily;	-2.61599	Decreased
NCU03061	NCU03061	translation initiation factor RLI1	TCDB: The ATP-binding Cassette (ABC) Superfamily;	-1.08715	Decreased
NCU08920	NCU08920	ATP-binding cassette sub-family F member 2	TCDB: The ATP-binding Cassette (ABC) Superfamily;	-1.05441	Decreased
NCU02967	NCU02967	ankyrin repeat domain-containing protein	TCDB: The Ankyrin (Ankyrin) Family;	-1.00325	Decreased
NCU02122	NCU02122	HCO3	TCDB: The Anion Exchanger (AE) Family;	-1.39487	Decreased
NCU03257	NCU03257	ammonium transporter MEP1	TCDB: The Ammonia Transporter Channel (Amt) Family;	-2.52954	Decreased
NCU01065	NCU01065	ammonium transporter MEP2	TCDB: The Ammonia Transporter Channel (Amt) Family;	-1.86217	Decreased
NCU06619	mtr	methyltryptophan resistant; neutral amino acid permease	TCDB: The Amino Acid/Auxin Permease (AAAP) Family;	-1.57818	Decreased
NCU05830	NCU05830	general amino-acid permease GAP1	TCDB: The Amino Acid-Polyamine-Organocation (APC) Family;	-3.68368	Decreased
NCU04942	NCU04942	methionine permease	TCDB: The Amino Acid-Polyamine-Organocation (APC) Family;	-3.14741	Decreased
NCU05168	pmb	permease basic amino acid; arginine transporter	TCDB: The Amino Acid-Polyamine-Organocation (APC) Family;	-2.36174	Decreased
NCU05776	NCU05776	amino acid permease; amino acid permease, variant	TCDB: The Amino Acid-Polyamine-Organocation (APC) Family;	-1.02532	Decreased
NCU05598	asd-1	ascus development-1; rhamnogalacturonase B	CAZY: PL4;	-2.44127	Decreased
NCU09906	NCU09906	hypothetical protein	CAZY: GTnc;	-1.04521	Decreased
NCU02336	NCU02336	capsule associated protein	CAZY: GT90;	-1.61447	Decreased
NCU05132	NCU05132	hypothetical protein	CAZY: GT4;	-1.11198	Decreased
NCU07761	NCU07761	hypothetical protein	CAZY: GT32;	-1.10607	Decreased
NCU06687	gsy-1	glycogen synthase-1; glycogen synthase|glycogen synthase, variant 1|glycogen synthase, variant 2|glycogen synthase, variant 3	CAZY: GT3;	-1.03947	Decreased
NCU04454	NCU04454	mannosyl transferase	CAZY: GT22;	-1.49214	Decreased
NCU08226	NCU08226	hypothetical protein	CAZY: GT2;	-2.58509	Decreased
NCU02668	NCU02668	cell wall synthesis protein-Penicillium chrysogenum	CAZY: GHnc;	-1.47747	Decreased
NCU06850	gel-5	1,3-beta-glucanosyltransferase gel3	CAZY: GH72;	-1.32784	Decreased
NCU08909	gel-3	beta-1,3-glucanosyltransferase	CAZY: GH72,CBM43;	-1.15034	Decreased
NCU08473	NCU08473	alpha-1,3-glucanase	CAZY: GH71,CBM24,CBM24,CBM24,CBM24;	-1.45861	Decreased
NCU02344	NCU02344	fungal cellulose binding domain-containing protein	CAZY: GH61;	-1.74339	Decreased
NCU00972	NCU00972	arabinogalactan endo-1,4-beta-galactosidase	CAZY: GH53;	-1.76682	Decreased
NCU02369	gh28-1	glycosylhydrolase family 28-1; polygalacturonase	CAZY: GH28;	-1.43333	Decreased
NCU08087	NCU08087	hypothetical protein	CAZY: GH26;	-1.96983	Decreased
NCU09326	NCU09326	hypothetical protein	CAZY: GH17;	-1.12702	Decreased
NCU01353	gh16-1	glycosylhydrolase family 16-1; mixed-linked glucanase	CAZY: GH16;	-1.57911	Decreased
NCU05974	NCU05974	cell wall glucanosyltransferase Mwg1	CAZY: GH16;	-1.53088	Decreased
NCU01517	gla-1	glucoamylase precursor; glucoamylase	CAZY: GH15,CBM20;	-2.043	Decreased
NCU09764	NCU09764	hypothetical protein	CAZY: GH131,CBM1;	-1.0188	Decreased
NCU09805	gh13-2	glycosylhydrolase family 13-2; alpha-amylase	CAZY: GH13; TCDB: The ATP-binding Cassette (ABC) Superfamily;	-3.70995	Decreased
NCU02478	NCU02478	alpha-1,3-glucan synthase Ags2	CAZY: GH13,GT5;	-1.71056	Decreased
NCU01720	NCU01720	hypothetical protein	CAZY: GH128;	-1.7515	Decreased
NCU09663	NCU09663	Axe2	CAZY: CE5;	-1.01766	Decreased
NCU09976	NCU09976	rhamnogalacturonan acetylesterase	CAZY: CE12;	-1.11877	Decreased
NCU07817	ncw-3	non-anchored cell wall protein-3; non-anchored cell wall protein 3	CAZY: CBM52;	-1.89174	Decreased
NCU04265	inv	invertase	CAZY: CBM38,GH32;	-3.34053	Decreased
NCU08746	NCU08746	starch binding domain-containing protein	CAZY: CBM20;	-6.96411	Decreased
NCU00399	NCU00399	cell wall protein PhiA		-4.26406	Decreased
NCU00265	NCU00265	hypothetical protein		-4.03737	Decreased
NCU06911	NCU06911	hypothetical protein		-3.97776	Decreased
NCU07569	NCU07569	hypothetical protein		-3.84126	Decreased
NCU01195	am	amination-deficient; Glu/Leu/Phe/Val dehydrogenase		-3.67059	Decreased
NCU02193	cfp	cellular filament polypeptide; pyruvate decarboxylase|pyruvate decarboxylase, variant		-3.62833	Decreased
NCU09497	NCU09497	bifunctional D12/D15 fatty acid desaturase		-3.56961	Decreased
NCU06991	NCU06991	hypothetical protein		-3.52231	Decreased
NCU07452	mig-2	menadione-induced gene-2; NADPH dehydrogenase		-3.52083	Decreased
NCU07257	NCU07257	F-box domain-containing protein		-3.50184	Decreased
NCU06912	NCU06912	hypothetical protein		-3.46849	Decreased
NCU03293	NCU03293	hypothetical protein		-3.33512	Decreased
NCU05829	NCU05829	hypothetical protein		-3.28646	Decreased
NCU02627	NCU02627	hypothetical protein; hypothetical protein, variant		-3.20117	Decreased
NCU00153	ndi-1	NAD(P)H dehydrogenase (internal)-1; pyridine nucleotide-disulfide oxidoreductase		-3.15709	Decreased
NCU07088	NCU07088	hypothetical protein		-3.14267	Decreased
NCU04303	NCU04303	asparagine synthetase 2		-3.05362	Decreased
NCU06550	pdx-1	pyridoxine 1		-3.03583	Decreased
NCU02904	NCU02904	alpha/beta hydrolase fold protein		-3.02727	Decreased
NCU09181	NCU09181	hypothetical protein		-3.01819	Decreased
NCU05277	NCU05277	hypothetical protein		-2.99793	Decreased
NCU06934	NCU06934	hypothetical protein		-2.96571	Decreased
NCU09852	NCU09852	hypothetical protein		-2.95595	Decreased
NCU09648	NCU09648	aldehyde dehydrogenase		-2.92807	Decreased
NCU00707	NCU00707	hypothetical protein		-2.91696	Decreased
NCU07044	NCU07044	metallo-beta-lactamase superfamily protein		-2.90888	Decreased
NCU01066	lao	l-amino acid oxidase		-2.8912	Decreased
NCU02677	arg-3	arginine-3; carbamoyl-phosphate synthase large subunit		-2.85492	Decreased
NCU08720	NCU08720	hypothetical protein		-2.81958	Decreased
NCU10031	NCU10031	monooxygenase		-2.80071	Decreased
NCU07308	cel-1	chain elongation-1; fatty acid synthase alpha subunit reductase|fatty acid synthase alpha subunit reductase, variant		-2.79737	Decreased
NCU08980	nde-2	NAD(P)H dehydrogenase (external)-2; alternative NADH-dehydrogenase		-2.7829	Decreased
NCU04385	leu-2	leucine-2; 3-isopropylmalate dehydratase		-2.76413	Decreased
NCU02194	NCU02194	hypothetical protein		-2.7584	Decreased
NCU07787	ccg-14	clock-controlled gene-14; clock controlled protein CCG-14		-2.7558	Decreased
NCU01808	cyc-1	cytochrome c-1; cytochrome c		-2.73344	Decreased
NCU04754	ilv-6	isoleucine-valine-6; branched-chain-amino-acid aminotransferase		-2.71001	Decreased
NCU02903	NCU02903	integral membrane protein		-2.68361	Decreased
NCU03010	lys-3	lysine-3; L-aminoadipate-semialdehyde dehydrogenase large subunit		-2.67994	Decreased
NCU07307	cel-2	chain elongation-2; fatty acid synthase beta subunit dehydratase|fatty acid synthase beta subunit dehydratase, variant		-2.65471	Decreased
NCU00021	NCU00021	hypothetical protein		-2.64933	Decreased
NCU01439	NCU01439	D-3-phosphoglycerate dehydrogenase 1		-2.64392	Decreased
NCU08898	lys-6	lysine-6; homoaconitase		-2.63853	Decreased
NCU00963	NCU00963	methylenetetrahydrofolate dehydrogenase; methylenetetrahydrofolate dehydrogenase, variant		-2.61709	Decreased
NCU04603	NCU04603	hypothetical protein		-2.60227	Decreased
NCU00355	cat-3	catalase-3		-2.57123	Decreased
NCU00792	NCU00792	branched-chain-amino-acid aminotransferase		-2.5582	Decreased
NCU07046	NCU07046	hypothetical protein		-2.55632	Decreased
NCU07732	arg-2	arginine-2; carbamoyl-phosphate synthase small subunit|carbamoyl-phosphate synthase small subunit, variant		-2.53014	Decreased
NCU10468	arg-4	arginine-4; arginine biosynthesis argJ		-2.50481	Decreased
NCU08535	NCU08535	acetyl-CoA carboxylase		-2.48345	Decreased
NCU10056	NCU10056	hypothetical protein		-2.47588	Decreased
NCU08162	arg-10	arginine-10; argininosuccinate lyase		-2.47064	Decreased
NCU08747	NCU08747	monooxygenase		-2.45012	Decreased
NCU07503	NCU07503	hypothetical protein		-2.43185	Decreased
NCU03117	NCU03117	inosine-5'-monophosphate dehydrogenase IMD2		-2.4214	Decreased
NCU06666	inl	inositol; inositol-3-phosphate synthase		-2.40658	Decreased
NCU05420	aro-3	aromatic-3; chorismate synthase		-2.39813	Decreased
NCU05650	NCU05650	karyopherin Kap123		-2.39466	Decreased
NCU00187	mig-11	menadione-induced gene-11; carboxyvinyl-carboxyphosphonate phosphorylmutase		-2.39345	Decreased
NCU03608	ilv-2	isoleucine + valine-2; ketol-acid reductoisomerase		-2.39273	Decreased
NCU03240	NCU03240	hypothetical protein		-2.3742	Decreased
NCU03768	NCU03768	lysophospholipase; lysophospholipase, variant 1|lysophospholipase, variant 2|lysophospholipase, variant 3		-2.37153	Decreased
NCU05914	NCU05914	hypothetical protein		-2.36853	Decreased
NCU03092	NCU03092	nuclear localization sequence binding protein		-2.36756	Decreased
NCU02155	NCU02155	hypothetical protein		-2.36691	Decreased
NCU03935	NCU03935	homoserine dehydrogenase		-2.36388	Decreased
NCU09659	NCU09659	5'-nucleotidase		-2.35968	Decreased
NCU00925	NCU00925	pescadillo		-2.35953	Decreased
NCU05516	NCU05516	biotin apo-protein ligase		-2.34343	Decreased
NCU03748	NCU03748	saccharopine dehydrogenase		-2.34226	Decreased
NCU03963	nic-7	nicotinic acid-7; 5'-methylthioadenosine phosphorylase		-2.32865	Decreased
NCU03118	NCU03118	hypothetical protein		-2.32394	Decreased
NCU03651	NCU03651	NADP-dependent malic enzyme; NADP-dependent malic enzyme, variant		-2.31746	Decreased
NCU07547	NCU07547	60S acidic ribosomal protein P0		-2.30338	Decreased
NCU02657	eth-1	ethionine resistant-1; s-adenosylmethionine synthetase|s-adenosylmethionine synthetase, variant		-2.29628	Decreased
NCU08287	pyr-3	pyrimidine-3; pyrABCN		-2.29567	Decreased
NCU08137	NCU08137	hypothetical protein		-2.28868	Decreased
NCU03823	stk-25	serine/threonine protein kinase-25; ABC1 protein		-2.28834	Decreased
NCU09571	NCU09571	tRNA (adenine-N(1)-)-methyltransferase non-catalytic subunit trm6		-2.27414	Decreased
NCU08976	NCU08976	fatty acid elongase		-2.26133	Decreased
NCU00177	NCU00177	phosphoribosylformylglycinamidine cyclo-ligase		-2.2612	Decreased
NCU02226	NCU02226	methylthioribose-1-phosphate isomerase		-2.2523	Decreased
NCU04277	thr-4	threonine-4; homoserine kinase		-2.24828	Decreased
NCU08269	pdx-4	pyridoxine-4; pyridoxamine 5'-phosphate oxidase		-2.24276	Decreased
NCU07185	NCU07185	hypothetical protein		-2.23384	Decreased
NCU00419	NCU00419	DNA-directed RNA polymerase I and III polypeptide		-2.21778	Decreased
NCU03009	NCU03009	zuotin		-2.21707	Decreased
NCU01985	cys-11	cysteine-11; sulfate adenylyltransferase		-2.2166	Decreased
NCU04280	NCU04280	aconitate hydratase		-2.2119	Decreased
NCU08805	NCU08805	hypothetical protein		-2.20377	Decreased
NCU00811	NCU00811	hypothetical protein		-2.17392	Decreased
NCU08907	ccg-13	clock-controlled gene-13; BYS1 domain-containing protein		-2.17279	Decreased
NCU00633	NCU00633	hypothetical protein		-2.17184	Decreased
NCU04830	NCU04830	hypothetical protein		-2.16841	Decreased
NCU03979	bio-1	biotin-1; biotin synthase		-2.16521	Decreased
NCU08421	NCU08421	hypothetical protein		-2.15696	Decreased
NCU03051	NCU03051	WD domain-containing protein		-2.15416	Decreased
NCU01157	NCU01157	glutamate-cysteine ligase catalytic subunit		-2.1473	Decreased
NCU17240	NCU17240	hypothetical protein		-2.13816	Decreased
NCU04216	ad-7	adenine-7; amidophosphoribosyltransferase		-2.13382	Decreased
NCU06272	NCU06272	rRNA biogenesis protein RRP5; mito ribosomal protein S16		-2.13046	Decreased
NCU03808	NCU03808	pre-mRNA-splicing factor ATP-dependent RNA helicase PRP16		-2.13025	Decreased
NCU01983	NCU01983	hypothetical protein; hypothetical protein, variant		-2.11844	Decreased
NCU01257	NCU01257	hypothetical protein		-2.11602	Decreased
NCU09817	aro-7	aromatic-7; DAHP synthase		-2.11287	Decreased
NCU03791	NCU03791	hypothetical protein		-2.1083	Decreased
NCU00520	NCU00520	oxidoreductase		-2.09226	Decreased
NCU00919	NCU00919	ATP-dependent RNA helicase rok-1		-2.09047	Decreased
NCU03952	NCU03952	U3 small nucleolar ribonucleoprotein Mpp10		-2.08865	Decreased
NCU09499	NCU09499	hypothetical protein		-2.0831	Decreased
NCU06553	NCU06553	hypothetical protein		-2.08187	Decreased
NCU09075	NCU09075	hypothetical protein		-2.07337	Decreased
NCU06940	NCU06940	hypothetical protein		-2.06868	Decreased
NCU08545	NCU08545	hypothetical protein		-2.06674	Decreased
NCU04039	NCU04039	GNAT family N-acetyltransferase		-2.06064	Decreased
NCU08951	NCU08951	H/ACA ribonucleoprotein complex subunit 2		-2.05696	Decreased
NCU03737	NCU03737	elongation factor Tu		-2.05161	Decreased
NCU09165	NCU09165	hypothetical protein		-2.04519	Decreased
NCU03669	NCU03669	AdoMet-dependent rRNA methyltransferase spb1		-2.04368	Decreased
NCU06549	pdx-2	pyridoxine-2; pyridoxine 2		-2.04117	Decreased
NCU02284	NCU02284	nucleolar ATPase Kre33		-2.04094	Decreased
NCU01666	ilv-4	isoleucine-valine-4; acetolactate synthase small subunit		-2.03745	Decreased
NCU00597	NCU00597	deoxyribose-phosphate aldolase 2		-2.0324	Decreased
NCU06596	NCU06596	hypothetical protein		-2.0307	Decreased
NCU01301	NCU01301	60S ribosomal subunit assembly/export protein loc-1		-2.0288	Decreased
NCU08518	NCU08518	hypothetical protein		-2.02879	Decreased
NCU09911	NCU09911	formyltetrahydrofolate deformylase		-2.02773	Decreased
NCU00409	NCU00409	chorismate mutase/prephenate dehydratase; chorismate mutase/prephenate dehydratase, variant		-2.02143	Decreased
NCU05752	NCU05752	indoleamine 2,3-dioxygenase		-2.01757	Decreased
NCU08674	NCU08674	pentatricopeptide repeat protein; pentatricopeptide repeat protein, variant		-2.00246	Decreased
NCU03781	NCU03781	CobW domain-containing protein		-1.99514	Decreased
NCU02629	ad-5	adenine-5; bifunctional purine biosynthesis protein		-1.99504	Decreased
NCU01022	NCU01022	DUF1253 domain-containing protein		-1.99104	Decreased
NCU08270	dcl-1	dicer-like protein 1		-1.98681	Decreased
NCU01429	ser-7	serine-7; phosphoserine aminotransferase		-1.9861	Decreased
NCU00931	NCU00931	lysyl-tRNA synthetase; lysyl-tRNA synthetase, variant		-1.97277	Decreased
NCU02511	NCU02511	tRNA (cytosine-5-)-methyltransferase NCL1		-1.96978	Decreased
NCU01977	NCU01977	urea transporter; urea transporter, variant		-1.96286	Decreased
NCU07649	NCU07649	integral membrane protein		-1.95808	Decreased
NCU03396	NCU03396	nucleolar protein nop-58		-1.95463	Decreased
NCU01651	NCU01651	hypothetical protein		-1.95201	Decreased
NCU05542	NCU05542	xanthine phosphoribosyltransferase 1		-1.94944	Decreased
NCU11321	NCU11321	ribosomal L1 domain-containing protein 1		-1.93861	Decreased
NCU04787	NCU04787	bfr-2		-1.93683	Decreased
NCU01458	NCU01458	hypothetical protein		-1.93532	Decreased
NCU06943	NCU06943	SIK1		-1.93396	Decreased
NCU05321	NCU05321	hypothetical protein		-1.93169	Decreased
NCU02005	NCU02005	phosphoadenosine phosphosulfate reductase		-1.93	Decreased
NCU08794	NCU08794	UPF0041 domain-containing protein		-1.92951	Decreased
NCU05983	NCU05983	3,4-dihydroxy-2-butanone 4-phosphate synthase		-1.91965	Decreased
NCU02611	NCU02611	multiple RNA-binding domain-containing protein 1		-1.91909	Decreased
NCU08923	NCU08923	zinc knuckle domain-containing protein		-1.91354	Decreased
NCU09437	NCU09437	hypothetical protein		-1.91002	Decreased
NCU05060	NCU05060	hypothetical protein		-1.90868	Decreased
NCU00408	NCU00408	hypothetical protein		-1.90778	Decreased
NCU01115	NCU01115	tRNA-splicing endonuclease subunit SEN2		-1.90603	Decreased
NCU02604	NCU02604	hypothetical protein		-1.90387	Decreased
NCU00337	NCU00337	nuclear export protein Noc3		-1.90251	Decreased
NCU00059	NCU00059	hypothetical protein		-1.90201	Decreased
NCU02274	for	formate; serine hydroxymethyltransferase		-1.89625	Decreased
NCU03628	pod-5	polarity defective-5		-1.89249	Decreased
NCU09915	fsd-1	female sexual development-1; female sexual development-1 protein|female sexual development-1 protein, variant 1|female sexual development-1 protein, variant 2		-1.89005	Decreased
NCU06232	leu-1	leucine-1; 3-isopropylmalate dehydrogenase		-1.88608	Decreased
NCU01271	spe-1	spermidine-1; ornithine decarboxylase		-1.88451	Decreased
NCU08478	NCU08478	hypothetical protein		-1.88359	Decreased
NCU07331	NCU07331	U3 small nucleolar ribonucleoprotein Lcp5		-1.88354	Decreased
NCU09798	NCU09798	aryl-alcohol dehydrogenase		-1.88149	Decreased
NCU07419	NCU07419	F-box domain-containing protein		-1.87866	Decreased
NCU09094	NCU09094	pre-rRNA-processing protein ipi-1; pre-rRNA-processing protein ipi-1, variant		-1.87862	Decreased
NCU03030	cyt-18	cytochrome-18; tyrosyl-tRNA synthetase		-1.87752	Decreased
NCU07156	his-6	histidine-6; imidazole glycerol phosphate synthase hisHF		-1.87659	Decreased
NCU01638	NCU01638	DNA-directed RNA polymerase I subunit RPA1		-1.87343	Decreased
NCU06207	NCU06207	C-5 sterol desaturase		-1.87038	Decreased
NCU07266	NCU07266	diphthine synthase		-1.86607	Decreased
NCU01290	NCU01290	centromere/microtubule-binding protein CBF5		-1.86442	Decreased
NCU08138	NCU08138	cytochrome C1 heme lyase		-1.86358	Decreased
NCU02955	NCU02955	elongation factor G 1		-1.86161	Decreased
NCU11175	NCU11175	ATP-dependent RNA helicase drs-1		-1.86085	Decreased
NCU06118	NCU06118	hypothetical protein		-1.85618	Decreased
NCU00105	NCU00105	60S ribosome subunit biogenesis protein NIP7		-1.85459	Decreased
NCU06721	NCU06721	peptide chain release factor 1		-1.84628	Decreased
NCU09488	NCU09488	SDA1 domain-containing protein		-1.84452	Decreased
NCU06724	gln-1	glutamine-1; glutamine synthetase		-1.84303	Decreased
NCU01404	NCU01404	RNA methyltransferase		-1.84292	Decreased
NCU06301	NCU06301	hypothetical protein		-1.8426	Decreased
NCU03241	fkr-4	FK506-resistant-4; FK506-binding protein 4		-1.8396	Decreased
NCU08685	NCU08685	phosphoribosylformylglycinamidine synthase		-1.8368	Decreased
NCU05410	arg-5	arginine-5; acetylornithine aminotransferase		-1.8322	Decreased
NCU02430	met-7	cystathionine gamma-synthase		-1.82978	Decreased
NCU00799	NCU00799	homocysteine S-methyltransferase		-1.82618	Decreased
NCU06217	NCU06217	nucleolar protein 4		-1.82537	Decreased
NCU07942	NCU07942	hypothetical protein		-1.82478	Decreased
NCU02954	lys-7	lysine-7; homoisocitrate dehydrogenase		-1.82209	Decreased
NCU08045	chol-1	choline-1; phosphatidylethanolamine N-methyltransferase		-1.82187	Decreased
NCU09521	NCU09521	ribosome biogenesis protein		-1.8194	Decreased
NCU07795	NCU07795	DUF1665 domain-containing protein		-1.81905	Decreased
NCU09344	NCU09344	hypothetical protein		-1.81871	Decreased
NCU02729	NCU02729	transducin family protein		-1.81631	Decreased
NCU03907	NCU03907	pre-rRNA processing protein		-1.81314	Decreased
NCU05298	nit-3	nitrate nonutilizer-3; nitrate reductase		-1.80809	Decreased
NCU01503	NCU01503	pre-rRNA processing protein Tsr1		-1.80581	Decreased
NCU03702	NCU03702	rRNA 2'-O-methyltransferase fibrillarin		-1.80492	Decreased
NCU07551	NCU07551	hypothetical protein		-1.80447	Decreased
NCU05226	NCU05226	ABC transporter		-1.80282	Decreased
NCU01502	NCU01502	small nucleolar ribonucleoprotein complex subunit		-1.80153	Decreased
NCU01752	ncw-2	non-anchored cell wall protein-2; non-anchored cell wall protein 2		-1.80099	Decreased
NCU09320	his-2	histidine-2; ATP phosphoribosyltransferase		-1.79912	Decreased
NCU09930	NCU09930	folic acid synthesis protein		-1.79459	Decreased
NCU08648	NCU08648	nuclease PA3		-1.79407	Decreased
NCU03993	NCU03993	hypothetical protein		-1.79077	Decreased
NCU00977	NCU00977	aconitate hydratase		-1.78763	Decreased
NCU09380	NCU09380	pumilio domain-containing protein		-1.78549	Decreased
NCU01632	aro-1	aromatic-1 gene cluster; pentafunctional AROM polypeptide		-1.78137	Decreased
NCU06409	NCU06409	ribosome biogenesis protein Kri1		-1.77942	Decreased
NCU03151	NCU03151	peroxisomal membrane protein		-1.77813	Decreased
NCU01675	NCU01675	ribosomal RNA-processing protein 12		-1.77356	Decreased
NCU08643	pho-3	phosphorus-3; acid phosphatase		-1.77186	Decreased
NCU05670	NCU05670	hypothetical protein		-1.76832	Decreased
NCU07690	NCU07690	methylenetetrahydrofolate reductase 1		-1.76652	Decreased
NCU02546	NCU02546	nucleolar GTP-binding protein 2		-1.76621	Decreased
NCU04945	NCU04945	mitochondrial intermembrane space protein Mia40		-1.76465	Decreased
NCU05134	NCU05134	hypothetical protein		-1.76381	Decreased
NCU01367	NCU01367	small nucleolar ribonucleoprotein complex subunit		-1.7596	Decreased
NCU04159	NCU04159	DUF652 domain-containing protein		-1.75672	Decreased
NCU10220	NCU10220	POS9-activating factor FAP7		-1.7545	Decreased
NCU09756	NCU09756	hypothetical protein		-1.75268	Decreased
NCU07295	tim54	translocase of inner mitochondrial membrane 54; mitochondrial import inner membrane translocase subunit tim-54		-1.75188	Decreased
NCU06727	spe-3	spermidine-3; spermidine synthase		-1.7504	Decreased
NCU00336	NCU00336	U3 small nucleolar RNA-associated protein 10		-1.74885	Decreased
NCU00301	NCU00301	Sas10/Utp3 family protein		-1.74335	Decreased
NCU04165	NCU04165	low-temperature viability protein ltv1		-1.74329	Decreased
NCU06752	NCU06752	hypothetical protein		-1.74017	Decreased
NCU06402	NCU06402	C-4 methylsterol oxidase; C-4 methylsterol oxidase, variant		-1.73669	Decreased
NCU02639	arg-1	arginine-1; argininosuccinate synthase|argininosuccinate synthase, variant		-1.73625	Decreased
NCU09131	NCU09131	nucleolar protein 12		-1.73202	Decreased
NCU08323	NCU08323	bystin		-1.73057	Decreased
NCU06780	NCU06780	tRNA (uracil-5-)-methyltransferase		-1.72128	Decreased
NCU03961	NCU03961	WD repeat protein		-1.72128	Decreased
NCU06661	NCU06661	60S ribosomal protein L22		-1.72101	Decreased
NCU03321	NCU03321	eukaryotic ribosome biogenesis protein 1		-1.71956	Decreased
NCU06468	NCU06468	midasin		-1.71673	Decreased
NCU00650	NCU00650	Wdr1p		-1.71547	Decreased
NCU07166	NCU07166	hypothetical protein		-1.71538	Decreased
NCU08280	NCU08280	squalene epoxidase		-1.7151	Decreased
NCU04455	NCU04455	hypothetical protein		-1.70626	Decreased
NCU06485	NCU06485	hypothetical protein		-1.70036	Decreased
NCU05563	NCU05563	hypothetical protein		-1.69934	Decreased
NCU09545	NCU09545	methylenetetrahydrofolate reductase 2		-1.69877	Decreased
NCU07041	NCU07041	ribosomal RNA assembly protein mis3		-1.69754	Decreased
NCU02325	gua-3	guanine-3; GMP synthase		-1.6957	Decreased
NCU02236	NCU02236	hypothetical protein		-1.69327	Decreased
NCU06189	NCU06189	5-aminolevulinate synthase		-1.69111	Decreased
NCU02066	NCU02066	ribosome assembly protein Noc2		-1.68834	Decreased
NCU05095	NCU05095	phenylalanyl-tRNA synthetase subunit alpha		-1.68443	Decreased
NCU03018	NCU03018	small nucleolar ribonucleoprotein complex subunit		-1.68284	Decreased
NCU06187	ad-4	adenine-4; adenylosuccinate lyase		-1.68071	Decreased
NCU04156	erg-1	ergosterol-1; C-8 sterol isomerase erg-1		-1.67884	Decreased
NCU02533	NCU02533	DNA-directed RNA polymerase I and III polypeptide		-1.67834	Decreased
NCU08094	NCU08094	dihydrofolate reductase		-1.67807	Decreased
NCU10483	NCU10483	hypothetical protein		-1.67709	Decreased
NCU07095	NCU07095	hypothetical protein		-1.67634	Decreased
NCU04153	NCU04153	pseudouridine synthase		-1.67441	Decreased
NCU06371	NCU06371	mitochondrial ATP-dependent RNA helicase Suv3		-1.66583	Decreased
NCU07864	NCU07864	60S ribosome biogenesis protein Mak11		-1.665	Decreased
NCU01441	NCU01441	inosine triphosphate pyrophosphatase		-1.66077	Decreased
NCU03166	ad-3A	adenine-3A; phosphoribosylaminoimidazole-succinocarboxamide synthase		-1.65356	Decreased
NCU07011	NCU07011	WD repeat containing protein 36		-1.65022	Decreased
NCU03004	ace-3	acetate-3; pyruvate dehydrogenase E1 component		-1.648	Decreased
NCU07712	NCU07712	ATP-dependent RNA helicase dbp-10		-1.64413	Decreased
NCU03794	NCU03794	periodic tryptophan protein 2		-1.6417	Decreased
NCU02450	NCU02450	threonine dehydratase; threonine dehydratase, variant		-1.63897	Decreased
NCU08616	un-18	unknown-18; DNA-directed RNA polymerase I subunit RPA2		-1.63669	Decreased
NCU05551	NCU05551	hypothetical protein		-1.63548	Decreased
NCU04150	NCU04150	ribosomal large subunit biogenesis protein MAK16		-1.63185	Decreased
NCU04108	NCU04108	isoamyl alcohol oxidase		-1.62866	Decreased
NCU09896	NCU09896	adenylyl-sulfate kinase		-1.62448	Decreased
NCU16616	NCU16616	hypothetical protein		-1.62331	Decreased
NCU04171	NCU04171	50S ribosomal protein L5		-1.61981	Decreased
NCU16466	NCU16466	nucleic acid-binding protein		-1.61804	Decreased
NCU07098	NCU07098	hypothetical protein		-1.61404	Decreased
NCU07560	NCU07560	50S ribosomal subunit L30		-1.61112	Decreased
NCU05841	NCU05841	UMTA		-1.61059	Decreased
NCU04571	NCU04571	hypothetical protein		-1.60972	Decreased
NCU03928	NCU03928	hypothetical protein		-1.60857	Decreased
NCU05894	NCU05894	hypothetical protein		-1.60855	Decreased
NCU02209	ods	delta-12 fatty acid desaturase		-1.60634	Decreased
NCU01855	NCU01855	hypothetical protein		-1.60442	Decreased
NCU05287	NCU05287	50S ribosomal protein L4		-1.60354	Decreased
NCU07072	NCU07072	galactose-1-phosphate uridylyltransferase		-1.60145	Decreased
NCU06554	NCU06554	phosphoserine phosphatase		-1.60099	Decreased
NCU09843	NCU09843	WD repeat containing protein 57		-1.5972	Decreased
NCU04579	NCU04579	dihydroxy-acid dehydratase		-1.58804	Decreased
NCU05849	NCU05849	hypothetical protein		-1.58714	Decreased
NCU06923	NCU06923	methionine aminopeptidase 1		-1.58555	Decreased
NCU04348	NCU04348	ribosome biogenesis protein		-1.58475	Decreased
NCU08296	NCU08296	30S ribosomal subunit S4; mito ribosomal protein S4		-1.58104	Decreased
NCU05289	NCU05289	nucleolar GTP-binding protein 1		-1.58093	Decreased
NCU07112	NCU07112	hypothetical protein		-1.57907	Decreased
NCU08595	NCU08595	ribosome biogenesis protein		-1.57782	Decreased
NCU04118	NCU04118	aspartokinase		-1.57739	Decreased
NCU08692	cya-5	cytochrome a-5; coxI translation protein CYA5		-1.57572	Decreased
NCU02720	NCU02720	hypothetical protein		-1.57427	Decreased
NCU08299	NCU08299	60S ribosomal protein L3		-1.57402	Decreased
NCU00106	pro-4	proline-4; glutamate 5-kinase		-1.57216	Decreased
NCU03887	NCU03887	CreD; CreD protein		-1.57167	Decreased
NCU07492	NCU07492	hypothetical protein		-1.56954	Decreased
NCU06843	NCU06843	60S ribosomal protein L3		-1.56637	Decreased
NCU08121	NCU08121	ribosome biogenesis protein		-1.56565	Decreased
NCU07871	NCU07871	hypothetical protein		-1.56498	Decreased
NCU04047	NCU04047	hypothetical protein		-1.56439	Decreased
NCU02674	NCU02674	hypothetical protein		-1.56338	Decreased
NCU09853	NCU09853	hypothetical protein		-1.55757	Decreased
NCU00308	NCU00308	NOL1/NOP2/Sun domain family; NOL1/NOP2/Sun domain family protein		-1.55656	Decreased
NCU00050	NCU00050	pyruvate dehydrogenase X component		-1.55369	Decreased
NCU02528	NCU02528	hypothetical protein		-1.55055	Decreased
NCU07736	NCU07736	PEP5		-1.54919	Decreased
NCU11311	tim8	translocase of inner mitochondrial membrane, subunit 8; small zinc finger protein Tim8		-1.54752	Decreased
NCU09230	cys-16	cysteine-16; cystathionine gamma-lyase		-1.54743	Decreased
NCU06170	NCU06170	hypothetical protein		-1.54296	Decreased
NCU03297	NCU03297	cytochrome c peroxidase; cytochrome c peroxidase, variant 1|cytochrome c peroxidase, variant 2		-1.54217	Decreased
NCU10687	NCU10687	hypothetical protein		-1.53707	Decreased
NCU00151	NCU00151	hypothetical protein		-1.53693	Decreased
NCU16396	NCU16396	hypothetical protein; hypothetical protein, variant		-1.53573	Decreased
NCU00372	NCU00372	hypothetical protein		-1.53336	Decreased
NCU02245	stk-19	serine/threonine protein kinase-19; protein kinase domain-containing protein		-1.53195	Decreased
NCU03696	NCU03696	nitroreductase		-1.53113	Decreased
NCU02169	NCU02169	hypothetical protein		-1.52881	Decreased
NCU07222	NCU07222	hypothetical protein		-1.52776	Decreased
NCU02296	aln-1	allantoinase-1; allantoinase		-1.52296	Decreased
NCU04439	NCU04439	ATP-dependent RNA helicase dbp-4		-1.52284	Decreased
NCU07408	po	phosphoprotein P0; 60S ribosomal protein P0|60S ribosomal protein P0, variant		-1.52048	Decreased
NCU00794	NCU00794	ribosome biogenesis protein Rsa4		-1.51999	Decreased
NCU02477	NCU02477	ribosome biogenesis protein Sqt1		-1.51916	Decreased
NCU09862	NCU09862	ubiquinone biosynthesis methyltransferase coq5		-1.51839	Decreased
NCU07001	met-5	methionine-5; homoserine O-acetyltransferase		-1.51796	Decreased
NCU01015	NCU01015	hypothetical protein		-1.51737	Decreased
NCU04768	NCU04768	electron transfer flavoprotein-ubiquinone oxidoreductase		-1.51703	Decreased
NCU05013	NCU05013	hypothetical protein		-1.51669	Decreased
NCU00732	NCU00732	trichothecene C-15 hydroxylase		-1.51446	Decreased
NCU05548	aro-6	aromatic-6; phospho-2-dehydro-3-deoxyheptonate aldolase		-1.51149	Decreased
NCU07914	pgk	phosphoglycerate kinase		-1.5108	Decreased
NCU00051	NCU00051	hypothetical protein		-1.51046	Decreased
NCU11356	NCU11356	phenazine biosynthesis PhzC/PhzF protein		-1.50917	Decreased
NCU00457	NCU00457	translation initiation factor 4B		-1.50848	Decreased
NCU16323	NCU16323	hypothetical protein		-1.50706	Decreased
NCU03423	NCU03423	secretory pathway protein Ssp120		-1.50609	Decreased
NCU06206	NCU06206	hypothetical protein; hypothetical protein, variant		-1.50486	Decreased
NCU07726	NCU07726	bcp-1		-1.50442	Decreased
NCU06308	cyt-5	cytochrome-5; DNA-directed RNA polymerase		-1.50414	Decreased
NCU00892	met-6	methionine-6; tetrahydrofolylpolyglutamate synthase|tetrahydrofolylpolyglutamate synthase, variant		-1.50315	Decreased
NCU07774	gch-1	GTP cyclohydrolase-1; GTP cyclohydrolase 1		-1.50288	Decreased
NCU03066	NCU03066	GTP-binding protein		-1.50232	Decreased
NCU06432	NCU06432	40S ribosomal protein S12		-1.49888	Decreased
NCU02804	NCU02804	mitochondrial 60S ribosomal protein L25		-1.49884	Decreased
NCU01894	NCU01894	hypothetical protein		-1.49618	Decreased
NCU03133	NCU03133	hypothetical protein		-1.49492	Decreased
NCU09658	NCU09658	hypothetical protein		-1.49304	Decreased
NCU04661	NCU04661	hypothetical protein		-1.49084	Decreased
NCU02656	NCU02656	hypothetical protein		-1.48952	Decreased
NCU03936	NCU03936	tRNA methyltransferase		-1.4895	Decreased
NCU05254	NCU05254	ribose-phosphate pyrophosphokinase		-1.48871	Decreased
NCU07550	NCU07550	triosephosphate isomerase		-1.48706	Decreased
NCU02305	NCU02305	decaprenyl-diphosphate synthase subunit 1		-1.48436	Decreased
NCU02497	NCU02497	hypothetical protein		-1.48305	Decreased
NCU04602	NCU04602	hypothetical protein; hypothetical protein, variant		-1.48198	Decreased
NCU02549	pep	processing enhancing protein; ubiquinol-cytochrome-c reductase subunit beta		-1.48133	Decreased
NCU03926	NCU03926	37S ribosomal protein Rsm24		-1.4794	Decreased
NCU00319	NCU00319	hypothetical protein		-1.47087	Decreased
NCU06783	NCU06783	ATP citrate lyase; ATP citrate lyase, variant		-1.47057	Decreased
NCU00176	NCU00176	hypothetical protein		-1.4701	Decreased
NCU09761	NCU09761	hypothetical protein		-1.46987	Decreased
NCU01529	NCU01529	hypothetical protein		-1.46759	Decreased
NCU03080	NCU03080	hypothetical protein		-1.46602	Decreased
NCU00952	NCU00952	mitochondrial ribosomal protein L44		-1.46447	Decreased
NCU02396	NCU02396	mitochondrial FAD-linked sulfhydryl oxidase ERV1		-1.46443	Decreased
NCU07743	NCU07743	hypothetical protein		-1.45998	Decreased
NCU02785	aro-8	aromatic-8; phospho-2-dehydro-3-deoxyheptonate aldolase		-1.45929	Decreased
NCU04503	NCU04503	ribosome biogenesis protein Ssf2		-1.45579	Decreased
NCU05259	NCU05259	acyl-CoA desaturase 1		-1.44835	Decreased
NCU08120	NCU08120	mitochondrial ribosomal protein DAP3		-1.44649	Decreased
NCU07656	NCU07656	hypothetical protein		-1.44635	Decreased
NCU04671	NCU04671	hypothetical protein		-1.44487	Decreased
NCU01331	NCU01331	snRNP and snoRNP protein		-1.4446	Decreased
NCU02640	NCU02640	hypothetical protein		-1.44342	Decreased
NCU09143	NCU09143	hypothetical protein		-1.44223	Decreased
NCU02979	NCU02979	AMP deaminase		-1.43925	Decreased
NCU04764	NCU04764	hypothetical protein		-1.43855	Decreased
NCU00431	tom22	translocase of mitochondrial outer membrane 22; mitochondrial import receptor subunit Tom22		-1.43444	Decreased
NCU04799	NCU04799	polyadenylate-binding protein		-1.43429	Decreased
NCU09903	NCU09903	elongation factor 3		-1.43327	Decreased
NCU09137	NCU09137	hypothetical protein		-1.43294	Decreased
NCU08893	NCU08893	60S ribosomal protein L1		-1.43286	Decreased
NCU07868	NCU07868	hypothetical protein; hypothetical protein, variant		-1.43179	Decreased
NCU07533	NCU07533	secreted aspartic proteinase		-1.43074	Decreased
NCU09327	cyt-4	cytochrome-4; protein phosphatase		-1.43001	Decreased
NCU00644	NCU00644	ATP synthase subunit G		-1.42966	Decreased
NCU05293	NCU05293	rRNA processing protein Rrp8		-1.42788	Decreased
NCU05252	NCU05252	deoxyhypusine hydroxylase		-1.42451	Decreased
NCU09182	NCU09182	stress responsive A/B barrel domain-containing protein		-1.42329	Decreased
NCU07459	prm-1	protein arginine N-methyltransferase-1; protein arginine N-methyltransferase 1		-1.42322	Decreased
NCU04649	NCU04649	dehydrase		-1.42208	Decreased
NCU01667	arg-12	arginine-12; ornithine carbamoyltransferase		-1.41411	Decreased
NCU01669	prm-3	putative arginine methyltransferase-3; protein arginine methyltransferase RmtB		-1.41387	Decreased
NCU10042	emp-7	embden-meyerhof pathway-7; enolase|enolase, variant		-1.4101	Decreased
NCU06075	ace-8	acetate-8; pyruvate kinase|pyruvate kinase, variant		-1.40676	Decreased
NCU02624	NCU02624	cytochrome P450 51		-1.40673	Decreased
NCU03560	NCU03560	DNA-directed RNA polymerase III subunit rpc-3		-1.40663	Decreased
NCU04983	NCU04983	lathosterol oxidase		-1.40612	Decreased
NCU08944	NCU08944	N-acetyltransferase complex ARD1 subunit; N-acetyltransferase complex ARD1 subunit, variant		-1.40599	Decreased
NCU06482	ace-2	acetate-2; pyruvate dehydrogenase E1 component alpha subunit		-1.40592	Decreased
NCU04077	cys-2	cysteine-2; assimilatory sulfite reductase		-1.40537	Decreased
NCU00894	NCU00894	hypothetical protein		-1.40042	Decreased
NCU03343	NCU03343	37S ribosomal protein S25		-1.39325	Decreased
NCU03757	NCU03757	60S ribosomal protein L4-A		-1.39315	Decreased
NCU04557	NCU04557	hypothetical protein		-1.38922	Decreased
NCU08277	NCU08277	eukaryotic translation initiation factor 2 alpha subunit		-1.38785	Decreased
NCU01965	cyt-20	cytochrome-20; valyl-tRNA synthetase		-1.38689	Decreased
NCU00605	NCU00605	ThiF domain-containing protein		-1.38616	Decreased
NCU06360	NCU06360	histidinol-phosphate aminotransferase		-1.38592	Decreased
NCU05235	NCU05235	ribosome biogenesis protein RLP24		-1.38564	Decreased
NCU06496	NCU06496	hypothetical protein		-1.38553	Decreased
NCU04243	NCU04243	U3 small nucleolar ribonucleoprotein IMP4		-1.38547	Decreased
NCU05813	NCU05813	mitochondrial large ribosomal subunit		-1.38483	Decreased
NCU03393	rap-1	ribosome-associated protein-1; ribosome-associated protein		-1.38108	Decreased
NCU01506	NCU01506	hypothetical protein		-1.37992	Decreased
NCU04558	NCU04558	hypothetical protein		-1.37972	Decreased
NCU02138	NCU02138	hypothetical protein		-1.37775	Decreased
NCU04483	NCU04483	sedoheptulose-1,7-bisphosphatase		-1.37637	Decreased
NCU05301	NCU05301	methyltransferase		-1.37559	Decreased
NCU04485	NCU04485	pre-rRNA processing protein Esf1		-1.37496	Decreased
NCU01612	NCU01612	pre-mRNA splicing factor ATP-dependent RNA helicase PRP43		-1.3716	Decreased
NCU02494	NCU02494	hypothetical protein		-1.37089	Decreased
NCU00089	NCU00089	MYND domain-containing protein; MYND domain-containing protein, variant 1|MYND domain-containing protein, variant 2|MYND domain-containing protein, variant 3		-1.36839	Decreased
NCU08295	NCU08295	RNA-binding La domain-containing protein		-1.36642	Decreased
NCU07442	NCU07442	betaine aldehyde dehydrogenase		-1.36621	Decreased
NCU07186	NCU07186	hypothetical protein		-1.36341	Decreased
NCU00843	ad-9	adenine-9; phosphoribosylglycinamide formyltransferase		-1.36317	Decreased
NCU01083	spe-2	spermidine-2; S-adenosylmethionine decarboxylase		-1.36246	Decreased
NCU01001	NCU01001	hypothetical protein		-1.3614	Decreased
NCU01589	hsp60	heat shock protein 60		-1.35672	Decreased
NCU04779	NCU04779	60S ribosomal protein L8		-1.3566	Decreased
NCU01948	NCU01948	ribosomal protein Srp1		-1.35648	Decreased
NCU11050	NCU11050	DUF455 domain-containing protein		-1.35577	Decreased
NCU01524	NCU01524	ribosome biogenesis protein BRX1		-1.3525	Decreased
NCU00405	NCU00405	glycyl-tRNA synthetase 1		-1.35249	Decreased
NCU03548	NCU03548	hypothetical protein		-1.35224	Decreased
NCU01468	NCU01468	translation initiation factor eIF-2B subunit delta		-1.3514	Decreased
NCU06521	NCU06521	RING-4		-1.35128	Decreased
NCU02074	NCU02074	endoplasmic oxidoreductin-1		-1.35113	Decreased
NCU03755	NCU03755	flavin dependent monooxygenase		-1.35084	Decreased
NCU02002	NCU02002	hypothetical protein		-1.34974	Decreased
NCU04620	NCU04620	hypothetical protein		-1.34799	Decreased
NCU02744	NCU02744	60S ribosomal protein L9		-1.3479	Decreased
NCU01452	NCU01452	40S ribosomal protein S1		-1.34749	Decreased
NCU02258	NCU02258	hypothetical protein		-1.34685	Decreased
NCU01800	NCU01800	37S ribosomal protein S5		-1.34666	Decreased
NCU06340	NCU06340	TPR repeat protein		-1.34595	Decreased
NCU01898	NCU01898	hypothetical protein; hypothetical protein, variant		-1.34309	Decreased
NCU04259	stk-27	serine/threonine protein kinase-27; ubiquinone biosynthesis protein		-1.34308	Decreased
NCU08968	NCU08968	dimethyladenosine transferase		-1.3404	Decreased
NCU04155	NCU04155	exosome component 1		-1.3397	Decreased
NCU07982	NCU07982	acetolactate synthase; acetolactate synthase, variant		-1.3378	Decreased
NCU09456	NCU09456	dimethylaniline monooxygenase		-1.33623	Decreased
NCU09826	NCU09826	RNase III domain-containing protein		-1.33519	Decreased
NCU07829	NCU07829	60S ribosomal protein L7		-1.33491	Decreased
NCU07393	NCU07393	rRNA maturation protein		-1.33227	Decreased
NCU04068	NCU04068	60S ribosomal protein L6		-1.33102	Decreased
NCU00542	NCU00542	DUF914 domain membrane protein		-1.32962	Decreased
NCU00629	emp-3	embden-meyerhof pathway-3; 6-phosphofructokinase		-1.32942	Decreased
NCU05814	NCU05814	hypothetical protein		-1.32901	Decreased
NCU01473	NCU01473	mitochondrial large ribosomal subunit YmL35		-1.32898	Decreased
NCU02013	NCU02013	hypothetical protein		-1.32883	Decreased
NCU05163	NCU05163	hypothetical protein		-1.32684	Decreased
NCU08620	NCU08620	40S ribosomal protein S16		-1.32676	Decreased
NCU05826	NCU05826	hypothetical protein		-1.32434	Decreased
NCU04331	crp-4	cytoplasmic ribosomal protein-4; 60s ribosomal protein l5		-1.32181	Decreased
NCU05683	NCU05683	dihydroxy-acid dehydratase		-1.32109	Decreased
NCU16757	NCU16757	H/ACA ribonucleoprotein complex subunit 1		-1.32107	Decreased
NCU03806	cyh-2	cycloheximide resistant-2; ribosomal protein L27a.e		-1.32046	Decreased
NCU08888	NCU08888	phenylalanyl-tRNA synthetase subunit beta		-1.32029	Decreased
NCU06935	NCU06935	hypothetical protein		-1.31792	Decreased
NCU03102	NCU03102	40S ribosomal protein S11		-1.31721	Decreased
NCU05023	NCU05023	hypothetical protein		-1.31478	Decreased
NCU00602	NCU00602	siroheme synthase		-1.31467	Decreased
NCU08364	NCU08364	choline sulfatase		-1.31279	Decreased
NCU02530	NCU02530	cytochrome c oxidase copper chaperone Cox17		-1.31264	Decreased
NCU02905	NCU02905	60S ribosomal protein L23		-1.31256	Decreased
NCU02707	NCU02707	60S ribosomal protein L6		-1.31249	Decreased
NCU06226	NCU06226	60S ribosomal protein L25		-1.31115	Decreased
NCU08960	NCU08960	hypothetical protein		-1.31086	Decreased
NCU09649	NCU09649	metallophosphoesterase; metallophosphoesterase, variant		-1.30884	Decreased
NCU06914	NCU06914	histidyl-tRNA synthetase		-1.30866	Decreased
NCU00554	hom-1	homoserine-1; aspartate-semialdehyde dehydrogenase		-1.30811	Decreased
NCU02475	NCU02475	glycine dehydrogenase		-1.30781	Decreased
NCU09674	NCU09674	O-methyltransferase family 3		-1.30616	Decreased
NCU08111	NCU08111	arginine N-methyltransferase 2		-1.30465	Decreased
NCU11337	NCU11337	hypothetical protein		-1.30333	Decreased
NCU07562	NCU07562	60S ribosomal protein L43		-1.30246	Decreased
NCU08500	NCU08500	40S ribosomal protein S8; 40S ribosomal protein S8, variant		-1.30223	Decreased
NCU05561	cmt	copper metallothionein		-1.30102	Decreased
NCU00225	NCU00225	hypothetical protein		-1.29835	Decreased
NCU09708	NCU09708	PDCD2 C terminal domain-containing protein		-1.29819	Decreased
NCU00258	crp-15	cytoplasmic ribosomal protein-15; 40s ribosomal protein s7		-1.29795	Decreased
NCU03038	NCU03038	40S ribosomal protein S13		-1.2973	Decreased
NCU09504	NCU09504	hypothetical protein		-1.2971	Decreased
NCU08389	NCU08389	60S ribosomal protein L20; 60S ribosomal protein L20, variant		-1.29639	Decreased
NCU06924	NCU06924	kynurenine 3-monooxygenase		-1.29635	Decreased
NCU06970	NCU06970	ribose-phosphate pyrophosphokinase II; ribose-phosphate pyrophosphokinase II, variant		-1.29616	Decreased
NCU02359	NCU02359	hypothetical protein		-1.29451	Decreased
NCU04647	NCU04647	actin binding protein		-1.29403	Decreased
NCU06090	NCU06090	hypothetical protein		-1.29307	Decreased
NCU06428	NCU06428	pseudouridine synthase TruD/Pus7		-1.29288	Decreased
NCU06457	NCU06457	asparaginyl-tRNA synthetase		-1.29246	Decreased
NCU07409	NCU07409	hypothetical protein		-1.29235	Decreased
NCU02509	NCU02509	60S ribosomal protein L11		-1.29222	Decreased
NCU04106	NCU04106	hypothetical protein; hypothetical protein, variant		-1.29056	Decreased
NCU07386	NCU07386	Fe superoxide dismutase		-1.29032	Decreased
NCU06214	NCU06214	hypothetical protein		-1.28982	Decreased
NCU08228	NCU08228	UDP-glucose dehydrogenase		-1.28894	Decreased
NCU04735	NCU04735	hypothetical protein		-1.28836	Decreased
NCU09463	leu-6	leucine-6; leucyl-tRNA synthetase		-1.28823	Decreased
NCU08475	NCU08475	hypothetical protein		-1.28791	Decreased
NCU03575	NCU03575	isoleucyl-tRNA synthetase		-1.28723	Decreased
NCU03230	NCU03230	mitochondrial ribosomal protein subunit S18		-1.28529	Decreased
NCU04817	NCU04817	electron transfer protein 1		-1.28426	Decreased
NCU05599	NCU05599	40S ribosomal protein S28		-1.28413	Decreased
NCU16328	NCU16328	hypothetical protein		-1.28266	Decreased
NCU06364	NCU06364	GDSL lipase/acylhydrolase		-1.28169	Decreased
NCU05217	NCU05217	RNA exonuclease 4		-1.27798	Decreased
NCU00270	NCU00270	hypothetical protein		-1.27734	Decreased
NCU00464	NCU00464	60S ribosomal protein L32		-1.27687	Decreased
NCU06892	NCU06892	40S ribosomal protein S20		-1.27037	Decreased
NCU08663	NCU08663	nonsense-mediated mRNA decay protein 3		-1.27025	Decreased
NCU03703	NCU03703	60S ribosomal protein L17		-1.26799	Decreased
NCU01772	NCU01772	DNA-directed RNA polymerase III polypeptide		-1.2676	Decreased
NCU01776	NCU01776	60S ribosomal protein L15		-1.26672	Decreased
NCU03950	NCU03950	hypothetical protein		-1.26622	Decreased
NCU06992	NCU06992	DNA repair protein Nse1		-1.26611	Decreased
NCU04087	NCU04087	Aha1 domain-containing protein		-1.26584	Decreased
NCU05989	NCU05989	hypothetical protein; hypothetical protein, variant		-1.26527	Decreased
NCU00404	NCU00404	RNA processing factor 1		-1.26226	Decreased
NCU09004	NCU09004	eukaryotic translation initiation factor 6		-1.26138	Decreased
NCU08963	NCU08963	60S ribosomal protein L30		-1.25975	Decreased
NCU04285	NCU04285	hypothetical protein		-1.25921	Decreased
NCU06659	NCU06659	GTP-binding protein		-1.25672	Decreased
NCU00232	NCU00232	hypothetical protein		-1.25569	Decreased
NCU03635	NCU03635	60S ribosomal protein L38		-1.25442	Decreased
NCU00413	NCU00413	60S ribosomal protein L2		-1.25373	Decreased
NCU05261	NCU05261	ATP-dependent protease La		-1.2537	Decreased
NCU05552	NCU05552	hypothetical protein		-1.25337	Decreased
NCU05554	un-25	unknown-25; 60S ribosomal protein L13		-1.25215	Decreased
NCU05233	NCU05233	p60 domain-containing protein		-1.25214	Decreased
NCU07857	NCU07857	60S ribosomal protein L34		-1.25155	Decreased
NCU01283	NCU01283	hypothetical protein; hypothetical protein, variant		-1.2512	Decreased
NCU07830	crp-2	cytoplasmic ribosomal protein-2; 40S ribosomal protein S14		-1.24922	Decreased
NCU05810	cpc-2	cross pathway control-2; guanine nucleotide-binding protein subunit beta-like protein		-1.24919	Decreased
NCU01070	NCU01070	hypothetical protein		-1.24841	Decreased
NCU05153	NCU05153	carbohydrate O-acetyltransferase		-1.24815	Decreased
NCU07956	NCU07956	pre-rRNA-processing protein PNO1		-1.24554	Decreased
NCU01474	NCU01474	60S ribosomal protein L4; 60S ribosomal protein L4, variant		-1.24495	Decreased
NCU08195	NCU08195	arginyl-tRNA synthetase		-1.24479	Decreased
NCU11331	NCU11331	hypothetical protein		-1.24357	Decreased
NCU04020	NCU04020	lysyl-tRNA synthetase		-1.24344	Decreased
NCU00473	NCU00473	hypothetical protein		-1.24237	Decreased
NCU03624	NCU03624	hypothetical protein		-1.23971	Decreased
NCU05890	NCU05890	hypothetical protein		-1.23869	Decreased
NCU01827	NCU01827	60S ribosomal protein L27		-1.23816	Decreased
NCU09109	NCU09109	60S ribosomal protein L33		-1.2379	Decreased
NCU01949	un-16	unknown-16; 40S ribosomal protein S9		-1.23738	Decreased
NCU03646	NCU03646	hypothetical protein; hypothetical protein, variant		-1.23706	Decreased
NCU07954	NCU07954	hypothetical protein		-1.23565	Decreased
NCU06168	NCU06168	diphthamide biosynthesis protein 2		-1.23474	Decreased
NCU06112	NCU06112	glutamate decarboxylase		-1.2345	Decreased
NCU04097	NCU04097	ABC transporter		-1.23418	Decreased
NCU01650	NCU01650	hypothetical protein		-1.23204	Decreased
NCU04806	NCU04806	hypothetical protein		-1.23172	Decreased
NCU08502	NCU08502	40S ribosomal protein S6; 40S ribosomal protein S6, variant 1|40S ribosomal protein S6, variant 2		-1.22951	Decreased
NCU08952	NCU08952	translation regulator GCD7		-1.22895	Decreased
NCU00087	ppm-1	pentose phosphate metabolism-1; 6-phosphogluconolactonase		-1.22753	Decreased
NCU02196	NCU02196	taurine catabolism dioxygenase TauD		-1.22664	Decreased
NCU16844	NCU16844	hypothetical protein		-1.22566	Decreased
NCU04334	NCU04334	chaperonin		-1.22547	Decreased
NCU06336	NCU06336	N2,N2-dimethylguanosine tRNA methyltransferase		-1.22543	Decreased
NCU06558	NCU06558	D-amino-acid oxidase		-1.22522	Decreased
NCU08903	NCU08903	Nop10 family nucleolar RNA-binding protein		-1.2216	Decreased
NCU09267	NCU09267	copper radical oxidase		-1.22094	Decreased
NCU00567	arg-6	arginine-6; Arg-6 protein|Arg-6 protein, variant		-1.21876	Decreased
NCU07481	NCU07481	morphogenesis protein		-1.21783	Decreased
NCU03653	NCU03653	hypothetical protein		-1.21698	Decreased
NCU00261	NCU00261	CTP synthase		-1.21637	Decreased
NCU00451	NCU00451	hypothetical protein		-1.21529	Decreased
NCU06983	NCU06983	hypothetical protein		-1.21434	Decreased
NCU06743	NCU06743	hypothetical protein		-1.21416	Decreased
NCU01023	NCU01023	50S ribosomal protein L17		-1.21411	Decreased
NCU07678	NCU07678	hypothetical protein; hypothetical protein, variant		-1.21206	Decreased
NCU09108	NCU09108	hypothetical protein; hypothetical protein, variant		-1.21196	Decreased
NCU01221	NCU01221	60S ribosomal protein L16; 60S ribosomal protein L16, variant		-1.21086	Decreased
NCU04775	NCU04775	nicotinamide N-methyltransferase		-1.20889	Decreased
NCU01302	NCU01302	hydrolase		-1.20826	Decreased
NCU08158	NCU08158	dual specificity phosphatase		-1.20709	Decreased
NCU03194	NCU03194	phosphoribosylaminoimidazole carboxylase		-1.20665	Decreased
NCU06244	tim13	translocase of inner mitochondrial membrane, subunit 13; mitochondrial import inner membrane translocase subunit tim-13		-1.2059	Decreased
NCU01550	NCU01550	adenylate kinase cytosolic		-1.2043	Decreased
NCU07058	NCU07058	small nucleolar ribonucleoprotein complex subunit Utp14		-1.20233	Decreased
NCU01888	NCU01888	tRNA-specific adenosine deaminase; tRNA-specific adenosine deaminase, variant		-1.20099	Decreased
NCU07380	NCU07380	eukaryotic translation initiation factor 3		-1.20045	Decreased
NCU03988	NCU03988	60S ribosomal protein L18		-1.19955	Decreased
NCU08471	tca-9	tricarboxylic acid-9; succinyl-CoA ligase beta-chain		-1.19679	Decreased
NCU07784	NCU07784	SAM binding domain-containing protein		-1.19639	Decreased
NCU03139	his-3	histidine-3; histidine biosynthesis trifunctional protein		-1.19588	Decreased
NCU05426	NCU05426	WD repeat protein		-1.19451	Decreased
NCU00489	crp-10	cytoplasmic ribosomal protein-10; cytoplasmic ribosomal protein 10		-1.19369	Decreased
NCU03425	NCU03425	threonine synthase		-1.19296	Decreased
NCU00971	NCU00971	ribosomal protein S12		-1.19162	Decreased
NCU01780	NCU01780	hypothetical protein		-1.19144	Decreased
NCU00389	NCU00389	developmentally regulated GTP-binding protein 1		-1.19094	Decreased
NCU01317	NCU01317	60S ribosomal protein L12		-1.19065	Decreased
NCU00905	NCU00905	N-acylethanolamine amidohydrolase		-1.18971	Decreased
NCU05668	NCU05668	hypothetical protein		-1.18961	Decreased
NCU03282	NCU03282	3-hydroxyanthranilate 3,4-dioxygenase		-1.18933	Decreased
NCU03854	NCU03854	D-tyrosyl-tRNA(Tyr) deacylase		-1.1892	Decreased
NCU09206	NCU09206	hypothetical protein		-1.18919	Decreased
NCU06785	NCU06785	ATP-citrate synthase subunit 1		-1.18917	Decreased
NCU01816	alc-1	allantoicase-l; allantoicase		-1.18876	Decreased
NCU05899	NCU05899	flotillin domain-containing protein		-1.18799	Decreased
NCU05129	trp-2	tryptophan-2; anthranilate synthase component I		-1.1841	Decreased
NCU01469	NCU01469	hypothetical protein		-1.18311	Decreased
NCU01196	NCU01196	hypothetical protein		-1.1817	Decreased
NCU02658	NCU02658	ATP binding protein		-1.17898	Decreased
NCU01348	NCU01348	agmatinase		-1.17623	Decreased
NCU08409	trp-3	tryptophan-3; tryptophan synthetase		-1.17587	Decreased
NCU05526	lys-5	lysine-5; homocitrate synthase|homocitrate synthase, variant 1|homocitrate synthase, variant 2		-1.17565	Decreased
NCU03565	NCU03565	ribosomal protein L26		-1.1753	Decreased
NCU09789	ad-8	adenine-8; adenylosuccinate synthetase		-1.17458	Decreased
NCU10498	NCU10498	60S ribosomal protein L35		-1.174	Decreased
NCU10014	NCU10014	hypothetical protein		-1.17379	Decreased
NCU00979	NCU00979	60S acidic ribosomal protein P2		-1.17352	Decreased
NCU03948	NCU03948	amidohydrolase 3		-1.17331	Decreased
NCU01259	NCU01259	hypothetical protein		-1.17266	Decreased
NCU00092	NCU00092	rRNA-processing protein efg-1		-1.17231	Decreased
NCU02813	NCU02813	eukaryotic translation initiation factor 3 subunit M		-1.17087	Decreased
NCU04932	NCU04932	hypothetical protein; hypothetical protein, variant		-1.17042	Decreased
NCU04154	NCU04154	hypothetical protein		-1.1652	Decreased
NCU01595	NCU01595	SOF1		-1.16481	Decreased
NCU07922	NCU07922	elongation factor 3		-1.16418	Decreased
NCU08668	NCU08668	pre-rRNA-processing protein esf-2		-1.16235	Decreased
NCU08173	ecd-2	early conidial development-2; early conidial development-2 protein		-1.16049	Decreased
NCU03559	NCU03559	ubiquinol-cytochrome c reductase complex core protein 2 precursor; ubiquinol-cytochrome c reductase complex core protein 2		-1.16039	Decreased
NCU01227	tca-8	tricarboxylic acid-8; succinyl-CoA ligase alpha-chain		-1.15882	Decreased
NCU01000	NCU01000	X-Pro dipeptidyl-peptidase protein; X-Pro dipeptidyl-peptidase|X-Pro dipeptidyl-peptidase, variant		-1.15877	Decreased
NCU06332	NCU06332	alpha/beta hydrolase		-1.15773	Decreased
NCU04508	NCU04508	hypothetical protein		-1.15731	Decreased
NCU03363	frh	FRQ-interacting RNA helicase		-1.15686	Decreased
NCU02106	NCU02106	hypothetical protein		-1.15669	Decreased
NCU09506	NCU09506	hypothetical protein		-1.15657	Decreased
NCU06279	NCU06279	eukaryotic translation initiation factor 3		-1.15559	Decreased
NCU03607	NCU03607	threonine dehydratase catabolic		-1.15526	Decreased
NCU03135	NCU03135	hypothetical protein		-1.1551	Decreased
NCU03394	NCU03394	ribosomal protein S15		-1.15456	Decreased
NCU09489	NCU09489	phosphoglycerate mutase		-1.1491	Decreased
NCU09227	NCU09227	kelch repeat-containing protein		-1.14876	Decreased
NCU07849	thi-4	thiamine-4; thiamine-4, variant		-1.14867	Decreased
NCU02181	NCU02181	40S ribosomal protein S4		-1.14752	Decreased
NCU01203	NCU01203	hypothetical protein		-1.14483	Decreased
NCU06210	NCU06210	hypothetical protein		-1.14447	Decreased
NCU05032	NCU05032	60S ribosomal protein L40; 60S ribosomal protein L40, variant		-1.14379	Decreased
NCU00294	NCU00294	60S ribosomal protein L10a		-1.14346	Decreased
NCU07057	NCU07057	hypothetical protein		-1.1427	Decreased
NCU08344	NCU08344	60s ribosomal protein		-1.14217	Decreased
NCU07110	NCU07110	hypothetical protein		-1.14125	Decreased
NCU02571	NCU02571	acetyl-CoA acetyltransferase		-1.14074	Decreased
NCU02208	un-10	unknown-10; eukaryotic translation initiation factor 3		-1.13867	Decreased
NCU08882	NCU08882	NAD binding Rossmann fold oxidoreductase		-1.13838	Decreased
NCU03621	NCU03621	nuclear migration protein		-1.13819	Decreased
NCU09352	NCU09352	far upstream element-binding protein 2		-1.1368	Decreased
NCU02250	oli	oligomycin-resistant; ATP synthase subunit ATP9		-1.1359	Decreased
NCU00468	NCU00468	prephenate dehydrogenase; prephenate dehydrogenase, variant		-1.1357	Decreased
NCU01905	NCU01905	sorbitol dehydrogenase		-1.13533	Decreased
NCU09841	NCU09841	phosphotyrosine protein phosphatase		-1.13426	Decreased
NCU00676	NCU00676	F1-ATP synthase assembly protein		-1.13371	Decreased
NCU10029	NCU10029	peptide methionine sulfoxide reductase msrA		-1.13349	Decreased
NCU05602	NCU05602	hypothetical protein		-1.13288	Decreased
NCU04273	NCU04273	RNA-binding protein		-1.13147	Decreased
NCU03492	NCU03492	inositolphosphorylceramide-B C-26 hydroxylase		-1.13128	Decreased
NCU04219	NCU04219	hypothetical protein		-1.13058	Decreased
NCU03708	NCU03708	hypothetical protein		-1.12964	Decreased
NCU05667	acw-3	anchored cell wall protein-3; anchored cell wall protein 3		-1.12957	Decreased
NCU06532	NCU06532	dihydroorotate reductase PyrE		-1.12954	Decreased
NCU07014	crp-3	cytoplasmic ribosomal protein-3; 40S ribosomal protein S17		-1.12875	Decreased
NCU04410	NCU04410	tRNA ligase		-1.12687	Decreased
NCU07807	fba	fructose bisphosphate aldolase; fructose-bisphosphate aldolase|fructose-bisphosphate aldolase, variant		-1.12627	Decreased
NCU00103	NCU00103	hypothetical protein		-1.12398	Decreased
NCU07696	NCU07696	hypothetical protein		-1.12394	Decreased
NCU03152	NCU03152	DUF1348 domain-containing protein		-1.12351	Decreased
NCU08861	NCU08861	hypothetical protein		-1.12326	Decreased
NCU03638	NCU03638	hypothetical protein		-1.12234	Decreased
NCU02063	NCU02063	mitochondrial intermediate peptidase		-1.12184	Decreased
NCU04307	NCU04307	MSF1		-1.1213	Decreased
NCU00735	NCU00735	hypothetical protein		-1.12018	Decreased
NCU04284	NCU04284	hypothetical protein; hypothetical protein, variant		-1.11999	Decreased
NCU02372	NCU02372	N(6)-adenine-specific DNA methyltransferase 2		-1.11628	Decreased
NCU01300	NCU01300	imidazoleglycerol-phosphate dehydratase		-1.11605	Decreased
NCU08440	NCU08440	hypothetical protein		-1.11577	Decreased
NCU09505	NCU09505	hypothetical protein		-1.11364	Decreased
NCU03268	NCU03268	hypothetical protein		-1.11359	Decreased
NCU01245	NCU01245	hypothetical protein		-1.11259	Decreased
NCU04552	crp-5	cytoplasmic ribosomal protein-5; 40S ribosomal protein S26E		-1.11218	Decreased
NCU00211	NCU00211	mitochondrial ribosomal protein subunit L31		-1.11165	Decreased
NCU07436	NCU07436	hypothetical protein		-1.1114	Decreased
NCU00142	NCU00142	hypothetical protein		-1.11097	Decreased
NCU01121	NCU01121	hypothetical protein		-1.1104	Decreased
NCU05418	dys-1	deoxyhypusine synthase-1; deoxyhypusine synthase		-1.10995	Decreased
NCU02619	NCU02619	tRNA-dihydrouridine synthase 3		-1.10979	Decreased
NCU08504	NCU08504	hypothetical protein		-1.10869	Decreased
NCU00768	NCU00768	mRNA binding post-transcriptional regulator		-1.10849	Decreased
NCU16930	NCU16930	hypothetical protein		-1.10746	Decreased
NCU09475	NCU09475	40s ribosomal protein s5		-1.10591	Decreased
NCU01552	NCU01552	ribosomal protein S28; ribosomal protein S28, variant		-1.10587	Decreased
NCU04196	NCU04196	tRNA (adenine-N(1)-)-methyltransferase catalytic subunit trm61		-1.10398	Decreased
NCU16968	NCU16968	cytochrome c mitochondrial import factor		-1.10308	Decreased
NCU07534	qde-1	quelling-defective-1; RNA-dependent RNA polymerase		-1.10281	Decreased
NCU03150	NCU03150	60S ribosomal protein L24		-1.10269	Decreased
NCU00309	NCU00309	WSC domain-containing protein		-1.10172	Decreased
NCU08990	NCU08990	60S ribosomal protein L39		-1.10158	Decreased
NCU08352	cys-9	cysteine-9; thioredoxin-disulfide reductase		-1.1006	Decreased
NCU09809	NCU09809	mitochondrial copper ion transporter		-1.10036	Decreased
NCU00717	NCU00717	DUF1212 domain membrane protein		-1.09936	Decreased
NCU01438	naf-1	nucleosome assembly factor-1; nucleosome assembly protein		-1.09799	Decreased
NCU07755	NCU07755	tyrosyl-tRNA synthetase		-1.09776	Decreased
NCU03238	NCU03238	hypothetical protein; hypothetical protein, variant		-1.09775	Decreased
NCU02419	NCU02419	mitochondrial 37S ribosomal protein S17		-1.09483	Decreased
NCU08627	crp-7	cytoplasmic ribosomal protein-7; ribosomal protein CRP7|ribosomal protein CRP7, variant		-1.09333	Decreased
NCU01294	NCU01294	hydrolase		-1.09281	Decreased
NCU02628	NCU02628	hypothetical protein		-1.09225	Decreased
NCU07936	NCU07936	NMDA receptor-regulated protein 1		-1.08963	Decreased
NCU09120	NCU09120	lysine-specific histone demethylase Aof2		-1.08933	Decreased
NCU09157	NCU09157	hypothetical protein		-1.08834	Decreased
NCU08632	NCU08632	hypothetical protein		-1.08801	Decreased
NCU08329	NCU08329	mitochondrial ribosomal protein subunit L23		-1.08644	Decreased
NCU01744	en(am)-2	enhancer-2 of am; glutamate synthase|glutamate synthase, variant		-1.08549	Decreased
NCU04609	NCU04609	hypothetical protein		-1.08321	Decreased
NCU06246	NCU06246	ATP-dependent RNA helicase mrh-4		-1.08199	Decreased
NCU02748	NCU02748	rRNA-processing protein utp23; rRNA-processing protein utp23, variant		-1.0818	Decreased
NCU01343	NCU01343	TPR repeat protein		-1.08178	Decreased
NCU00920	NCU00920	isoleucyl-tRNA synthetase		-1.08106	Decreased
NCU09017	NCU09017	hypothetical protein		-1.0799	Decreased
NCU09676	NCU09676	hypothetical protein		-1.07698	Decreased
NCU08964	NCU08964	60S ribosomal protein L10		-1.07613	Decreased
NCU03347	nic-4	nicotinic acid-4; kynurenine-oxoglutarate transaminase 1		-1.07598	Decreased
NCU07398	NCU07398	hypothetical protein		-1.07569	Decreased
NCU03302	NCU03302	60S ribosomal protein L36		-1.07549	Decreased
NCU02157	NCU02157	COQ4		-1.07463	Decreased
NCU01021	NCU01021	eukaryotic translation initiation factor 3 subunit EifCf		-1.07427	Decreased
NCU08279	NCU08279	hypothetical protein		-1.07297	Decreased
NCU04553	ubi::crp-6	ubiquitin/cytoplasmic ribosomal protein-6; ubiquitin/ribosomal protein S27a|ubiquitin/ribosomal protein S27a, variant		-1.07265	Decreased
NCU00114	NCU00114	30S ribosomal protein S10		-1.07238	Decreased
NCU07466	NCU07466	cystathionine beta-synthase		-1.0718	Decreased
NCU07808	NCU07808	hypothetical protein		-1.07034	Decreased
NCU07929	NCU07929	eukaryotic translation initiation factor 3 subunit 3		-1.06992	Decreased
NCU06042	NCU06042	FAD dependent oxidoreductase		-1.06685	Decreased
NCU02470	NCU02470	hypothetical protein		-1.06649	Decreased
NCU07659	ace-4	acetate-4; pyruvate dehydrogenase complex		-1.06608	Decreased
NCU06047	NCU06047	40S ribosomal protein S2		-1.06476	Decreased
NCU07831	NCU07831	eukaryotic translation initiation factor 3		-1.06454	Decreased
NCU04289	NCU04289	hypothetical protein		-1.06311	Decreased
NCU03177	NCU03177	sco1		-1.06247	Decreased
NCU06958	NCU06958	mito ribosomal protein S21		-1.06202	Decreased
NCU10101	NCU10101	hypothetical protein		-1.05982	Decreased
NCU03915	NCU03915	hypothetical protein		-1.05736	Decreased
NCU08927	NCU08927	dihydroceramide delta(4)-desaturase		-1.05675	Decreased
NCU03738	NCU03738	40S ribosomal protein S29		-1.05628	Decreased
NCU08947	qcr8	ubiquinol-cytochrome-C reductase 8; ubiquinol-cytochrome-c reductase chain VIII		-1.05517	Decreased
NCU04856	gln-2	glutamine-2; glutamine synthetase|glutamine synthetase, variant		-1.05457	Decreased
NCU16769	NCU16769	flavodoxin and radical SAM domain-containing protein		-1.05067	Decreased
NCU08046	NCU08046	eukaryotic translation initiation factor 3		-1.04849	Decreased
NCU06103	NCU06103	mitochondrial translation initiation factor		-1.04845	Decreased
NCU08090	NCU08090	hypothetical protein		-1.04787	Decreased
NCU04720	nit-6	nitrate nonutilizer-6; nitrite reductase		-1.04744	Decreased
NCU02757	NCU02757	60S ribosomal protein L2		-1.04569	Decreased
NCU00775	tca-6	tricarboxylic acid-6; isocitrate dehydrogenase subunit 1		-1.04416	Decreased
NCU04292	NCU04292	branched-chain-amino-acid aminotransferase		-1.04403	Decreased
NCU01082	NCU01082	hypothetical protein		-1.04211	Decreased
NCU09894	NCU09894	CCAAT-box-binding transcription factor		-1.04152	Decreased
NCU01807	NCU01807	hypothetical protein		-1.0414	Decreased
NCU07293	NCU07293	hypothetical protein		-1.04034	Decreased
NCU07585	NCU07585	siroheme synthase		-1.03961	Decreased
NCU06431	NCU06431	40S ribosomal protein S22; 40S ribosomal protein S22, variant		-1.03941	Decreased
NCU06003	NCU06003	mannose-1-phosphate guanyltransferase		-1.03895	Decreased
NCU16635	NCU16635	hypothetical protein		-1.03848	Decreased
NCU07017	NCU07017	hypothetical protein		-1.03819	Decreased
NCU01784	NCU01784	pseudouridylate synthase 3; pseudouridylate synthase 3, variant		-1.03783	Decreased
NCU02256	NCU02256	exosome complex exonuclease Rrp6		-1.03462	Decreased
NCU02623	NCU02623	mitochondrial hypoxia responsive domain-containing protein		-1.03438	Decreased
NCU07933	NCU07933	hypothetical protein		-1.03403	Decreased
NCU11352	NCU11352	hypothetical protein		-1.03331	Decreased
NCU16720	NCU16720	hypothetical protein		-1.03331	Decreased
NCU05889	NCU05889	eukaryotic translation initiation factor 3 subunit 6		-1.03249	Decreased
NCU00475	NCU00475	40S ribosomal protein S18		-1.03234	Decreased
NCU01304	NCU01304	mitochondrial mRNA processing protein PET127		-1.03177	Decreased
NCU05251	NCU05251	DNA-directed RNA polymerase I polypeptide		-1.03127	Decreased
NCU00599	NCU00599	37S ribosomal protein Rsm22; mito ribosomal protein S22		-1.03062	Decreased
NCU05278	NCU05278	cytochrome P450 61		-1.03043	Decreased
NCU10062	NCU10062	hypothetical protein		-1.02907	Decreased
NCU08701	NCU08701	hypothetical protein		-1.02844	Decreased
NCU09303	NCU09303	hypothetical protein		-1.0269	Decreased
NCU01201	NCU01201	trm-112		-1.02679	Decreased
NCU01412	pro-3	proline-3; gamma-glutamyl phosphate reductase		-1.02651	Decreased
NCU06451	NCU06451	hypothetical protein		-1.02548	Decreased
NCU01966	NCU01966	60S ribosomal protein L37; 60S ribosomal protein L37, variant		-1.02405	Decreased
NCU07725	NCU07725	chorismate mutase		-1.02334	Decreased
NCU09476	NCU09476	40S ribosomal protein S25		-1.02322	Decreased
NCU11030	NCU11030	hypothetical protein		-1.0232	Decreased
NCU02795	hda-2	histone deacetylase-2; histone deacetylase phd1		-1.02317	Decreased
NCU08786	NCU08786	hypothetical protein		-1.02296	Decreased
NCU03274	NCU03274	hypothetical protein; hypothetical protein, variant		-1.02205	Decreased
NCU03922	NCU03922	hydroxymethylglutaryl-CoA synthase		-1.02163	Decreased
NCU00487	NCU00487	hypothetical protein		-1.02124	Decreased
NCU17114	NCU17114	hypothetical protein		-1.02111	Decreased
NCU06965	NCU06965	hypothetical protein		-1.02004	Decreased
NCU01485	NCU01485	hypothetical protein		-1.01968	Decreased
NCU12023	NCU12023	37S ribosomal protein MRP4; mito ribosomal protein S2		-1.0193	Decreased
NCU05698	NCU05698	hypothetical protein		-1.01809	Decreased
NCU06714	NCU06714	para-aminobenzoic acid synthetase		-1.01736	Decreased
NCU07697	tca-4	tricarboxylic acid-4; isocitrate dehydrogenase subunit 2		-1.01601	Decreased
NCU03516	NCU03516	mitochondrial ribosomal protein subunit L32		-1.01438	Decreased
NCU06731	NCU06731	hypothetical protein		-1.01379	Decreased
NCU03496	NCU03496	hypothetical protein		-1.01303	Decreased
NCU07182	NCU07182	40S ribosomal protein S24		-1.01236	Decreased
NCU00570	NCU00570	DNA-directed RNA polymerase III polypeptide		-1.01227	Decreased
NCU04412	NCU04412	hypothetical protein		-1.01226	Decreased
NCU04181	tom7	translocase of outer mitochondrial membrane 7; TOM7|TOM7, variant 1|TOM7, variant 2		-1.01201	Decreased
NCU07881	NCU07881	hypothetical protein		-1.01196	Decreased
NCU01692	cit-1	citrate synthase; mitochondrial citrate synthase		-1.01113	Decreased
NCU04641	NCU04641	FAD dependent oxidoreductase		-1.01082	Decreased
NCU01009	NCU01009	hypothetical protein		-1.01041	Decreased
NCU00395	NCU00395	mRNA processing protein		-1.01015	Decreased
NCU03231	NCU03231	mitochondrial chaperone BCS1		-1.00991	Decreased
NCU00040	NCU00040	eukaryotic translation initiation factor 3 110 kDa subunit		-1.00953	Decreased
NCU00634	NCU00634	ribosomal protein L14		-1.00951	Decreased
NCU15833	NCU15833	hypothetical protein		-1.0091	Decreased
NCU05027	NCU05027	hypothetical protein		-1.00893	Decreased
NCU06450	NCU06450	mitochondrial ribosomal protein		-1.00877	Decreased
NCU08820	NCU08820	hypothetical protein		-1.00789	Decreased
NCU11012	NCU11012	DNA-directed RNA polymerase I		-1.00698	Decreased
NCU03094	NCU03094	hypothetical protein		-1.00683	Decreased
NCU07507	NCU07507	hypothetical protein; hypothetical protein, variant		-1.00635	Decreased
NCU06343	NCU06343	hypothetical protein; hypothetical protein, variant		-1.00632	Decreased
NCU09218	NCU09218	RNA methylase; RNA methylase, variant		-1.00376	Decreased
NCU06114	NCU06114	hypothetical protein		-1.00214	Decreased
NCU06971	xlr-1	xylan degradation regulator-1; transcriptional activator xlnR	TF: Zn2Cys6;	1.09548	Increased
NCU07180	NCU07180	hypothetical protein	TF: Zn2Cys6;	1.15895	Increased
NCU09641	NCU09641	hypothetical protein	TF: Zn2Cys6;	1.22026	Increased
NCU06324	NCU06324	hypothetical protein	TF: Zn2Cys6;	2.00213	Increased
NCU04866	ada-6	all development altered-6; ADA-6	TF: Zn2Cys6;	2.53203	Increased
NCU02307	NCU02307	hypothetical protein	TF: Zn2Cys6;	2.69621	Increased
NCU05767	NCU05767	PRO1A C6 Zink-finger protein	TF: Zn2Cys6;	3.95904	Increased
NCU08634	NCU08634	hypothetical protein	TF: Misc;	1.06314	Increased
NCU06173	NCU06173	hypothetical protein; hypothetical protein, variant	TF: Misc ;	1.10161	Increased
NCU05909	NCU05909	hypothetical protein	TF: C2H2;	1.01824	Increased
NCU04179	sah-1	short aerial hyphae-1; C2H2 transcription factor	TF: C2H2;	1.23347	Increased
NCU04848	NCU04848	hypothetical protein	TF: C2H2;	1.24918	Increased
NCU03043	NCU03043	C2H2 finger domain-containing protein FlbC	TF: C2H2;	1.55116	Increased
NCU06920	NCU06920	hypothetical protein	TF: C2H2;	1.67227	Increased
NCU02487	NCU02487	hypothetical protein	TF: C2H2;	2.60839	Increased
NCU01209	NCU01209	hypothetical protein	TF: BZIP;	1.11112	Increased
NCU08055	NCU08055	b-ZIP transcription factor IDI4	TF: BZIP;	1.25111	Increased
NCU06380	NCU06380	zinc transporter YKE4	TCDB: The Zinc (Zn<sup>2+</sup>)-Iron (Fe<sup>2+</sup>) Permease (ZIP) Family;	1.11198	Increased
NCU11414	tzn-2	plasma membrane zinc ion transporter	TCDB: The Zinc (Zn<sup>2+</sup>)-Iron (Fe<sup>2+</sup>) Permease (ZIP) Family;	1.47888	Increased
NCU02887	NCU02887	voltage-gated potassium channel beta-2 subunit	TCDB: The Voltage-gated K<sup>+</sup> Channel &beta;-subunit (Kv&beta;) Family;	1.69005	Increased
NCU06009	NCU06009	oxidoreductase	TCDB: The Voltage-gated K<sup>+</sup> Channel &beta;-subunit (Kv&beta;) Family;	1.72129	Increased
NCU04778	NCU04778	carbonic anhydrase	TCDB: The Sulfate Permease (SulP) Family;	3.03886	Increased
NCU01140	NCU01140	NAD(P) transhydrogenase	TCDB: The Proton-translocating Transhydrogenase (PTH) Family;	1.49515	Increased
NCU00608	NCU00608	AMP-binding enzyme	TCDB: The Proposed Fatty Acid Transporter (FAT) Family;	1.07998	Increased
NCU01654	NCU01654	long-chain-fatty-acid-CoA ligase 1	TCDB: The Proposed Fatty Acid Transporter (FAT) Family;	1.18637	Increased
NCU03295	NCU03295	4-coumarate-CoA ligase 1	TCDB: The Proposed Fatty Acid Transporter (FAT) Family;	1.48491	Increased
NCU00677	NCU00677	phenylacetyl-CoA ligase	TCDB: The Proposed Fatty Acid Transporter (FAT) Family;	1.56423	Increased
NCU05851	NCU05851	4-coumarate-CoA ligase 1	TCDB: The Proposed Fatty Acid Transporter (FAT) Family;	1.73502	Increased
NCU00129	NCU00129	AMP-binding domain-containing protein	TCDB: The Proposed Fatty Acid Transporter (FAT) Family;	2.43754	Increased
NCU10546	NCU10546	4-coumarate-CoA ligase	TCDB: The Proposed Fatty Acid Transporter (FAT) Family;	3.52095	Increased
NCU01957	NCU01957	AR2	TCDB: The P-type ATPase (P-ATPase) Superfamily;	1.98503	Increased
NCU07531	NCU07531	copper-transporting ATPase	TCDB: The P-type ATPase (P-ATPase) Superfamily;	2.13331	Increased
NCU08147	ph7	P-type ATPase; Na or K P-type ATPase	TCDB: The P-type ATPase (P-ATPase) Superfamily;	2.61288	Increased
NCU08397	NCU08397	hypothetical protein	TCDB: The Oligopeptide Transporter (OPT) Family;	1.16042	Increased
NCU17261	NCU17261	hypothetical protein	TCDB: The Oligopeptide Transporter (OPT) Family;	1.60791	Increased
NCU07894	NCU07894	oligopeptide transporter 2	TCDB: The Oligopeptide Transporter (OPT) Family;	2.38313	Increased
NCU02127	NCU02127	methylcrotonoyl-CoA carboxylase subunit beta	TCDB: The Na<sup>+</sup>-transporting Carboxylic Acid Decarboxylase (NaT-DC) Family;	1.80748	Increased
NCU00755	NCU00755	hypothetical protein	TCDB: The Multidrug/Oligosaccharidyl-lipid/Polysaccharide (MOP) Flippase Superfamily;	1.01958	Increased
NCU07578	NCU07578	peroxisomal adenine nucleotide transporter 1	TCDB: The Mitochondrial Carrier (MC) Family ;	1.21296	Increased
NCU03556	NCU03556	peroxisomal membrane protein Pmp47	TCDB: The Mitochondrial Carrier (MC) Family ;	2.09165	Increased
NCU10732	NCU10732	mitochondrial dicarboxylate transporter; mitochondrial dicarboxylate transporter, variant	TCDB: The Mitochondrial Carrier (MC) Family ;	2.47438	Increased
NCU08489	NCU08489	transporter SMF1/ESP1	TCDB: The Metal Ion (Mn<sup>2+</sup>-iron) Transporter (Nramp) Family;	3.11413	Increased
NCU08052	NCU08052	aquaporin	TCDB: The Major Intrinsic Protein (MIP) Family;	1.32371	Increased
NCU00195	NCU00195	MFS transporter	TCDB: The Major Facilitator Superfamily (MFS);	1.00211	Increased
NCU05990	NCU05990	cell surface receptor/MFS transporter; cell surface receptor/MFS transporter, variant 1|cell surface receptor/MFS transporter, variant 2	TCDB: The Major Facilitator Superfamily (MFS);	1.01688	Increased
NCU01868	NCU01868	MFS maltose permease MalP	TCDB: The Major Facilitator Superfamily (MFS);	1.07231	Increased
NCU03402	NCU03402	membrane transporter	TCDB: The Major Facilitator Superfamily (MFS);	1.08041	Increased
NCU09771	NCU09771	DUF895 domain membrane protein	TCDB: The Major Facilitator Superfamily (MFS);	1.11103	Increased
NCU17257	NCU17257	hypothetical protein	TCDB: The Major Facilitator Superfamily (MFS);	1.31307	Increased
NCU16370	NCU16370	hypothetical protein	TCDB: The Major Facilitator Superfamily (MFS);	1.31925	Increased
NCU09978	NCU09978	hypothetical protein	TCDB: The Major Facilitator Superfamily (MFS);	1.32667	Increased
NCU03789	NCU03789	MFS drug transporter	TCDB: The Major Facilitator Superfamily (MFS);	1.33295	Increased
NCU00875	NCU00875	hypothetical protein	TCDB: The Major Facilitator Superfamily (MFS);	1.36812	Increased
NCU01231	NCU01231	carboxylic acid transporter	TCDB: The Major Facilitator Superfamily (MFS);	1.38121	Increased
NCU07054	NCU07054	sugar transporter 4	TCDB: The Major Facilitator Superfamily (MFS);	1.44551	Increased
NCU02653	NCU02653	allantoate permease	TCDB: The Major Facilitator Superfamily (MFS);	1.50047	Increased
NCU07199	NCU07199	major myo-inositol transporter iolT	TCDB: The Major Facilitator Superfamily (MFS);	1.52826	Increased
NCU00803	NCU00803	MFS transporter; MFS transporter, variant	TCDB: The Major Facilitator Superfamily (MFS);	1.54349	Increased
NCU04886	NCU04886	MFS multidrug transporter	TCDB: The Major Facilitator Superfamily (MFS);	1.54496	Increased
NCU09654	NCU09654	MFS transporter	TCDB: The Major Facilitator Superfamily (MFS);	1.56287	Increased
NCU09039	NCU09039	hypothetical protein	TCDB: The Major Facilitator Superfamily (MFS);	1.77611	Increased
NCU06522	NCU06522	MFS maltose permease	TCDB: The Major Facilitator Superfamily (MFS);	1.81577	Increased
NCU06860	NCU06860	MFS multidrug transporter	TCDB: The Major Facilitator Superfamily (MFS);	1.87394	Increased
NCU04568	NCU04568	pantothenate transporter liz1	TCDB: The Major Facilitator Superfamily (MFS);	1.9966	Increased
NCU04391	NCU04391	MFS aflatoxin efflux pump	TCDB: The Major Facilitator Superfamily (MFS);	2.05007	Increased
NCU00821	NCU00821	sugar transporter	TCDB: The Major Facilitator Superfamily (MFS);	2.1006	Increased
NCU05519	NCU05519	MFS transporter	TCDB: The Major Facilitator Superfamily (MFS);	2.17206	Increased
NCU09287	NCU09287	sugar transporter	TCDB: The Major Facilitator Superfamily (MFS);	2.21454	Increased
NCU09698	NCU09698	hypothetical protein	TCDB: The Major Facilitator Superfamily (MFS);	2.28555	Increased
NCU09795	NCU09795	hypothetical protein	TCDB: The Major Facilitator Superfamily (MFS);	2.39725	Increased
NCU06384	NCU06384	MFS sugar transporter	TCDB: The Major Facilitator Superfamily (MFS);	2.49285	Increased
NCU05597	asd-3	ascus development-3; ascus development protein 3	TCDB: The Major Facilitator Superfamily (MFS);	2.56102	Increased
NCU09358	NCU09358	hexose carrier protein	TCDB: The Major Facilitator Superfamily (MFS);	2.6477	Increased
NCU06138	NCU06138	quinate permease	TCDB: The Major Facilitator Superfamily (MFS);	2.80456	Increased
NCU08152	NCU08152	high affinity glucose transporter	TCDB: The Major Facilitator Superfamily (MFS);	3.23141	Increased
NCU06159	NCU06159	MFS transporter	TCDB: The Major Facilitator Superfamily (MFS);	3.27097	Increased
NCU02188	NCU02188	sugar transporter	TCDB: The Major Facilitator Superfamily (MFS);	3.36014	Increased
NCU02238	NCU02238	pantothenate transporter liz1	TCDB: The Major Facilitator Superfamily (MFS);	3.51564	Increased
NCU08114	cdt-2	cellodextrin transport-2; hexose transporter	TCDB: The Major Facilitator Superfamily (MFS);	3.59859	Increased
NCU08715	NCU08715	hypothetical protein	TCDB: The Major Facilitator Superfamily (MFS);	3.64209	Increased
NCU05585	NCU05585	MFS quinate transporter	TCDB: The Major Facilitator Superfamily (MFS);	3.74052	Increased
NCU00782	NCU00782	pantothenate transporter liz1	TCDB: The Major Facilitator Superfamily (MFS);	3.77459	Increased
NCU01132	NCU01132	MFS monosaccharide transporter	TCDB: The Major Facilitator Superfamily (MFS);	3.97323	Increased
NCU00988	NCU00988	MFS quinate transporter	TCDB: The Major Facilitator Superfamily (MFS);	4.6613	Increased
NCU05853	cbt-1	cellobionic acid transporter	TCDB: The Major Facilitator Superfamily (MFS);	4.69664	Increased
NCU08428	NCU08428	MFS transporter	TCDB: The Major Facilitator Superfamily (MFS);	5.06761	Increased
NCU09027	NCU09027	MFS transporter	TCDB: The Major Facilitator Superfamily (MFS);	5.11749	Increased
NCU09023	NCU09023	laccase 2	TCDB: The Iron/Lead Transporter (ILT) Superfamily;	1.50281	Increased
NCU10055	nop-1	new eukaryotic opsin-1; opsin-1	TCDB: The Ion-translocating Microbial Rhodopsin (MR) Family;	1.89565	Increased
NCU09792	NCU09792	UDP-galactose transporter Gms1	TCDB: The Drug/Metabolite Transporter (DMT) Superfamily;	1.92631	Increased
NCU00830	tcu-1	ctr copper transporter	TCDB: The Copper Transporter (Ctr) Family;	1.29552	Increased
NCU07709	NCU07709	cation efflux system protein czcD	TCDB: The Cation Diffusion Facilitator (CDF) Family;	1.70794	Increased
NCU05157	NCU05157	cation diffusion facilitator 10	TCDB: The Cation Diffusion Facilitator (CDF) Family;	1.90085	Increased
NCU01611	NCU01611	carnitine acetyl transferase	TCDB: The Carnitine O-Acyl Transferase (CrAT) Family;	1.66294	Increased
NCU09830	mig-12	menadione-induced gene-12; ABC multidrug transporter	TCDB: The ATP-binding Cassette (ABC) Superfamily;	1.15116	Increased
NCU03228	NCU03228	heavy metal tolerance protein	TCDB: The ATP-binding Cassette (ABC) Superfamily;	2.02886	Increased
NCU00290	NCU00290	ABC transporter	TCDB: The ATP-binding Cassette (ABC) Superfamily;	2.55351	Increased
NCU00765	aap-2	amino acid permease-2; amino acid permease 2	TCDB: The Amino Acid-Polyamine-Organocation (APC) Family;	1.18032	Increased
NCU05852	NCU05852	glucuronan lyase A	CAZY: PL20;	2.12768	Increased
NCU04029	NCU04029	thioesterase	CAZY: GT4;	1.98567	Increased
NCU02213	NCU02213	hypothetical protein	CAZY: GT31;	1.57255	Increased
NCU05239	NCU05239	chitin synthase A	CAZY: GT2;	1.0682	Increased
NCU00679	NCU00679	hypothetical protein	CAZY: GT1;	1.29506	Increased
NCU08625	NCU08625	hypothetical protein	CAZY: GT1;	1.34107	Increased
NCU09425	NCU09425	NdvB protein	CAZY: GH94;	1.66595	Increased
NCU09924	NCU09924	BNR/Asp-box repeat protein	CAZY: GH93;	2.29238	Increased
NCU04798	NCU04798	alpha-1,2-mannosidase subfamily	CAZY: GH92;	1.23856	Increased
NCU07269	NCU07269	alpha-1,2-mannosidase	CAZY: GH92;	3.57769	Increased
NCU07076	gh81-1	glycosylhydrolase 81-1; endo-1,3-beta-glucanase	CAZY: GH81;	1.93857	Increased
NCU00937	NCU00937	beta-glucuronidase	CAZY: GH79;	4.17856	Increased
NCU02216	gh76-6	glycosylhydrolase family 76-6; cell wall glycosyl hydrolase Dfg5	CAZY: GH76;	1.09845	Increased
NCU02909	NCU02909	chitosanase	CAZY: GH75;	1.70882	Increased
NCU07340	cbh-1	cellobiohydrolase-1; exoglucanase 1	CAZY: GH7,CBM1;	1.42937	Increased
NCU06505	NCU06505	glucanase B	CAZY: GH64;	2.71141	Increased
NCU07898	pmo-3	endoglucanase IV	CAZY: GH61;	1.61734	Increased
NCU02240	gh61-1	glycosylhydrolase family 61-1; endoglucanase II	CAZY: GH61,CBM1;	1.92741	Increased
NCU07190	gh6-3	glycosylhydrolase family 6-3; exoglucanase 3	CAZY: GH6;	1.00634	Increased
NCU05105	NCU05105	glucan endo-1,3-beta-glucosidase	CAZY: GH55;	1.10784	Increased
NCU08097	NCU08097	exo-beta-1,3-glucanase	CAZY: GH55;	1.56811	Increased
NCU09791	NCU09791	beta-1,3-exoglucanase	CAZY: GH55;	1.61079	Increased
NCU02343	NCU02343	alpha-L-arabinofuranosidase 2	CAZY: GH51;	2.14641	Increased
NCU07067	gh47-5	glycosylhydrolase 47-5; mannosyl-oligosaccharide alpha-1,2-mannosidase	CAZY: GH47;	2.12767	Increased
NCU09028	gh47-8	glycosylhydrolase 47-8; class I alpha-mannosidase	CAZY: GH47;	2.66329	Increased
NCU01900	NCU01900	xylosidase/arabinosidase	CAZY: GH43;	2.0104	Increased
NCU09652	NCU09652	beta-xylosidase	CAZY: GH43;	2.15862	Increased
NCU00943	tre-1	trehalase-1; trehalase	CAZY: GH37;	1.76831	Increased
NCU04623	gh35-2	glycosylhydrolase family 35-2; beta-galactosidase	CAZY: GH35;	1.08246	Increased
NCU04885	NCU04885	alpha-xylosidase	CAZY: GH31;	1.22168	Increased
NCU09281	gh31-1	glycosylhydrolase 31-1; alpha-glucosidase	CAZY: GH31;	3.27356	Increased
NCU00709	gh3-8	glycosylhydrolase family 3-8; beta-xylosidase	CAZY: GH3;	1.08297	Increased
NCU04952	gh3-4	glycosyl hydrolase family 3-4; beta-D-glucoside glucohydrolase	CAZY: GH3;	1.9432	Increased
NCU08755	gh3-3	glycosylhydrolase 3-3; beta-glucosidase 1	CAZY: GH3;	1.98081	Increased
NCU09923	gh3-7	glycosylhydrolase family 3-7; beta-xylosidase	CAZY: GH3;	2.2154	Increased
NCU06961	gh28-2	glycosylhydrolase family 28-2; exopolygalacturonase	CAZY: GH28;	1.85873	Increased
NCU00985	NCU00985	hydrolase	CAZY: GH2;	2.14738	Increased
NCU05956	gh2-2	glycosylhydrolase family 2-2; beta-galactosidase	CAZY: GH2;	2.48189	Increased
NCU04883	gh18-4	glycosyl hydrolase family 18-4; chitinase 1	CAZY: GH18;	2.09522	Increased
NCU00061	NCU00061	hypothetical protein	CAZY: GH16;	1.41535	Increased
NCU04959	NCU04959	secreted glucosidase	CAZY: GH16;	1.46753	Increased
NCU04168	NCU04168	hypothetical protein	CAZY: GH16;	2.17966	Increased
NCU04431	NCU04431	endo-1,3(4)-beta-glucanase	CAZY: GH16;	2.38936	Increased
NCU03098	NCU03098	glycosyl hydrolase	CAZY: GH15;	2.60442	Increased
NCU06523	gh13-4	glycosylhydrolase family 13-4; alpha-glucosidase	CAZY: GH13; TCDB: The rBAT Transport Accessory Protein (rBAT) Family;	3.08036	Increased
NCU09486	gh13-3	glycosyl hydrolase family 13-3; glucan 1,4-alpha-maltohexaosidase	CAZY: GH13;	1.18546	Increased
NCU08371	NCU08371	hypothetical protein	CAZY: GH125;	1.12568	Increased
NCU05819	NCU05819	DUF1237 domain-containing protein	CAZY: GH125;	2.81494	Increased
NCU06143	NCU06143	hypothetical protein	CAZY: GH115;	2.28808	Increased
NCU07225	gh11-2	glycosylhydrolase 11-2; endo-1,4-beta-xylanase 2	CAZY: GH11,CBM1;	1.88055	Increased
NCU02654	NCU02654	glycosyl hydrolase family 88	CAZY: GH105;	1.29621	Increased
NCU07130	gh10-4	glycosylhydrolase 10-4; endo-beta-1,4-D-xylanase	CAZY: GH10;	2.01075	Increased
NCU08189	gh10-2	glycosylhydrolase family 10-2; endo-1,4-beta-xylanase	CAZY: GH10;	2.26537	Increased
NCU00130	gh1-1	glycosylhydrolase family 1-1; beta-glucosidase|beta-glucosidase, variant	CAZY: GH1;	2.12212	Increased
NCU00173	NCU00173	esterase D	CAZY: CEnc;	1.39735	Increased
NCU10045	NCU10045	pectinesterase; pectinesterase, variant	CAZY: CE8;	1.003	Increased
NCU05159	NCU05159	acetylxylan esterase	CAZY: CE5,CBM1;	1.20994	Increased
NCU09508	NCU09508	chitin deacetylase	CAZY: CE4;	1.59167	Increased
NCU09491	NCU09491	feruloyl esterase B	CAZY: CE1;	1.55705	Increased
NCU04996	NCU04996	hypothetical protein		1.0071	Increased
NCU06530	NCU06530	palmitoyl-protein thioesterase		1.01073	Increased
NCU16557	NCU16557	hypothetical protein		1.011	Increased
NCU04520	NCU04520	hypothetical protein; hypothetical protein, variant		1.01174	Increased
NCU04655	NCU04655	hypothetical protein		1.01324	Increased
NCU05936	NCU05936	hypothetical protein		1.01374	Increased
NCU03451	NCU03451	hypothetical protein		1.01661	Increased
NCU00658	mb-3	male barren-3; male barren-3 protein		1.01714	Increased
NCU10651	NCU10651	chitin binding protein		1.01747	Increased
NCU07210	NCU07210	hypothetical protein		1.01757	Increased
NCU08719	NCU08719	glutamyl-tRNA(Gln) amidotransferase subunit A		1.01912	Increased
NCU07661	NCU07661	hypothetical protein		1.01967	Increased
NCU04990	fi	fissure; protein serine/threonine kinase		1.02072	Increased
NCU02688	NCU02688	ubiquitin-conjugating enzyme E2Z; ubiquitin-conjugating enzyme E2Z, variant		1.02158	Increased
NCU08125	NCU08125	hypothetical protein		1.02178	Increased
NCU03109	NCU03109	hypothetical protein		1.02398	Increased
NCU15836	NCU15836	hypothetical protein		1.02445	Increased
NCU05146	NCU05146	hypothetical protein		1.02457	Increased
NCU05837	NCU05837	vacuolar protein sorting-associated protein 13a		1.0263	Increased
NCU09356	NCU09356	hypothetical protein		1.02651	Increased
NCU02523	NCU02523	hypothetical protein		1.02786	Increased
NCU08619	NCU08619	hypothetical protein		1.02799	Increased
NCU08092	NCU08092	nipsnap family protein		1.02837	Increased
NCU10027	NCU10027	hypothetical protein		1.02865	Increased
NCU02889	NCU02889	hypothetical protein		1.03281	Increased
NCU09213	NCU09213	hypothetical protein		1.03342	Increased
NCU00128	NCU00128	hypothetical protein		1.03359	Increased
NCU08019	NCU08019	hypothetical protein		1.0336	Increased
NCU04130	NCU04130	acylase ACY 1		1.03446	Increased
NCU08670	NCU08670	hypothetical protein		1.03459	Increased
NCU09260	NCU09260	hypothetical protein		1.03668	Increased
NCU09729	NCU09729	hypothetical protein		1.03813	Increased
NCU08197	NCU08197	cytochrome P450 2E1		1.03929	Increased
NCU08281	NCU08281	hypothetical protein		1.03929	Increased
NCU04914	NCU04914	hypothetical protein		1.03989	Increased
NCU07823	NCU07823	scytalone dehydratase		1.04081	Increased
NCU01374	NCU01374	CutC family protein		1.04127	Increased
NCU01378	NCU01378	acetoacetyl-CoA synthase		1.04352	Increased
NCU08986	NCU08986	hypothetical protein; hypothetical protein, variant		1.04389	Increased
NCU04618	NCU04618	hypothetical protein		1.04424	Increased
NCU03965	NCU03965	catabolite repression protein creC; catabolite repression protein creC, variant		1.05015	Increased
NCU16778	NCU16778	hypothetical protein		1.05043	Increased
NCU09742	NCU09742	sporulation-specific protein		1.05128	Increased
NCU06745	NCU06745	integral membrane protein; integral membrane protein, variant		1.05339	Increased
NCU03574	NCU03574	hypothetical protein		1.05429	Increased
NCU09793	NCU09793	DEAD/DEAH box DNA helicase		1.05434	Increased
NCU09692	NCU09692	phosphatidic acid phosphatase beta		1.05443	Increased
NCU09451	NCU09451	hypothetical protein		1.05459	Increased
NCU04910	NCU04910	hypothetical protein		1.05805	Increased
NCU09990	NCU09990	hypothetical protein		1.0587	Increased
NCU06646	NCU06646	RNA polymerase II transcription factor B subunit 5		1.05894	Increased
NCU03105	NCU03105	hypothetical protein		1.05973	Increased
NCU00973	NCU00973	hypothetical protein		1.05993	Increased
NCU01375	NCU01375	hypothetical protein		1.06036	Increased
NCU04207	NCU04207	mechanosensitive ion channel family protein		1.06084	Increased
NCU09000	NCU09000	fyv-10		1.06209	Increased
NCU09055	NCU09055	hypothetical protein		1.06345	Increased
NCU04393	NCU04393	3-hydroxyacyl-CoA dehydrogenase		1.06447	Increased
NCU01394	NCU01394	hypothetical protein		1.06485	Increased
NCU08756	NCU08756	hypothetical protein		1.06561	Increased
NCU08537	NCU08537	hypothetical protein; hypothetical protein, variant		1.06603	Increased
NCU10683	NCU10683	NRS/ER		1.06699	Increased
NCU02132	NCU02132	hypothetical protein		1.06746	Increased
NCU05184	NCU05184	hypothetical protein		1.06895	Increased
NCU01851	NCU01851	hypothetical protein		1.06992	Increased
NCU08855	NCU08855	hypothetical protein		1.07365	Increased
NCU16430	NCU16430	hypothetical protein		1.07384	Increased
NCU04383	NCU04383	hypothetical protein; hypothetical protein, variant		1.07487	Increased
NCU00999	NCU00999	hypothetical protein		1.07538	Increased
NCU03864	NCU03864	hypothetical protein		1.07634	Increased
NCU01063	NCU01063	hypothetical protein		1.07752	Increased
NCU07619	NCU07619	FAD binding domain-containing protein		1.07872	Increased
NCU01704	NCU01704	NADP:D-xylose dehydrogenase		1.07933	Increased
NCU09785	NCU09785	hypothetical protein		1.07943	Increased
NCU04539	NCU04539	L-lactate dehydrogenase		1.07986	Increased
NCU01138	NCU01138	CipA protein		1.07989	Increased
NCU04601	NCU04601	hypothetical protein		1.08022	Increased
NCU04287	NCU04287	hypothetical protein		1.08142	Increased
NCU16341	NCU16341	hypothetical protein		1.08162	Increased
NCU06515	NCU06515	hypothetical protein		1.08272	Increased
NCU03378	NCU03378	TOL		1.08277	Increased
NCU16512	NCU16512	hypothetical protein		1.08373	Increased
NCU03214	NCU03214	ER lumen protein retaining receptor		1.084	Increased
NCU09259	NCU09259	hypothetical protein		1.08402	Increased
NCU07967	NCU07967	hypothetical protein		1.08461	Increased
NCU09637	NCU09637	sterigmatocystin 8-O-methyltransferase; sterigmatocystin 8-O-methyltransferase, variant		1.08768	Increased
NCU11253	NCU11253	glyoxalase		1.08778	Increased
NCU09064	stk-53	serine/threonine protein kinase-53		1.08799	Increased
NCU01156	NCU01156	hypothetical protein		1.09082	Increased
NCU12121	NCU12121	hypothetical protein		1.09188	Increased
NCU01653	NCU01653	hypothetical protein		1.09194	Increased
NCU02507	NCU02507	hypothetical protein		1.0928	Increased
NCU00510	NCU00510	hypothetical protein		1.09315	Increased
NCU09713	NCU09713	hypothetical protein		1.0932	Increased
NCU07242	NCU07242	short-chain dehydrogenase/oxidoreductase		1.09362	Increased
NCU16999	NCU16999	hypothetical protein		1.09418	Increased
NCU04071	cmc	carboxymuconate cyclase; carboxy-cis,cis-muconate cyclase		1.09726	Increased
NCU04226	NCU04226	hypothetical protein		1.10079	Increased
NCU09621	NCU09621	guanine deaminase		1.1022	Increased
NCU07899	NCU07899	CAIB/BAIF family protein		1.10268	Increased
NCU06543	NCU06543	acyl-CoA dehydrogenase		1.10269	Increased
NCU08351	NCU08351	hypothetical protein		1.10355	Increased
NCU08096	NCU08096	hypothetical protein		1.10551	Increased
NCU03749	NCU03749	hydroxyacylglutathione hydrolase; hydroxyacylglutathione hydrolase, variant 1|hydroxyacylglutathione hydrolase, variant 2|hydroxyacylglutathione hydrolase, variant 3|hydroxyacylglutathione hydrolase, variant 4		1.10599	Increased
NCU08791	cat-1	catalase-1		1.10669	Increased
NCU09787	NCU09787	hypothetical protein		1.10753	Increased
NCU07610	NCU07610	taurine dioxygenase		1.10763	Increased
NCU07963	NCU07963	hypothetical protein		1.10854	Increased
NCU07897	NCU07897	hypothetical protein		1.1089	Increased
NCU01598	NCU01598	methyltransferase		1.10902	Increased
NCU03015	NCU03015	hypothetical protein; hypothetical protein, variant		1.10943	Increased
NCU01357	NCU01357	hypothetical protein		1.11082	Increased
NCU04509	NCU04509	HIT domain-containing protein		1.11171	Increased
NCU09270	NCU09270	hypothetical protein		1.11245	Increased
NCU05828	NCU05828	hypothetical protein		1.1156	Increased
NCU06636	NCU06636	cell division control protein 14		1.11656	Increased
NCU04343	egt-1	ergothioneine-1; DUF323 domain-containing protein		1.11674	Increased
NCU04233	NCU04233	hypothetical protein		1.1184	Increased
NCU00846	NCU00846	hypothetical protein		1.11972	Increased
NCU01364	NCU01364	oxidoreductase		1.12019	Increased
NCU08603	NCU08603	ankyrin repeat protein		1.12019	Increased
NCU01463	NCU01463	hypothetical protein		1.12027	Increased
NCU06334	NCU06334	hypothetical protein; hypothetical protein, variant		1.12077	Increased
NCU09495	set-6	set-domain histone methyltransferase-6; SET-6		1.12098	Increased
NCU06610	NCU06610	PQ loop repeat protein		1.12428	Increased
NCU00052	NCU00052	alpha-methylacyl-CoA racemase		1.12441	Increased
NCU06148	NCU06148	hypothetical protein		1.12446	Increased
NCU16678	NCU16678	hypothetical protein		1.12482	Increased
NCU04634	NCU04634	isoflavone reductase		1.12643	Increased
NCU06652	NCU06652	S-(hydroxymethyl)glutathione dehydrogenase		1.12687	Increased
NCU06837	NCU06837	hypothetical protein		1.12775	Increased
NCU06572	NCU06572	hypothetical protein		1.1289	Increased
NCU09335	NCU09335	hypothetical protein		1.12896	Increased
NCU07064	NCU07064	L-galactonate dehydratase		1.12899	Increased
NCU00245	NCU00245	hypothetical protein		1.12933	Increased
NCU00561	NCU00561	hypothetical protein		1.12939	Increased
NCU02702	NCU02702	glucokinase		1.12995	Increased
NCU01399	NCU01399	short chain dehydrogenase/reductase family; short chain dehydrogenase/reductase family protein		1.13089	Increased
NCU07869	NCU07869	INSIG domain-containing protein		1.13141	Increased
NCU04205	NCU04205	acid proteinase		1.13156	Increased
NCU07441	NCU07441	hypothetical protein		1.1349	Increased
NCU00766	NCU00766	hypothetical protein		1.13609	Increased
NCU02852	cyp450-31	cytochrome P450-like-31; cytochrome P450		1.13691	Increased
NCU04192	NCU04192	vacuolar aspartyl aminopeptidase Lap4		1.13738	Increased
NCU01373	NCU01373	hypothetical protein		1.13821	Increased
NCU07527	NCU07527	hypothetical protein		1.13832	Increased
NCU08925	NCU08925	amine oxidase		1.14242	Increased
NCU01033	NCU01033	hypothetical protein		1.14331	Increased
NCU08662	NCU08662	hypothetical protein		1.14355	Increased
NCU01270	rpd	ribose phosphate diphosphokinase; ribose-phosphate pyrophosphokinase II|ribose-phosphate pyrophosphokinase II, variant		1.14438	Increased
NCU08130	NCU08130	hypothetical protein		1.14538	Increased
NCU02382	NCU02382	hypothetical protein		1.14599	Increased
NCU07553	NCU07553	hypothetical protein		1.14632	Increased
NCU01111	NCU01111	erythromycin esterase		1.14752	Increased
NCU08337	NCU08337	hypothetical protein		1.14945	Increased
NCU00080	NCU00080	DUF1295 domain-containing protein		1.15288	Increased
NCU04909	NCU04909	hypothetical protein		1.15386	Increased
NCU07318	NCU07318	mannitol-1-phosphate 5-dehydrogenase		1.15747	Increased
NCU11146	NCU11146	aminotransferase		1.15857	Increased
NCU16661	NCU16661	hypothetical protein		1.1586	Increased
NCU10142	NCU10142	hypothetical protein		1.16003	Increased
NCU06913	NCU06913	hypothetical protein		1.16017	Increased
NCU05520	NCU05520	hypothetical protein		1.16073	Increased
NCU04342	NCU04342	hypothetical protein		1.16271	Increased
NCU16506	NCU16506	hypothetical protein		1.16309	Increased
NCU08525	NCU08525	hypothetical protein		1.16518	Increased
NCU02527	NCU02527	hypothetical protein		1.16695	Increased
NCU05097	NCU05097	hypothetical protein		1.16788	Increased
NCU05393	NCU05393	hypothetical protein		1.16819	Increased
NCU07029	NCU07029	hypothetical protein		1.1686	Increased
NCU03202	NCU03202	hypothetical protein		1.16943	Increased
NCU05128	NCU05128	hypothetical protein		1.1695	Increased
NCU01339	NCU01339	hypothetical protein		1.1696	Increased
NCU05625	NCU05625	hypothetical protein		1.17103	Increased
NCU09526	NCU09526	hypothetical protein		1.17116	Increased
NCU09470	NCU09470	hypothetical protein		1.17118	Increased
NCU16715	NCU16715	hypothetical protein		1.17121	Increased
NCU08384	xr	xylose reductase		1.17276	Increased
NCU06351	pht-1	phytase-1; phytase		1.17389	Increased
NCU00884	NCU00884	NAD dependent epimerase/dehydratase		1.17416	Increased
NCU01120	spo11	spo11 ortholog; meiosis-specific topoisomerase Spo11		1.1753	Increased
NCU04341	NCU04341	hypothetical protein		1.17538	Increased
NCU07622	NCU07622	hypothetical protein		1.17541	Increased
NCU07892	NCU07892	hypothetical protein		1.17697	Increased
NCU16472	NCU16472	NACHT domain-containing protein; NACHT domain-containing protein, variant		1.1778	Increased
NCU16627	NCU16627	hypothetical protein		1.1779	Increased
NCU03636	NCU03636	hypothetical protein; hypothetical protein, variant		1.18241	Increased
NCU05619	NCU05619	hypothetical protein		1.18292	Increased
NCU01510	NCU01510	meiotically up-regulated 190 protein		1.1855	Increased
NCU00305	NCU00305	short chain dehydrogenase		1.18754	Increased
NCU06329	NCU06329	hypothetical protein		1.1886	Increased
NCU08790	NCU08790	hypothetical protein		1.1889	Increased
NCU05919	NCU05919	hypothetical protein		1.1891	Increased
NCU16461	NCU16461	hypothetical protein		1.18995	Increased
NCU04368	NCU04368	glutathione S-transferase Gst3		1.19076	Increased
NCU03294	NCU03294	hypothetical protein		1.19291	Increased
NCU00503	NCU00503	nonselective cation channel protein		1.195	Increased
NCU07385	NCU07385	hypothetical protein		1.19624	Increased
NCU00745	NCU00745	hypothetical protein		1.19644	Increased
NCU03731	NCU03731	HAD superfamily hydrolase		1.1974	Increased
NCU09553	NCU09553	3-hydroxybutyryl CoA dehydrogenase		1.19788	Increased
NCU10059	NCU10059	streptomycin biosynthesis protein StrI		1.19836	Increased
NCU08497	NCU08497	hypothetical protein		1.20006	Increased
NCU01989	NCU01989	hypothetical protein		1.20044	Increased
NCU02817	NCU02817	hypothetical protein		1.20261	Increased
NCU02319	NCU02319	aminopeptidase		1.20267	Increased
NCU08413	NCU08413	hypothetical protein		1.20272	Increased
NCU06647	NCU06647	enoyl-CoA hydratase/isomerase		1.2032	Increased
NCU02682	NCU02682	hypothetical protein		1.20392	Increased
NCU10342	NCU10342	hypothetical protein		1.20455	Increased
NCU10897	NCU10897	hypothetical protein		1.20729	Increased
NCU16617	NCU16617	hypothetical protein		1.20773	Increased
NCU09484	NCU09484	hypothetical protein		1.20796	Increased
NCU05193	NCU05193	hypothetical protein		1.20844	Increased
NCU07036	NCU07036	hypothetical protein		1.20872	Increased
NCU09050	NCU09050	FAD binding domain-containing protein		1.20953	Increased
NCU06400	NCU06400	amidohydrolase		1.21053	Increased
NCU02080	NCU02080	hypothetical protein		1.21214	Increased
NCU09646	NCU09646	3-ketoacyl-CoA thiolase		1.21266	Increased
NCU09296	NCU09296	hypothetical protein; hypothetical protein, variant		1.2128	Increased
NCU16861	NCU16861	hypothetical protein		1.2132	Increased
NCU10416	NCU10416	WSC domain-containing protein		1.21342	Increased
NCU07896	NCU07896	hypothetical protein		1.21419	Increased
NCU09728	NCU09728	hypothetical protein		1.21476	Increased
NCU00591	NCU00591	methylcrotonoyl-CoA carboxylase subunit alpha; methylcrotonoyl-CoA carboxylase subunit alpha, variant		1.21569	Increased
NCU05143	NCU05143	rds1		1.21587	Increased
NCU16683	NCU16683	hypothetical protein		1.21601	Increased
NCU04930	NCU04930	hypothetical protein; hypothetical protein, variant		1.21653	Increased
NCU00180	NCU00180	hypothetical protein		1.21856	Increased
NCU10799	NCU10799	hypothetical protein		1.21894	Increased
NCU17077	NCU17077	hypothetical protein		1.21986	Increased
NCU07194	NCU07194	hypothetical protein		1.22023	Increased
NCU03248	NCU03248	hypothetical protein		1.22091	Increased
NCU16432	NCU16432	hypothetical protein		1.22094	Increased
NCU00260	NCU00260	oxidoreductase		1.22237	Increased
NCU09947	NCU09947	hypothetical protein		1.22425	Increased
NCU07668	NCU07668	MFS multidrug transporter		1.22436	Increased
NCU10932	NCU10932	hypothetical protein		1.22486	Increased
NCU06335	NCU06335	hypothetical protein		1.22494	Increased
NCU06650	NCU06650	secretory phospholipase A2		1.22681	Increased
NCU05681	NCU05681	hypothetical protein		1.22684	Increased
NCU16550	NCU16550	hypothetical protein		1.23014	Increased
NCU16587	NCU16587	hypothetical protein		1.23104	Increased
NCU17016	NCU17016	hypothetical protein		1.23212	Increased
NCU16459	NCU16459	hypothetical protein		1.2323	Increased
NCU08233	NCU08233	hypothetical protein		1.23363	Increased
NCU00572	NCU00572	thaumatin family protein		1.23413	Increased
NCU07154	NCU07154	yippee family protein		1.23452	Increased
NCU17227	NCU17227	hypothetical protein		1.2378	Increased
NCU08974	NCU08974	hypothetical protein		1.24048	Increased
NCU07557	NCU07557	hypothetical protein		1.24125	Increased
NCU00078	NCU00078	hypothetical protein		1.24195	Increased
NCU00296	NCU00296	hypothetical protein		1.24228	Increased
NCU06637	pex24	peroxin 24; peroxin-24 Pex24-Penicillium chrysogenum|peroxin-24 Pex24-Penicillium chrysogenum, variant		1.24238	Increased
NCU02890	NCU02890	hypothetical protein		1.24242	Increased
NCU08857	NCU08857	hypothetical protein; hypothetical protein, variant		1.24258	Increased
NCU09256	NCU09256	hypothetical protein		1.24533	Increased
NCU06804	NCU06804	phenol 2-monooxygenase		1.24639	Increased
NCU16020	NCU16020	NADH dehydrogenase subunit 4		1.2474	Increased
NCU00516	NCU00516	hypothetical protein		1.24838	Increased
NCU08703	NCU08703	inorganic pyrophosphatase		1.25027	Increased
NCU01891	NCU01891	hypothetical protein		1.25381	Increased
NCU07362	NCU07362	L-lactate ferricytochrome c oxidoreductase		1.25451	Increased
NCU07434	NCU07434	short-chain dehydrogenase/reductase SDR		1.25562	Increased
NCU16895	NCU16895	hypothetical protein		1.25823	Increased
NCU02397	ilv-5	isoleucine-valine-5; pyruvate decarboxylase		1.25956	Increased
NCU03290	NCU03290	dipeptidyl peptidase; dipeptidyl peptidase, variant		1.26006	Increased
NCU08640	NCU08640	hypothetical protein		1.26047	Increased
NCU04627	NCU04627	hypothetical protein		1.26078	Increased
NCU07138	NCU07138	hypothetical protein		1.26286	Increased
NCU09782	NCU09782	hypothetical protein		1.26421	Increased
NCU00673	NCU00673	serine protease p2		1.26482	Increased
NCU08998	NCU08998	4-aminobutyrate aminotransferase; 4-aminobutyrate aminotransferase, variant 1|4-aminobutyrate aminotransferase, variant 2		1.26503	Increased
NCU17053	NCU17053	hypothetical protein		1.2654	Increased
NCU01555	NCU01555	hypothetical protein		1.26625	Increased
NCU01402	NCU01402	indoleamine 2,3-dioxygenase		1.26765	Increased
NCU06516	NCU06516	hypothetical protein		1.26842	Increased
NCU07287	NCU07287	hypothetical protein		1.26871	Increased
NCU09433	NCU09433	hypothetical protein		1.26877	Increased
NCU05306	NCU05306	hypothetical protein		1.27066	Increased
NCU04801	csy	chalcone synthase		1.27262	Increased
NCU03097	NCU03097	nucleotide-sugar transporter		1.27288	Increased
NCU02410	NCU02410	hypothetical protein; hypothetical protein, variant		1.27413	Increased
NCU00552	al-1	albino-1; phytoene desaturase		1.27438	Increased
NCU07536	NCU07536	carboxypeptidase A1		1.27466	Increased
NCU05798	NCU05798	hypothetical protein		1.27502	Increased
NCU16941	NCU16941	hypothetical protein		1.27584	Increased
NCU04249	NCU04249	hypothetical protein		1.27628	Increased
NCU04815	NCU04815	lactoylglutathione lyase		1.27832	Increased
NCU05101	NCU05101	hypothetical protein		1.27894	Increased
NCU02125	NCU02125	hypothetical protein		1.2829	Increased
NCU06951	NCU06951	hypothetical protein		1.2836	Increased
NCU00252	NCU00252	hypothetical protein		1.28474	Increased
NCU02126	NCU02126	isovaleryl-CoA dehydrogenase		1.28491	Increased
NCU09724	NCU09724	hypothetical protein		1.29263	Increased
NCU00322	NCU00322	hypothetical protein		1.29407	Increased
NCU01591	NCU01591	hypothetical protein		1.29614	Increased
NCU02215	NCU02215	hypothetical protein		1.29636	Increased
NCU12152	NCU12152	hypothetical protein		1.29752	Increased
NCU04430	NCU04430	leupeptin-inactivating enzyme 1		1.29775	Increased
NCU05728	NCU05728	hypothetical protein		1.29993	Increased
NCU05069	NCU05069	FAD dependent oxidoreductase		1.30098	Increased
NCU02697	NCU02697	hypothetical protein; hypothetical protein, variant		1.3016	Increased
NCU16492	NCU16492	hypothetical protein		1.30172	Increased
NCU05595	NCU05595	hypothetical protein		1.3018	Increased
NCU10911	NCU10911	hypothetical protein		1.30216	Increased
NCU02027	NCU02027	acyl-protein thioesterase 1		1.30232	Increased
NCU06681	NCU06681	hypothetical protein		1.30275	Increased
NCU16653	NCU16653	hypothetical protein		1.3028	Increased
NCU07827	NCU07827	hypothetical protein; hypothetical protein, variant		1.30461	Increased
NCU04298	NCU04298	pentafunctional AROM polypeptide		1.31088	Increased
NCU05624	NCU05624	L-asparaginase		1.31116	Increased
NCU02087	NCU02087	hypothetical protein		1.31224	Increased
NCU04948	NCU04948	hypothetical protein		1.31348	Increased
NCU07247	NCU07247	DUF6 domain-containing protein		1.31456	Increased
NCU07901	NCU07901	hypothetical protein		1.31503	Increased
NCU02906	NCU02906	NAD-dependent malic enzyme 1		1.31723	Increased
NCU00698	NCU00698	hypothetical protein		1.32029	Increased
NCU04576	NCU04576	hypothetical protein		1.32145	Increased
NCU06237	NCU06237	hypothetical protein		1.32152	Increased
NCU09224	NCU09224	hypothetical protein		1.3246	Increased
NCU05495	ccg-16	clock-controlled gene-16; CVNH domain-containing protein		1.32481	Increased
NCU16445	NCU16445	hypothetical protein; hypothetical protein, variant		1.32524	Increased
NCU05081	NCU05081	hypothetical protein		1.32566	Increased
NCU09160	NCU09160	HPP family protein		1.32695	Increased
NCU06643	NCU06643	oleate-induced peroxisomal protein		1.3273	Increased
NCU16905	NCU16905	hypothetical protein		1.32818	Increased
NCU05345	NCU05345	zearalenone lactonase		1.32842	Increased
NCU02314	NCU02314	hypothetical protein		1.32876	Increased
NCU12130	NCU12130	hypothetical protein		1.32947	Increased
NCU01048	NCU01048	hypothetical protein		1.32948	Increased
NCU17258	NCU17258	hypothetical protein; hypothetical protein, variant		1.32972	Increased
NCU04255	NCU04255	hypothetical protein		1.33096	Increased
NCU09796	NCU09796	integral membrane protein		1.33297	Increased
NCU06615	NCU06615	hypothetical protein		1.33431	Increased
NCU04544	NCU04544	hypothetical protein		1.33543	Increased
NCU07142	NCU07142	hypothetical protein; hypothetical protein, variant		1.33633	Increased
NCU10506	NCU10506	triacylglycerol lipase FGL2		1.33722	Increased
NCU04605	NCU04605	hypothetical protein		1.33851	Increased
NCU09631	NCU09631	hypothetical protein		1.33888	Increased
NCU06480	NCU06480	hypothetical protein		1.3394	Increased
NCU02690	NCU02690	mitochondrial integral membrane protein		1.34076	Increased
NCU01592	NCU01592	hypothetical protein		1.34152	Increased
NCU03049	NCU03049	flavin-binding monooxygenase		1.34334	Increased
NCU16562	NCU16562	hypothetical protein		1.34404	Increased
NCU17042	NCU17042	hypothetical protein		1.34615	Increased
NCU06583	stk-44	serine/threonine protein kinase-44		1.34622	Increased
NCU08852	parp	poly(ADP-ribose) polymerase; polymerase 2 ADP-ribosyltransferase 2		1.3465	Increased
NCU05553	NCU05553	hypothetical protein		1.35017	Increased
NCU06810	NCU06810	hypothetical protein		1.35054	Increased
NCU07255	NCU07255	hypothetical protein; hypothetical protein, variant		1.3508	Increased
NCU02739	NCU02739	transcription factor RfeD		1.3542	Increased
NCU09419	NCU09419	cytochrome P450 3A4		1.35591	Increased
NCU06265	NCU06265	hypothetical protein		1.35615	Increased
NCU03803	NCU03803	sorbitol utilization protein SOU2		1.35687	Increased
NCU12050	NCU12050	hypothetical protein		1.35692	Increased
NCU02700	NCU02700	hypothetical protein		1.35753	Increased
NCU04665	NCU04665	hypothetical protein		1.35776	Increased
NCU04167	NCU04167	hypothetical protein		1.35891	Increased
NCU09473	NCU09473	3-ketoacyl-acyl carrier protein reductase		1.35987	Increased
NCU09010	NCU09010	hypothetical protein		1.36144	Increased
NCU09857	NCU09857	hypothetical protein		1.3652	Increased
NCU05859	NCU05859	hypothetical protein		1.36532	Increased
NCU09402	NCU09402	hypothetical protein		1.36673	Increased
NCU00312	NCU00312	hypothetical protein		1.36726	Increased
NCU04072	NCU04072	catechol dioxygenase		1.36826	Increased
NCU05376	NCU05376	p450 monooxygenase		1.36877	Increased
NCU01483	NCU01483	hypothetical protein		1.36907	Increased
NCU03346	NCU03346	hypothetical protein		1.36923	Increased
NCU16848	NCU16848	hypothetical protein; hypothetical protein, variant		1.36961	Increased
NCU09633	NCU09633	hypothetical protein		1.36994	Increased
NCU01108	NCU01108	hypothetical protein		1.37089	Increased
NCU06573	NCU06573	chlorogenic acid esterase		1.37092	Increased
NCU04170	NCU04170	hypothetical protein; hypothetical protein, variant		1.37107	Increased
NCU06582	NCU06582	hypothetical protein		1.37121	Increased
NCU11195	NCU11195	D-isomer specific 2-hydroxyacid dehydrogenase		1.37218	Increased
NCU09606	NCU09606	hypothetical protein		1.37226	Increased
NCU07694	NCU07694	PBSP domain-containing protein; PBSP domain-containing protein, variant		1.37269	Increased
NCU07201	NCU07201	hypothetical protein		1.37419	Increased
NCU10393	NCU10393	hypothetical protein		1.37756	Increased
NCU01358	NCU01358	hypothetical protein		1.37801	Increased
NCU09855	NCU09855	nicotianamine synthase		1.37894	Increased
NCU04669	NCU04669	hypothetical protein		1.38004	Increased
NCU03780	NCU03780	hypothetical protein		1.38018	Increased
NCU07467	NCU07467	hypothetical protein; hypothetical protein, variant		1.38057	Increased
NCU05641	NCU05641	hypothetical protein		1.3812	Increased
NCU08509	NCU08509	hypothetical protein		1.38222	Increased
NCU04607	NCU04607	hypothetical protein		1.38259	Increased
NCU06294	NCU06294	hypothetical protein		1.38424	Increased
NCU05875	NCU05875	hypothetical protein		1.38498	Increased
NCU02320	NCU02320	hypothetical protein		1.38574	Increased
NCU08617	NCU08617	hypothetical protein		1.38669	Increased
NCU02990	NCU02990	hypothetical protein; hypothetical protein, variant 1|hypothetical protein, variant 2		1.38921	Increased
NCU06019	NCU06019	hypothetical protein		1.38991	Increased
NCU05493	NCU05493	hypothetical protein		1.39332	Increased
NCU16443	NCU16443	hypothetical protein		1.39373	Increased
NCU08454	NCU08454	hypothetical protein		1.39509	Increased
NCU08784	NCU08784	hypothetical protein; hypothetical protein, variant		1.39959	Increased
NCU00990	NCU00990	hypothetical protein		1.39967	Increased
NCU08047	NCU08047	hypothetical protein		1.4013	Increased
NCU01636	NCU01636	2-hydroxychromene-2-carboxylate isomerase		1.40258	Increased
NCU03684	NCU03684	hypothetical protein; hypothetical protein, variant		1.40283	Increased
NCU08522	NCU08522	hypothetical protein		1.40368	Increased
NCU00948	NCU00948	hypothetical protein		1.40481	Increased
NCU07924	NCU07924	hypothetical protein		1.40533	Increased
NCU07231	NCU07231	hypothetical protein		1.40606	Increased
NCU02124	NCU02124	dienelactone hydrolase; dienelactone hydrolase, variant		1.40889	Increased
NCU10291	NCU10291	hypothetical protein		1.40988	Increased
NCU00586	ncw-6	non-anchored cell wall protein-6; non-anchored cell wall protein 6|non-anchored cell wall protein 6, variant 1|non-anchored cell wall protein 6, variant 2		1.4099	Increased
NCU09306	NCU09306	hypothetical protein		1.41106	Increased
NCU10537	NCU10537	hypothetical protein		1.41173	Increased
NCU03821	NCU03821	hypothetical protein		1.41259	Increased
NCU01281	NCU01281	hypothetical protein		1.41376	Increased
NCU07314	NCU07314	CinY protein; CinY protein, variant		1.41449	Increased
NCU02773	NCU02773	hypothetical protein		1.41475	Increased
NCU07529	NCU07529	hypothetical protein		1.41568	Increased
NCU05417	NCU05417	hypothetical protein		1.41914	Increased
NCU04194	NCU04194	hypothetical protein		1.41943	Increased
NCU04332	NCU04332	epoxide hydrolase		1.42013	Increased
NCU01094	NCU01094	isoamyl alcohol oxidase		1.42175	Increased
NCU08098	NCU08098	hypothetical protein		1.42783	Increased
NCU07170	NCU07170	hydantoin racemase		1.42885	Increased
NCU00549	NCU00549	glutathione transferase omega-1		1.43085	Increased
NCU10591	NCU10591	hypothetical protein		1.4337	Increased
NCU00787	NCU00787	hypothetical protein		1.43419	Increased
NCU07159	NCU07159	proteinase T		1.4352	Increased
NCU17137	NCU17137	hypothetical protein		1.43576	Increased
NCU16538	NCU16538	hypothetical protein		1.43758	Increased
NCU11309	NCU11309	integral membrane protein		1.43794	Increased
NCU02071	NCU02071	hypothetical protein		1.4394	Increased
NCU11380	NCU11380	hypothetical protein		1.4397	Increased
NCU08847	NCU08847	hypothetical protein; hypothetical protein, variant		1.4404	Increased
NCU16374	NCU16374	hypothetical protein		1.4408	Increased
NCU16419	NCU16419	hypothetical protein; hypothetical protein, variant		1.44273	Increased
NCU00477	NCU00477	carboxypeptidase Y		1.44399	Increased
NCU01072	NCU01072	class II aldolase/adducin domain-containing protein		1.44477	Increased
NCU06261	NCU06261	uracil phosphoribosyltransferase		1.44507	Increased
NCU09029	NCU09029	hypothetical protein		1.44805	Increased
NCU00863	NCU00863	transcriptional regulator		1.45082	Increased
NCU08856	NCU08856	myo-inositol oxygenase		1.45187	Increased
NCU08186	NCU08186	hypothetical protein		1.45839	Increased
NCU03318	NCU03318	hypothetical protein		1.45897	Increased
NCU02521	NCU02521	hypothetical protein		1.45989	Increased
NCU04538	NCU04538	hypothetical protein		1.46026	Increased
NCU17281	NCU17281	hypothetical protein; hypothetical protein, variant		1.46037	Increased
NCU04491	NCU04491	hypothetical protein; hypothetical protein, variant		1.46295	Increased
NCU08333	NCU08333	bleomycin hydrolase		1.46588	Increased
NCU01311	NCU01311	hypothetical protein		1.46624	Increased
NCU00947	NCU00947	hypothetical protein		1.46743	Increased
NCU09490	NCU09490	hypothetical protein		1.46886	Increased
NCU07061	NCU07061	hypothetical protein		1.47124	Increased
NCU06000	NCU06000	hypothetical protein		1.47706	Increased
NCU02969	NCU02969	alkaline ceramidase		1.48114	Increased
NCU03348	NCU03348	aldehyde dehydrogenase		1.48591	Increased
NCU09430	NCU09430	hypothetical protein		1.48599	Increased
NCU01039	NCU01039	hypothetical protein		1.48714	Increased
NCU08190	NCU08190	hypothetical protein		1.4878	Increased
NCU04941	NCU04941	hypothetical protein		1.48816	Increased
NCU08432	NCU08432	hypothetical protein		1.48945	Increased
NCU03323	NCU03323	hypothetical protein; hypothetical protein, variant		1.48985	Increased
NCU08418	NCU08418	tripeptidyl-peptidase		1.49254	Increased
NCU02540	NCU02540	meiotic expression up-regulated protein 14		1.49362	Increased
NCU09532	NCU09532	L-threo-3-deoxy-hexulosonate aldolase		1.49617	Increased
NCU04802	pex11	peroxin 11; peroxisomal biogenesis factor|peroxisomal biogenesis factor, variant		1.49771	Increased
NCU04805	NCU04805	hypothetical protein		1.50066	Increased
NCU06211	tca-16	tricarboxylic acid-16; malate dehydrogenase|malate dehydrogenase, variant		1.50192	Increased
NCU09054	NCU09054	hypothetical protein		1.50485	Increased
NCU02580	NCU02580	fumarate reductase Osm1		1.50645	Increased
NCU16896	NCU16896	hypothetical protein		1.50942	Increased
NCU05006	NCU05006	cytochrome P450		1.50966	Increased
NCU08016	NCU08016	hypothetical protein		1.5098	Increased
NCU07921	NCU07921	hypothetical protein		1.51093	Increased
NCU16638	NCU16638	DSBA family oxidoreductase		1.51137	Increased
NCU03358	NCU03358	ketoreductase		1.51225	Increased
NCU03354	NCU03354	hypothetical protein		1.51341	Increased
NCU09636	NCU09636	hypothetical protein		1.51524	Increased
NCU03925	NCU03925	toxin biosynthesis protein		1.51553	Increased
NCU03279	NCU03279	hypothetical protein		1.51556	Increased
NCU09232	NCU09232	hypothetical protein		1.51685	Increased
NCU04260	NCU04260	oxidoreductase domain-containing protein		1.51839	Increased
NCU07969	NCU07969	hypothetical protein		1.51958	Increased
NCU16859	NCU16859	hypothetical protein		1.52404	Increased
NCU07946	NCU07946	hypothetical protein		1.52754	Increased
NCU12051	NCU12051	hypothetical protein		1.53491	Increased
NCU06098	NCU06098	hypothetical protein		1.53502	Increased
NCU03372	NCU03372	nonspecific lipid-transfer protein		1.53785	Increased
NCU04796	NCU04796	3-ketoacyl-CoA thiolase		1.53919	Increased
NCU07120	NCU07120	DUF1264 domain-containing protein		1.54525	Increased
NCU09471	NCU09471	hypothetical protein		1.54559	Increased
NCU06985	NCU06985	hypothetical protein		1.54569	Increased
NCU09115	NCU09115	cytochrome P450 52A11		1.54824	Increased
NCU00864	NCU00864	TIM-barrel enzyme family protein		1.55184	Increased
NCU16477	NCU16477	hypothetical protein		1.55366	Increased
NCU04486	NCU04486	hypothetical protein; hypothetical protein, variant		1.55509	Increased
NCU01112	NCU01112	lipid binding protein		1.55518	Increased
NCU09305	NCU09305	hypothetical protein		1.55612	Increased
NCU01493	NCU01493	hypothetical protein		1.55887	Increased
NCU05419	NCU05419	hydroxymethylglutaryl-CoA lyase		1.56277	Increased
NCU04727	NCU04727	glucosamine-6-phosphate deaminase		1.56298	Increased
NCU09639	NCU09639	hypothetical protein		1.56347	Increased
NCU04884	NCU04884	alpha/beta hydrolase fold protein		1.56424	Increased
NCU06071	NCU06071	2-dehydropantoate 2-reductase		1.56561	Increased
NCU10070	NCU10070	hypothetical protein		1.56635	Increased
NCU03437	NCU03437	hypothetical protein		1.56982	Increased
NCU04940	NCU04940	reticulon-4-interacting protein 1		1.57321	Increased
NCU00250	NCU00250	hypothetical protein		1.5746	Increased
NCU03172	NCU03172	hypothetical protein		1.57461	Increased
NCU03462	NCU03462	leucine Rich Repeat domain-containing protein		1.57483	Increased
NCU17064	NCU17064	5-nitroimidazole antibiotic resistance protein		1.57703	Increased
NCU04297	NCU04297	hypothetical protein		1.57832	Increased
NCU07343	NCU07343	major facilitator family transporter; major facilitator family transporter, variant		1.57964	Increased
NCU02287	acd-1	acyl-CoA dehydrogenase-1; acyl-CoA dehydrogenase		1.58154	Increased
NCU03385	NCU03385	hypothetical protein		1.58199	Increased
NCU11293	NCU11293	hypothetical protein		1.58331	Increased
NCU09872	NCU09872	hypothetical protein		1.58591	Increased
NCU02179	NCU02179	D-lactate dehydrogenase		1.591	Increased
NCU11306	NCU11306	cytochrome P450 2C30		1.59102	Increased
NCU01233	NCU01233	aldose reductase		1.59131	Increased
NCU10610	NCU10610	hypothetical protein		1.59161	Increased
NCU09167	NCU09167	hypothetical protein		1.59191	Increased
NCU07623	NCU07623	2,2-dialkylglycine decarboxylase		1.59356	Increased
NCU08145	NCU08145	coenzyme A transferase		1.59516	Increased
NCU17051	NCU17051	hypothetical protein		1.59519	Increased
NCU07311	NCU07311	hypothetical protein		1.5956	Increased
NCU03785	NCU03785	hypothetical protein		1.59701	Increased
NCU08752	NCU08752	acetylcholinesterase		1.59832	Increased
NCU06128	NCU06128	hypothetical protein		1.59877	Increased
NCU09235	con-8	conidiation-8; conidiation-specific protein-8		1.6034	Increased
NCU07424	NCU07424	hypothetical protein		1.60635	Increased
NCU09783	NCU09783	D-isomer specific 2-hydroxyacid dehydrogenase		1.61041	Increased
NCU02383	NCU02383	hypothetical protein		1.61076	Increased
NCU07200	NCU07200	metalloprotease 1		1.61132	Increased
NCU08771	NCU08771	acetolactate synthase		1.61485	Increased
NCU08702	NCU08702	hypothetical protein		1.61532	Increased
NCU01135	NCU01135	hypothetical protein		1.61723	Increased
NCU08018	NCU08018	fumarylacetoacetate hydrolase; fumarylacetoacetate hydrolase, variant		1.61773	Increased
NCU09407	NCU09407	patatin family phospholipase		1.62309	Increased
NCU07463	NCU07463	hypothetical protein		1.62823	Increased
NCU09630	NCU09630	hypothetical protein		1.62837	Increased
NCU09718	NCU09718	n(4)-(beta-n-acetylglucosaminyl)-l-asparaginase		1.62861	Increased
NCU02116	NCU02116	metallo-beta-lactamase		1.62993	Increased
NCU07624	nst-7	transcriptional regulator		1.63014	Increased
NCU12052	NCU12052	hypothetical protein		1.63112	Increased
NCU02876	NCU02876	hypothetical protein		1.6391	Increased
NCU01968	NCU01968	MFS transporter		1.64218	Increased
NCU07448	NCU07448	hypothetical protein		1.64377	Increased
NCU02991	NCU02991	hypothetical protein		1.6438	Increased
NCU02939	NCU02939	hypothetical protein		1.64768	Increased
NCU07703	NCU07703	hypothetical protein		1.64858	Increased
NCU03506	NCU03506	hypothetical protein		1.64883	Increased
NCU05172	NCU05172	hypothetical protein		1.64968	Increased
NCU00378	NCU00378	aldehyde dehydrogenase		1.65	Increased
NCU08271	NCU08271	GTP-binding protein yptV5		1.65224	Increased
NCU08149	NCU08149	hypothetical protein		1.65301	Increased
NCU05887	NCU05887	oxidoreductase		1.65454	Increased
NCU00873	NCU00873	hypothetical protein		1.65476	Increased
NCU09494	NCU09494	hypothetical protein		1.6585	Increased
NCU08828	fox-2	fatty acid oxidation-2; peroxisomal hydratase-dehydrogenase-epimerase		1.6615	Increased
NCU03153	NCU03153	hypothetical protein		1.6652	Increased
NCU02543	NCU02543	aspartate aminotransferase		1.666	Increased
NCU17043	NCU17043	hypothetical protein		1.66626	Increased
NCU07164	NCU07164	hypothetical protein		1.66771	Increased
NCU01088	NCU01088	hypothetical protein		1.67089	Increased
NCU06146	NCU06146	hypothetical protein		1.67503	Increased
NCU12091	NCU12091	hypothetical protein		1.67738	Increased
NCU08538	NCU08538	hypothetical protein		1.68004	Increased
NCU08921	NCU08921	hypothetical protein		1.68045	Increased
NCU03011	NCU03011	hypothetical protein		1.68439	Increased
NCU04475	NCU04475	lipase B		1.68775	Increased
NCU04635	NCU04635	hypothetical protein		1.69058	Increased
NCU07609	NCU07609	MFS transporter		1.69395	Increased
NCU08523	NCU08523	hypothetical protein		1.69565	Increased
NCU02190	NCU02190	oxysterol binding protein		1.69813	Increased
NCU01881	NCU01881	hypothetical protein; hypothetical protein, variant		1.69832	Increased
NCU05933	NCU05933	hypothetical protein		1.70042	Increased
NCU10641	NCU10641	hypothetical protein		1.70145	Increased
NCU08414	NCU08414	hypothetical protein		1.70193	Increased
NCU10040	NCU10040	hypothetical protein; hypothetical protein, variant		1.70395	Increased
NCU09685	NCU09685	hypothetical protein		1.70638	Increased
NCU10457	NCU10457	hypothetical protein		1.70895	Increased
NCU00872	NCU00872	hypothetical protein		1.7094	Increased
NCU16589	NCU16589	hypothetical protein		1.70967	Increased
NCU03322	NCU03322	GDSL family lipase		1.71043	Increased
NCU03472	NCU03472	hypothetical protein		1.71124	Increased
NCU07618	NCU07618	hypothetical protein		1.71296	Increased
NCU05609	NCU05609	hypothetical protein		1.72129	Increased
NCU05574	NCU05574	hypothetical protein; hypothetical protein, variant		1.72214	Increased
NCU06597	NCU06597	hypothetical protein		1.72292	Increased
NCU09635	NCU09635	hypothetical protein		1.72603	Increased
NCU11196	NCU11196	3-hydroxyacyl-CoA dehydrogenase		1.72775	Increased
NCU04522	NCU04522	hypothetical protein		1.72945	Increased
NCU02679	NCU02679	carboxylesterase		1.7337	Increased
NCU01052	NCU01052	hypothetical protein		1.7369	Increased
NCU02701	NCU02701	dipeptidyl peptidase		1.74149	Increased
NCU07748	NCU07748	hypothetical protein		1.74206	Increased
NCU08350	NCU08350	hypothetical protein		1.74601	Increased
NCU09525	NCU09525	secreted protein		1.74749	Increased
NCU03603	NCU03603	cytochrome b5		1.74763	Increased
NCU02638	NCU02638	hypothetical protein		1.74984	Increased
NCU06313	NCU06313	hypothetical protein		1.75	Increased
NCU01572	NCU01572	WD domain-containing protein		1.75188	Increased
NCU12025	NCU12025	hypothetical protein		1.7545	Increased
NCU04126	NCU04126	hypothetical protein		1.75626	Increased
NCU02704	NCU02704	branched-chain alpha-keto acid dehydrogenase E2 component		1.75713	Increased
NCU04025	NCU04025	hypothetical protein		1.75915	Increased
NCU02932	NCU02932	hypothetical protein		1.76154	Increased
NCU03949	npd-1	nitropropane dioxygenase-1; FMN-dependent 2-nitropropane dioxygenase		1.76332	Increased
NCU05850	NCU05850	rubredoxin-NAD(+) reductase		1.76658	Increased
NCU05201	NCU05201	potassium channel protein		1.76743	Increased
NCU09518	NCU09518	glucooligosaccharide oxidase		1.76754	Increased
NCU03542	NCU03542	enoyl-CoA hydratase/isomerase		1.76986	Increased
NCU00825	NCU00825	hypothetical protein		1.77135	Increased
NCU17055	NCU17055	hypothetical protein		1.77463	Increased
NCU01056	NCU01056	hypothetical protein		1.78044	Increased
NCU09207	NCU09207	hypothetical protein		1.78065	Increased
NCU05462	NCU05462	hypothetical protein		1.78077	Increased
NCU04924	cut-1	hypothetical protein similar to phosphatidyl synthase; HAD-superfamily hydrolase|HAD-superfamily hydrolase, variant		1.78574	Increased
NCU04367	NCU04367	hypothetical protein		1.78803	Increased
NCU07730	NCU07730	hypothetical protein		1.78883	Increased
NCU04480	NCU04480	hypothetical protein		1.79089	Increased
NCU01573	NCU01573	hypothetical protein		1.7924	Increased
NCU09403	NCU09403	NmrA family protein		1.80031	Increased
NCU03793	NCU03793	hypothetical protein		1.80198	Increased
NCU06526	NCU06526	hypothetical protein		1.80337	Increased
NCU17171	NCU17171	hypothetical protein		1.80596	Increased
NCU01815	NCU01815	hypothetical protein		1.80659	Increased
NCU09511	NCU09511	hypothetical protein		1.80715	Increased
NCU04099	NCU04099	alpha-methylacyl-CoA racemase		1.81031	Increased
NCU16455	NCU16455	hypothetical protein		1.81325	Increased
NCU06603	NCU06603	ThiJ/PfpI family protein		1.81577	Increased
NCU16822	NCU16822	hypothetical protein		1.81583	Increased
NCU01151	NCU01151	calpain-B		1.81722	Increased
NCU04415	NCU04415	hypothetical protein; hypothetical protein, variant		1.81756	Increased
NCU03032	NCU03032	betaine lipid synthase		1.81802	Increased
NCU00547	NCU00547	hypothetical protein		1.82	Increased
NCU06932	NCU06932	F-box domain-containing protein		1.82045	Increased
NCU16558	NCU16558	hypothetical protein		1.82128	Increased
NCU08223	NCU08223	hypothetical protein		1.82281	Increased
NCU08558	NCU08558	hypothetical protein		1.82425	Increased
NCU11341	NCU11341	translation initiation factor eIF-2B		1.82502	Increased
NCU05394	NCU05394	MFS transporter		1.82565	Increased
NCU07030	NCU07030	hypothetical protein		1.82716	Increased
NCU16363	NCU16363	hypothetical protein		1.8275	Increased
NCU09690	NCU09690	hypothetical protein		1.82819	Increased
NCU05652	NCU05652	hypothetical protein		1.82993	Increased
NCU07348	NCU07348	hypothetical protein		1.83353	Increased
NCU00844	NCU00844	hypothetical protein		1.8348	Increased
NCU08356	NCU08356	acetamidase		1.83762	Increased
NCU08630	NCU08630	hypothetical protein		1.8408	Increased
NCU03639	NCU03639	lipase; lipase, variant		1.84086	Increased
NCU05923	cdh-2	cellobiose dehydrogenase		1.84428	Increased
NCU05071	NCU05071	metallo-endopeptidase		1.84563	Increased
NCU00559	NCU00559	hypothetical protein		1.8508	Increased
NCU09049	NCU09049	hypothetical protein		1.85832	Increased
NCU10538	NCU10538	hypothetical protein		1.85882	Increased
NCU09613	NCU09613	hypothetical protein		1.86538	Increased
NCU06448	NCU06448	enoyl-CoA hydratase		1.87015	Increased
NCU05838	NCU05838	hypothetical protein		1.87107	Increased
NCU16742	NCU16742	hypothetical protein		1.87167	Increased
NCU05039	NCU05039	hypothetical protein		1.87371	Increased
NCU02301	NCU02301	hypothetical protein		1.87972	Increased
NCU16418	NCU16418	hypothetical protein		1.88177	Increased
NCU09396	NCU09396	hypothetical protein		1.88369	Increased
NCU06131	NCU06131	hypothetical protein		1.88819	Increased
NCU01893	NCU01893	hypothetical protein		1.89152	Increased
NCU00818	NCU00818	hypothetical protein		1.89252	Increased
NCU08433	NCU08433	hypothetical protein		1.89397	Increased
NCU16699	NCU16699	hypothetical protein		1.90168	Increased
NCU03604	NCU03604	hypothetical protein		1.90303	Increased
NCU08224	NCU08224	hypothetical protein		1.90439	Increased
NCU02931	NCU02931	hypothetical protein		1.90645	Increased
NCU09096	NCU09096	hypothetical protein		1.91175	Increased
NCU02376	NCU02376	metallo-beta-lactamase domain-containing protein		1.91365	Increased
NCU09168	NCU09168	hypothetical protein		1.91381	Increased
NCU01416	NCU01416	hypothetical protein		1.92269	Increased
NCU02212	NCU02212	hypothetical protein		1.92578	Increased
NCU06058	NCU06058	amidohydrolase 2		1.93112	Increased
NCU16917	NCU16917	hypothetical protein		1.93276	Increased
NCU09053	NCU09053	hypothetical protein		1.93894	Increased
NCU06809	NCU06809	hormone-sensitive lipase		1.94143	Increased
NCU09015	NCU09015	hypothetical protein		1.94281	Increased
NCU08435	rrp3	RNA-dependent RNA polymerase 3; RNA-dependent RNA polymerase		1.94323	Increased
NCU06806	NCU06806	hypothetical protein		1.94377	Increased
NCU01880	NCU01880	hypothetical protein		1.94468	Increased
NCU03016	NCU03016	hypothetical protein		1.94599	Increased
NCU08076	NCU08076	TPR domain-containing protein		1.9478	Increased
NCU01107	NCU01107	short-chain dehydrogenase		1.94856	Increased
NCU08949	NCU08949	hypothetical protein; hypothetical protein, variant 1|hypothetical protein, variant 2		1.95032	Increased
NCU05953	NCU05953	hypothetical protein		1.95098	Increased
NCU01064	NCU01064	hypothetical protein		1.95257	Increased
NCU00859	NCU00859	hypothetical protein; hypothetical protein, variant		1.9532	Increased
NCU16992	mfa-1	mating factor a-1; pheromone mfa-1		1.95342	Increased
NCU04197	NCU04197	CipC protein		1.95813	Increased
NCU07597	NCU07597	hypothetical protein		1.95924	Increased
NCU09035	NCU09035	alcohol dehydrogenase		1.95982	Increased
NCU05499	NCU05499	homogentisate 1,2-dioxygenase		1.96153	Increased
NCU06312	gpr-4	G-protein-coupled receptor 4; G-protein-coupled receptor 4 protein		1.96484	Increased
NCU02941	NCU02941	hypothetical protein; hypothetical protein, variant		1.96806	Increased
NCU05005	NCU05005	HHE domain-containing protein		1.97024	Increased
NCU01860	NCU01860	hypothetical protein		1.97062	Increased
NCU00646	NCU00646	methyltransferase LaeA; methyltransferase LaeA, variant		1.97083	Increased
NCU12104	NCU12104	hypothetical protein		1.97117	Increased
NCU03332	NCU03332	3-oxoacyl-(acyl-carrier-protein) reductase		1.97208	Increased
NCU04667	NCU04667	hypothetical protein		1.97236	Increased
NCU02512	NCU02512	hypothetical protein		1.97608	Increased
NCU04861	NCU04861	hypothetical protein		1.97902	Increased
NCU02030	NCU02030	hypothetical protein		1.98229	Increased
NCU09656	NCU09656	carboxymethylenebutenolidase		1.98518	Increased
NCU16496	NCU16496	NUDIX family hydrolase		1.98558	Increased
NCU04797	fbp-1	fructose-bisphosphatase-1; fructose-1,6-bisphosphatase		1.99209	Increased
NCU08699	bli-4	blue light-induced-4; bli-4 protein		1.99879	Increased
NCU09794	NCU09794	NAD-binding Rossmann fold oxidoreductase		2.00002	Increased
NCU08924	acd-2	acyl-CoA dehydrogenase-2; acyl-CoA dehydrogenase		2.00377	Increased
NCU03779	dak-1	dihydroxyacetone kinase-1; dihydroxyacetone kinase 1		2.0194	Increased
NCU04133	NCU04133	peptidase family M28		2.02015	Increased
NCU17138	NCU17138	hypothetical protein		2.02168	Increased
NCU08977	NCU08977	long chain fatty alcohol oxidase		2.0265	Increased
NCU06960	NCU06960	enoyl-CoA hydratase/carnithine racemase		2.02665	Increased
NCU09992	NCU09992	serine peptidase		2.02751	Increased
NCU08622	NCU08622	hypothetical protein		2.03198	Increased
NCU05236	NCU05236	hypothetical protein		2.03504	Increased
NCU07337	NCU07337	hypothetical protein		2.03639	Increased
NCU04070	NCU04070	hypothetical protein		2.03689	Increased
NCU08124	NCU08124	3-ketosteroid-delta-1-dehydrogenase		2.03726	Increased
NCU11383	NCU11383	hypothetical protein		2.04672	Increased
NCU03617	NCU03617	haloacid dehalogenase		2.04981	Increased
NCU05822	NCU05822	hypothetical protein; hypothetical protein, variant		2.05645	Increased
NCU00299	NCU00299	peroxisomal D3,D2-enoyl-CoA isomerase		2.05701	Increased
NCU08677	NCU08677	hypothetical protein		2.05899	Increased
NCU07332	NCU07332	hypothetical protein		2.05953	Increased
NCU11395	NCU11395	S-(hydroxymethyl)glutathione dehydrogenase		2.06194	Increased
NCU05381	NCU05381	hypothetical protein		2.06456	Increased
NCU07464	NCU07464	hypothetical protein		2.06968	Increased
NCU09612	NCU09612	hypothetical protein		2.07401	Increased
NCU03398	NCU03398	hypothetical protein		2.07852	Increased
NCU10507	NCU10507	hypothetical protein		2.08312	Increased
NCU09784	NCU09784	hypothetical protein		2.08732	Increased
NCU05932	NCU05932	hypothetical protein		2.09568	Increased
NCU08095	NCU08095	hypothetical protein		2.09665	Increased
NCU09046	NCU09046	hypothetical protein		2.0973	Increased
NCU16623	NCU16623	hypothetical protein		2.09889	Increased
NCU17136	NCU17136	hypothetical protein		2.1168	Increased
NCU01051	NCU01051	hypothetical protein		2.11688	Increased
NCU05078	NCU05078	protein-beta-aspartate methyltransferase		2.11842	Increased
NCU01275	NCU01275	oxidoreductase		2.12062	Increased
NCU03121	NCU03121	hypothetical protein		2.12548	Increased
NCU09057	NCU09057	hypothetical protein		2.12788	Increased
NCU11417	NCU11417	nucleoside-diphosphate-sugar epimerase		2.12857	Increased
NCU03188	NCU03188	sugar 1,4-lactone oxidase		2.1308	Increased
NCU05869	NCU05869	hypothetical protein		2.13229	Increased
NCU00993	NCU00993	hypothetical protein		2.1358	Increased
NCU08655	NCU08655	hypothetical protein		2.13761	Increased
NCU04994	NCU04994	leucine aminopeptidase 2		2.14493	Increased
NCU09472	NCU09472	hypothetical protein		2.14928	Increased
NCU04089	NCU04089	pisatin demethylase		2.15298	Increased
NCU08457	eas	easily wettable; rodlet protein		2.1545	Increased
NCU04786	NCU04786	SNF2 family helicase/ATPase		2.15933	Increased
NCU09034	NCU09034	mandelate racemase/muconate lactonizing enzyme family protein		2.16153	Increased
NCU09411	NCU09411	hypothetical protein		2.16342	Increased
NCU04908	NCU04908	hypothetical protein		2.16774	Increased
NCU05414	NCU05414	hypothetical protein		2.1701	Increased
NCU04346	NCU04346	hypothetical protein		2.17824	Increased
NCU04231	NCU04231	hypothetical protein		2.17828	Increased
NCU09714	NCU09714	hypothetical protein		2.17877	Increased
NCU11278	NCU11278	hypothetical protein		2.17977	Increased
NCU07617	acon-3	aconidiate-3; Acr1		2.18141	Increased
NCU06152	NCU06152	hypothetical protein		2.18329	Increased
NCU08455	NCU08455	hypothetical protein		2.18585	Increased
NCU06803	NCU06803	glutamate decarboxylase		2.18749	Increased
NCU01092	NCU01092	3-oxoacyl-(acyl-carrier-protein) reductase		2.19401	Increased
NCU04935	NCU04935	dynamin family protein		2.19539	Increased
NCU01946	NCU01946	hypothetical protein		2.19605	Increased
NCU10547	NCU10547	hypothetical protein		2.20562	Increased
NCU10360	NCU10360	hypothetical protein		2.21419	Increased
NCU06325	NCU06325	hypothetical protein		2.23152	Increased
NCU02239	NCU02239	hypothetical protein		2.23195	Increased
NCU07325	con-10	conidiation-10; conidiation-specific protein con-10		2.23334	Increased
NCU07207	NCU07207	hypothetical protein		2.23754	Increased
NCU05896	NCU05896	SesB; SesB protein		2.24017	Increased
NCU00705	NCU00705	hypothetical protein		2.24076	Increased
NCU11325	NCU11325	alcohol dehydrogenase		2.24813	Increased
NCU05973	nst-6	NAD sirtuin-6; NAD-dependent deacetylase sirtuin-5		2.25034	Increased
NCU02077	NCU02077	hypothetical protein		2.25067	Increased
NCU05858	NCU05858	fatty acid oxygenase		2.25143	Increased
NCU04751	NCU04751	hypothetical protein		2.25322	Increased
NCU09372	NCU09372	hypothetical protein		2.25982	Increased
NCU05537	NCU05537	fumarylacetoacetase		2.26224	Increased
NCU05147	NCU05147	hypothetical protein		2.26665	Increased
NCU07919	NCU07919	catechol O-methyltransferase		2.27559	Increased
NCU06423	NCU06423	hypothetical protein		2.27887	Increased
NCU07723	NCU07723	norsolorinic acid reductase		2.28101	Increased
NCU03374	NCU03374	hypothetical protein		2.28514	Increased
NCU02596	NCU02596	hypothetical protein		2.28806	Increased
NCU05148	NCU05148	hypothetical protein		2.29132	Increased
NCU05906	NCU05906	hypothetical protein		2.30579	Increased
NCU02663	NCU02663	L-lysine 2,3-aminomutase		2.30609	Increased
NCU04694	NCU04694	hypothetical protein		2.31367	Increased
NCU03052	NCU03052	hypothetical protein		2.33022	Increased
NCU05863	NCU05863	hypothetical protein		2.33129	Increased
NCU08827	NCU08827	hypothetical protein; hypothetical protein, variant		2.33301	Increased
NCU01074	NCU01074	hypothetical protein; hypothetical protein, variant		2.34056	Increased
NCU09390	tnr-1	tetrahydroxynaphthalene reductase-1; tetrahydroxynaphthalene reductase|tetrahydroxynaphthalene reductase, variant		2.34059	Increased
NCU05951	NCU05951	hypothetical protein		2.34235	Increased
NCU07252	NCU07252	hypothetical protein		2.34305	Increased
NCU07310	NCU07310	hypothetical protein; hypothetical protein, variant		2.35937	Increased
NCU03648	NCU03648	glutaminase A		2.3616	Increased
NCU05639	NCU05639	hypothetical protein		2.3683	Increased
NCU01790	NCU01790	hypothetical protein		2.37927	Increased
NCU03861	NCU03861	glutaminase A		2.38243	Increased
NCU02031	NCU02031	hypothetical protein		2.3874	Increased
NCU10106	NCU10106	mitochondrial triosephosphate isomerase		2.38857	Increased
NCU04697	NCU04697	cyanide hydratase		2.39158	Increased
NCU02583	gla-2	glucoamylase-2; alpha-glucosidase|alpha-glucosidase, variant		2.40217	Increased
NCU04657	NCU04657	1-aminocyclopropane-1-carboxylate deaminase		2.40461	Increased
NCU09931	NCU09931	oxidoreductase		2.40869	Increased
NCU08549	NCU08549	UDP-galactose 4-epimerase		2.4129	Increased
NCU07323	NCU07323	hypothetical protein		2.42071	Increased
NCU03373	NCU03373	hypothetical protein		2.42085	Increased
NCU08274	NCU08274	hypothetical protein; hypothetical protein, variant		2.42321	Increased
NCU09776	NCU09776	hypothetical protein		2.4373	Increased
NCU06413	NCU06413	hypothetical protein		2.44863	Increased
NCU07906	NCU07906	methyltransferase		2.45663	Increased
NCU17278	NCU17278	TOL		2.46329	Increased
NCU16411	NCU16411	hypothetical protein		2.47105	Increased
NCU05018	NCU05018	hypothetical protein		2.47427	Increased
NCU00246	NCU00246	hypothetical protein; hypothetical protein, variant		2.47758	Increased
NCU04690	NCU04690	hypothetical protein		2.47804	Increased
NCU09767	NCU09767	membrane transporter		2.48049	Increased
NCU04078	NCU04078	NAD-dependent methanol dehydrogenase		2.48153	Increased
NCU08533	NCU08533	hypothetical protein		2.48506	Increased
NCU16599	NCU16599	C6 zinc finger domain-containing protein		2.48525	Increased
NCU04862	NCU04862	hypothetical protein		2.49001	Increased
NCU07474	NCU07474	ergot alkaloid biosynthetic protein A		2.49167	Increased
NCU09689	NCU09689	hypothetical protein		2.49853	Increased
NCU07267	bli-3	blue light-induced-3		2.50574	Increased
NCU07511	NCU07511	hypothetical protein		2.50674	Increased
NCU02579	NCU02579	FAS1 domain-containing protein		2.50962	Increased
NCU03693	NCU03693	oxidoreductase		2.51693	Increased
NCU06792	NCU06792	mannosylphosphate transferase		2.53585	Increased
NCU05866	NCU05866	hypothetical protein		2.53991	Increased
NCU00166	NCU00166	isochorismatase domain-containing protein 2A		2.55228	Increased
NCU01866	NCU01866	lactonohydrolase		2.55307	Increased
NCU06156	NCU06156	hypothetical protein		2.55402	Increased
NCU04939	NCU04939	hypothetical protein		2.56457	Increased
NCU01258	NCU01258	cyanase; cyanase, variant		2.57703	Increased
NCU01830	NCU01830	4-hydroxyphenylpyruvate dioxygenase		2.58813	Increased
NCU04474	NCU04474	sulfite oxidase		2.58843	Increased
NCU16846	NCU16846	hypothetical protein		2.59526	Increased
NCU06476	NCU06476	hypothetical protein		2.59793	Increased
NCU07273	NCU07273	hypothetical protein		2.61451	Increased
NCU07358	NCU07358	hypothetical protein		2.61539	Increased
NCU10539	NCU10539	hypothetical protein		2.61929	Increased
NCU07274	NCU07274	hypothetical protein		2.62296	Increased
[truncated: 100 more rows]
