# Supplementary material for: A fungal transcription factor essential for starch degradation affects integration of carbon and nitrogen metabolism
Source: PLoS Genet. 2017 May 3;13(5):e1006737. doi: 10.1371/journal.pgen.1006737 (PMC5435353; doi:10.1371/journal.pgen.1006737)
Supplement: S3 Table — (XLSX) [file pgen.1006737.s003.xlsx]

## Sheet: Sheet1
COL-26 dependent and repressed gene sets
NCU	Annotation	Gene Symbol	Predicted Category	Expression	Note	Expression change in maltose or amylose compared to carbon-free condition
NCU06380	zinc transporter YKE4	NCU06380	TCDB: The Zinc (Zn<sup>2+</sup>)-Iron (Fe<sup>2+</sup>) Permease (ZIP) Family	COL26-repressed		UP
NCU04778	carbonic anhydrase	NCU04778	TCDB: The Sulfate Permease (SulP) Family	COL26-repressed		UP
NCU06523	glycosylhydrolase family 13-4; alpha-glucosidase	gh13-4	CAZy: GH13; TCDB: The rBAT Transport Accessory Protein (rBAT) Family	COL26-repressed		UP
NCU01140	NAD(P) transhydrogenase	NCU01140	TCDB: The Proton-translocating Transhydrogenase (PTH) Family	COL26-repressed
NCU00129	AMP-binding domain-containing protein	NCU00129	TCDB: The Proposed Fatty Acid Transporter (FAT) Family	COL26-repressed
NCU00608	AMP-binding enzyme	NCU00608	TCDB: The Proposed Fatty Acid Transporter (FAT) Family	COL26-repressed		UP
NCU01417	propionate-CoA ligase	NCU01417		COL26-repressed
NCU03295	4-coumarate-CoA ligase 1	NCU03295	TCDB: The Proposed Fatty Acid Transporter (FAT) Family	COL26-repressed
NCU05851	4-coumarate-CoA ligase 1	NCU05851	TCDB: The Proposed Fatty Acid Transporter (FAT) Family	COL26-repressed		UP
NCU07531	copper-transporting ATPase	NCU07531	TCDB: The P-type ATPase (P-ATPase) Superfamily	COL26-repressed		UP
NCU17261	hypothetical protein	NCU17261	TCDB: The Oligopeptide Transporter (OPT) Family	COL26-repressed
NCU02127	methylcrotonoyl-CoA carboxylase subunit beta	NCU02127	TCDB: The Na<sup>+</sup>-transporting Carboxylic Acid Decarboxylase (NaT-DC) Family	COL26-repressed		UP
NCU08489	transporter SMF1/ESP1	NCU08489	TCDB: The Metal Ion (Mn<sup>2+</sup>-iron) Transporter (Nramp) Family	COL26-repressed
NCU16370	hypothetical protein	NCU16370	TCDB: The Major Facilitator Superfamily (MFS)	COL26-repressed
NCU09795	hypothetical protein	NCU09795	TCDB: The Major Facilitator Superfamily (MFS)	COL26-repressed
NCU05585	MFS quinate transporter	NCU05585	TCDB: The Major Facilitator Superfamily (MFS)	COL26-repressed
NCU06522	MFS maltose permease	NCU06522	TCDB: The Major Facilitator Superfamily (MFS)	COL26-repressed
NCU08715	hypothetical protein	NCU08715	TCDB: The Major Facilitator Superfamily (MFS)	COL26-repressed
NCU00782	pantothenate transporter liz1	NCU00782	TCDB: The Major Facilitator Superfamily (MFS)	COL26-repressed
NCU08114	cellodextrin transport-2; hexose transporter	cdt-2	TCDB: The Major Facilitator Superfamily (MFS)	COL26-repressed
NCU05597	ascus development-3; ascus development protein 3	asd-3	TCDB: The Major Facilitator Superfamily (MFS)	COL26-repressed
NCU05990	cell surface receptor/MFS transporter; cell surface receptor/MFS transporter, variant 1|cell surface receptor/MFS transporter, variant 2	NCU05990	TCDB: The Major Facilitator Superfamily (MFS)	COL26-repressed		UP
NCU09039	hypothetical protein	NCU09039	TCDB: The Major Facilitator Superfamily (MFS)	COL26-repressed		UP
NCU01132	MFS monosaccharide transporter	NCU01132	TCDB: The Major Facilitator Superfamily (MFS)	COL26-repressed		UP
NCU00195	MFS transporter	NCU00195	TCDB: The Major Facilitator Superfamily (MFS)	COL26-repressed
NCU04886	MFS multidrug transporter	NCU04886	TCDB: The Major Facilitator Superfamily (MFS)	COL26-repressed		UP
NCU08428	MFS transporter	NCU08428	TCDB: The Major Facilitator Superfamily (MFS)	COL26-repressed		UP
NCU00875	hypothetical protein	NCU00875	TCDB: The Major Facilitator Superfamily (MFS)	COL26-repressed		UP
NCU09358	hexose carrier protein	NCU09358	TCDB: The Major Facilitator Superfamily (MFS)	COL26-repressed
NCU06159	MFS transporter	NCU06159	TCDB: The Major Facilitator Superfamily (MFS)	COL26-repressed		UP
NCU03402	membrane transporter	NCU03402	TCDB: The Major Facilitator Superfamily (MFS)	COL26-repressed		UP
NCU06138	quinate permease	NCU06138	TCDB: The Major Facilitator Superfamily (MFS)	COL26-repressed
NCU07054	sugar transporter 4	NCU07054	TCDB: The Major Facilitator Superfamily (MFS)	COL26-repressed
NCU04391	MFS aflatoxin efflux pump	NCU04391	TCDB: The Major Facilitator Superfamily (MFS)	COL26-repressed
NCU01231	carboxylic acid transporter	NCU01231	TCDB: The Major Facilitator Superfamily (MFS)	COL26-repressed
NCU06384	MFS sugar transporter	NCU06384	TCDB: The Major Facilitator Superfamily (MFS)	COL26-repressed
NCU02653	allantoate permease	NCU02653	TCDB: The Major Facilitator Superfamily (MFS)	COL26-repressed
NCU05853	MFS sugar transporter; cellobionic acid transporter	cbt-1	TCDB: The Major Facilitator Superfamily (MFS)	COL26-repressed		UP
NCU07709	cation efflux system protein czcD	NCU07709	TCDB: The Cation Diffusion Facilitator (CDF) Family	COL26-repressed		UP
NCU03228	heavy metal tolerance protein	NCU03228	TCDB: The ATP-binding Cassette (ABC) Superfamily	COL26-repressed		UP
NCU00765	amino acid permease-2; amino acid permease 2	aap-2	TCDB: The Amino Acid-Polyamine-Organocation (APC) Family	COL26-repressed
NCU02307	hypothetical protein	NCU02307	TF: Zn2Cys6	COL26-repressed		UP
NCU09641	hypothetical protein	NCU09641	TF: Zn2Cys6	COL26-repressed		UP
NCU06173	hypothetical protein; hypothetical protein, variant	NCU06173	TF: Misc	COL26-repressed
NCU04848	hypothetical protein	NCU04848	TF: C2H2	COL26-repressed		UP
NCU05909	hypothetical protein	NCU05909	TF: C2H2	COL26-repressed
NCU02487	hypothetical protein	NCU02487	TF: C2H2	COL26-repressed
NCU01209	hypothetical protein	NCU01209	TF: BZIP	COL26-repressed
NCU05852	glucuronan lyase A	NCU05852	CAZy: PL20	COL26-repressed		UP
NCU04029	thioesterase	NCU04029	CAZy: GT4	COL26-repressed		UP
NCU00679	hypothetical protein	NCU00679	CAZy: GT1	COL26-repressed		UP
NCU09924	BNR/Asp-box repeat protein	NCU09924	CAZy: GH93	COL26-repressed
NCU07076	glycosylhydrolase 81-1; endo-1,3-beta-glucanase	gh81-1	CAZy: GH81	COL26-repressed		UP
NCU06505	glucanase B	NCU06505	CAZy: GH64	COL26-repressed		UP
NCU09791	beta-1,3-exoglucanase	NCU09791	CAZy: GH55	COL26-repressed
NCU09028	glycosylhydrolase 47-8; class I alpha-mannosidase	gh47-8	CAZy: GH47	COL26-repressed
NCU04623	glycosylhydrolase family 35-2; beta-galactosidase	gh35-2	CAZy: GH35	COL26-repressed
NCU04885	alpha-xylosidase	NCU04885	CAZy: GH31	COL26-repressed		UP
NCU04952	glycosyl hydrolase family 3-4; beta-D-glucoside glucohydrolase	gh3-4	CAZy: GH3	COL26-repressed
NCU09923	glycosylhydrolase family 3-7; beta-xylosidase	gh3-7	CAZy: GH3	COL26-repressed
NCU05956	glycosylhydrolase family 2-2; beta-galactosidase	gh2-2	CAZy: GH2	COL26-repressed		UP
NCU04431	endo-1,3(4)-beta-glucanase	NCU04431	CAZy: GH16	COL26-repressed
NCU04959	secreted glucosidase	NCU04959	CAZy: GH16	COL26-repressed
NCU00061	hypothetical protein	NCU00061	CAZy: GH16	COL26-repressed		UP
NCU04168	hypothetical protein	NCU04168	CAZy: GH16	COL26-repressed
NCU02654	glycosyl hydrolase family 88	NCU02654	CAZy: GH105	COL26-repressed
NCU07130	glycosylhydrolase 10-4; endo-beta-1,4-D-xylanase	gh10-4	CAZy: GH10	COL26-repressed
NCU08189	glycosylhydrolase family 10-2; endo-1,4-beta-xylanase	gh10-2	CAZy: GH10	COL26-repressed
NCU10045	pectinesterase; pectinesterase, variant	NCU10045	CAZy: CE8	COL26-repressed
NCU09508	chitin deacetylase	NCU09508	CAZy: CE4	COL26-repressed		UP
NCU09491	feruloyl esterase B	NCU09491	CAZy: CE1	COL26-repressed
NCU07898	cellulose LPMO	pmo-3	CAZy: AA9	COL26-repressed		UP
NCU05923	cellobiose dehydrogenase	cdh-2	CAZy: AA8,AA3	COL26-repressed		UP
NCU09785	hypothetical protein	NCU09785	CAZy: AA12	COL26-repressed
NCU00173	esterase D	NCU00173		COL26-repressed
NCU16445	hypothetical protein; hypothetical protein, variant	NCU16445		COL26-repressed
NCU17042	hypothetical protein	NCU17042		COL26-repressed		UP
NCU16715	hypothetical protein	NCU16715		COL26-repressed		UP
NCU16778	hypothetical protein	NCU16778		COL26-repressed
NCU16538	hypothetical protein	NCU16538		COL26-repressed
NCU16803	hypothetical protein	NCU16803		COL26-repressed		UP
NCU17205	hypothetical protein	NCU17205		COL26-repressed		UP
NCU17016	hypothetical protein	NCU17016		COL26-repressed		UP
NCU16861	hypothetical protein	NCU16861		COL26-repressed		UP
NCU16633	hypothetical protein	NCU16633		COL26-repressed
NCU16430	hypothetical protein	NCU16430		COL26-repressed		UP
NCU17137	hypothetical protein	NCU17137		COL26-repressed		UP
NCU16020	NADH dehydrogenase subunit 4	NCU16020		COL26-repressed
NCU16999	hypothetical protein	NCU16999		COL26-repressed
NCU16477	hypothetical protein	NCU16477		COL26-repressed		UP
NCU16653	hypothetical protein	NCU16653		COL26-repressed		UP
NCU16461	hypothetical protein	NCU16461		COL26-repressed
NCU17278	TOL	NCU17278		COL26-repressed
NCU16599	C6 zinc finger domain-containing protein	NCU16599		COL26-repressed
NCU16492	hypothetical protein	NCU16492		COL26-repressed
NCU16941	hypothetical protein	NCU16941		COL26-repressed
NCU16550	hypothetical protein	NCU16550		COL26-repressed		UP
NCU16917	hypothetical protein	NCU16917		COL26-repressed
NCU16661	hypothetical protein	NCU16661		COL26-repressed
NCU17043	hypothetical protein	NCU17043		COL26-repressed
NCU16632	hypothetical protein	NCU16632		COL26-repressed
NCU16678	hypothetical protein	NCU16678		COL26-repressed
NCU17077	hypothetical protein	NCU17077		COL26-repressed		UP
NCU16349	hypothetical protein	NCU16349		COL26-repressed		UP
NCU16587	hypothetical protein	NCU16587		COL26-repressed		UP
NCU16846	hypothetical protein	NCU16846		COL26-repressed
NCU17038	hypothetical protein	NCU17038		COL26-repressed
NCU16623	hypothetical protein	NCU16623		COL26-repressed
NCU17171	hypothetical protein	NCU17171		COL26-repressed
NCU16443	hypothetical protein	NCU16443		COL26-repressed		UP
NCU16589	hypothetical protein	NCU16589		COL26-repressed		UP
NCU16992	mating factor a-1; pheromone mfa-1	mfa-1		COL26-repressed
NCU04690	hypothetical protein	NCU04690		COL26-repressed
NCU09054	hypothetical protein	NCU09054		COL26-repressed		UP
NCU01052	hypothetical protein	NCU01052		COL26-repressed		UP
NCU06413	hypothetical protein	NCU06413		COL26-repressed		UP
NCU00547	hypothetical protein	NCU00547		COL26-repressed		UP
NCU08630	hypothetical protein	NCU08630		COL26-repressed
NCU06058	amidohydrolase 2	NCU06058		COL26-repressed		UP
NCU08617	hypothetical protein	NCU08617		COL26-repressed
NCU07703	hypothetical protein	NCU07703		COL26-repressed		UP
NCU08098	hypothetical protein	NCU08098		COL26-repressed		UP
NCU01051	hypothetical protein	NCU01051		COL26-repressed		UP
NCU05936	hypothetical protein	NCU05936		COL26-repressed
NCU07557	hypothetical protein	NCU07557		COL26-repressed
NCU03105	hypothetical protein	NCU03105		COL26-repressed		UP
NCU06334	hypothetical protein; hypothetical protein, variant	NCU06334		COL26-repressed
NCU06582	hypothetical protein	NCU06582		COL26-repressed
NCU06681	hypothetical protein	NCU06681		COL26-repressed		UP
NCU08281	hypothetical protein	NCU08281		COL26-repressed		UP
NCU05681	hypothetical protein	NCU05681		COL26-repressed
NCU02523	hypothetical protein	NCU02523		COL26-repressed		UP
NCU03172	hypothetical protein	NCU03172		COL26-repressed		UP
NCU10506	triacylglycerol lipase FGL2	NCU10506		COL26-repressed
NCU03109	hypothetical protein	NCU03109		COL26-repressed		UP
NCU08096	hypothetical protein	NCU08096		COL26-repressed		UP
NCU07901	hypothetical protein	NCU07901		COL26-repressed
NCU00250	hypothetical protein	NCU00250		COL26-repressed
NCU09718	n(4)-(beta-n-acetylglucosaminyl)-l-asparaginase	NCU09718		COL26-repressed
NCU10651	chitin binding protein	NCU10651		COL26-repressed
NCU08537	hypothetical protein; hypothetical protein, variant	NCU08537		COL26-repressed		UP
NCU01339	hypothetical protein	NCU01339		COL26-repressed
NCU08076	TPR domain-containing protein	NCU08076		COL26-repressed		UP
NCU00252	hypothetical protein	NCU00252		COL26-repressed
NCU04089	pisatin demethylase	NCU04089		COL26-repressed		UP
NCU09857	hypothetical protein	NCU09857		COL26-repressed
NCU08619	hypothetical protein	NCU08619		COL26-repressed		UP
NCU07617	aconidiate-3; Acr1	acon-3		COL26-repressed		UP
NCU03415	aldehyde dehydrogenase	NCU03415		COL26-repressed
NCU04634	isoflavone reductase	NCU04634		COL26-repressed		UP
NCU04207	mechanosensitive ion channel family protein	NCU04207		COL26-repressed
NCU04805	hypothetical protein	NCU04805		COL26-repressed		UP
NCU06806	hypothetical protein	NCU06806		COL26-repressed		UP
NCU00825	hypothetical protein	NCU00825		COL26-repressed
NCU07730	hypothetical protein	NCU07730		COL26-repressed		UP
NCU06573	chlorogenic acid esterase	NCU06573		COL26-repressed		UP
NCU06146	hypothetical protein	NCU06146		COL26-repressed		UP
NCU06156	hypothetical protein	NCU06156		COL26-repressed		UP
NCU02215	hypothetical protein	NCU02215		COL26-repressed		UP
NCU01358	hypothetical protein	NCU01358		COL26-repressed
NCU04133	peptidase family M28	NCU04133		COL26-repressed
NCU07362	L-lactate ferricytochrome c oxidoreductase	NCU07362		COL26-repressed
NCU09029	hypothetical protein	NCU09029		COL26-repressed
NCU07029	hypothetical protein	NCU07029		COL26-repressed
NCU01111	erythromycin esterase	NCU01111		COL26-repressed
NCU07610	taurine dioxygenase	NCU07610		COL26-repressed
NCU07767	hypothetical protein	NCU07767		COL26-repressed
NCU03398	hypothetical protein	NCU03398		COL26-repressed		UP
NCU04665	hypothetical protein	NCU04665		COL26-repressed		UP
NCU08640	hypothetical protein	NCU08640		COL26-repressed
NCU08855	hypothetical protein	NCU08855		COL26-repressed		UP
NCU03864	hypothetical protein	NCU03864		COL26-repressed		UP
NCU00658	male barren-3; male barren-3 protein	mb-3		COL26-repressed
NCU08827	hypothetical protein; hypothetical protein, variant	NCU08827		COL26-repressed		UP
NCU07597	hypothetical protein	NCU07597		COL26-repressed
NCU02931	hypothetical protein	NCU02931		COL26-repressed		UP
NCU08432	hypothetical protein	NCU08432		COL26-repressed
NCU10641	hypothetical protein	NCU10641		COL26-repressed
NCU03437	hypothetical protein	NCU03437		COL26-repressed		UP
NCU00873	hypothetical protein	NCU00873		COL26-repressed
NCU04727	glucosamine-6-phosphate deaminase	NCU04727		COL26-repressed
NCU09777	UPF0075 domain-containing protein	NCU09777		COL26-repressed
NCU11278	hypothetical protein	NCU11278		COL26-repressed		UP
NCU08435	RNA-dependent RNA polymerase 3; RNA-dependent RNA polymerase	rrp3		COL26-repressed
NCU09429	flavin-containing monooxygenase	NCU09429		COL26-repressed		UP
NCU05875	hypothetical protein	NCU05875		COL26-repressed		UP
NCU09224	hypothetical protein	NCU09224		COL26-repressed		UP
NCU06951	hypothetical protein	NCU06951		COL26-repressed
NCU09232	hypothetical protein	NCU09232		COL26-repressed		UP
NCU01881	hypothetical protein; hypothetical protein, variant	NCU01881		COL26-repressed		UP
NCU00973	hypothetical protein	NCU00973		COL26-repressed		UP
NCU09612	hypothetical protein	NCU09612		COL26-repressed		UP
NCU03322	GDSL family lipase	NCU03322		COL26-repressed
NCU06913	hypothetical protein	NCU06913		COL26-repressed		UP
NCU03378	TOL	NCU03378		COL26-repressed		UP
NCU05193	hypothetical protein	NCU05193		COL26-repressed		UP
NCU10291	hypothetical protein	NCU10291		COL26-repressed		UP
NCU07827	hypothetical protein; hypothetical protein, variant	NCU07827		COL26-repressed		UP
NCU05419	hydroxymethylglutaryl-CoA lyase	NCU05419		COL26-repressed
NCU09259	hypothetical protein	NCU09259		COL26-repressed		UP
NCU07924	hypothetical protein	NCU07924		COL26-repressed
NCU09639	hypothetical protein	NCU09639		COL26-repressed		UP
NCU04909	hypothetical protein	NCU04909		COL26-repressed
NCU01135	hypothetical protein	NCU01135		COL26-repressed		UP
NCU03032	betaine lipid synthase	NCU03032		COL26-repressed		UP
NCU08756	hypothetical protein	NCU08756		COL26-repressed
NCU03354	hypothetical protein	NCU03354		COL26-repressed		UP
NCU00846	hypothetical protein	NCU00846		COL26-repressed
NCU08337	hypothetical protein	NCU08337		COL26-repressed
NCU06516	hypothetical protein	NCU06516		COL26-repressed		UP
NCU00052	alpha-methylacyl-CoA racemase	NCU00052		COL26-repressed		UP
NCU07511	hypothetical protein	NCU07511		COL26-repressed
NCU08414	hypothetical protein	NCU08414		COL26-repressed		UP
NCU05919	hypothetical protein	NCU05919		COL26-repressed		UP
NCU03279	hypothetical protein	NCU03279		COL26-repressed		UP
NCU07207	hypothetical protein	NCU07207		COL26-repressed
NCU00503	nonselective cation channel protein	NCU00503		COL26-repressed		UP
NCU00516	hypothetical protein	NCU00516		COL26-repressed
NCU03925	toxin biosynthesis protein	NCU03925		COL26-repressed
NCU08525	hypothetical protein	NCU08525		COL26-repressed		UP
NCU01033	hypothetical protein	NCU01033		COL26-repressed
NCU07133	metallo-beta-lactamase superfamily protein	NCU07133		COL26-repressed
NCU07311	hypothetical protein	NCU07311		COL26-repressed
NCU03248	hypothetical protein	NCU03248		COL26-repressed
NCU00296	hypothetical protein	NCU00296		COL26-repressed		UP
NCU12152	hypothetical protein	NCU12152		COL26-repressed
NCU05039	hypothetical protein	NCU05039		COL26-repressed
NCU03346	hypothetical protein	NCU03346		COL26-repressed		UP
NCU07441	hypothetical protein	NCU07441		COL26-repressed
NCU09689	hypothetical protein	NCU09689		COL26-repressed
NCU01860	hypothetical protein	NCU01860		COL26-repressed
NCU01373	hypothetical protein	NCU01373		COL26-repressed
NCU07624	transcriptional regulator	nst-7		COL26-repressed
NCU08670	hypothetical protein	NCU08670		COL26-repressed		UP
NCU07619	FAD binding domain-containing protein	NCU07619		COL26-repressed		UP
NCU05018	hypothetical protein	NCU05018		COL26-repressed		UP
NCU03374	hypothetical protein	NCU03374		COL26-repressed		UP
NCU09470	hypothetical protein	NCU09470		COL26-repressed
NCU08622	hypothetical protein	NCU08622		COL26-repressed
NCU09390	tetrahydroxynaphthalene reductase-1; tetrahydroxynaphthalene reductase|tetrahydroxynaphthalene reductase, variant	tnr-1		COL26-repressed
NCU04490	hypothetical protein	NCU04490		COL26-repressed
NCU04786	SNF2 family helicase/ATPase	NCU04786		COL26-repressed		UP
NCU09015	hypothetical protein	NCU09015		COL26-repressed		UP
NCU01156	hypothetical protein	NCU01156		COL26-repressed		UP
NCU05172	hypothetical protein	NCU05172		COL26-repressed
NCU08037	hypothetical protein	NCU08037		COL26-repressed
NCU08019	hypothetical protein	NCU08019		COL26-repressed
NCU05417	hypothetical protein	NCU05417		COL26-repressed
NCU03049	flavin-binding monooxygenase	NCU03049		COL26-repressed		UP
NCU07946	hypothetical protein	NCU07946		COL26-repressed		UP
NCU06423	hypothetical protein	NCU06423		COL26-repressed		UP
NCU08538	hypothetical protein	NCU08538		COL26-repressed
NCU09518	glucooligosaccharide oxidase	NCU09518		COL26-repressed
NCU04948	hypothetical protein	NCU04948		COL26-repressed
NCU08384	xylose reductase	xr		COL26-repressed
NCU09055	hypothetical protein	NCU09055		COL26-repressed		UP
NCU01592	hypothetical protein	NCU01592		COL26-repressed
NCU01151	calpain-B	NCU01151		COL26-repressed
NCU03861	glutaminase A	NCU03861		COL26-repressed		UP
NCU09064	serine/threonine protein kinase-53	stk-53		COL26-repressed		UP
NCU08153	phosphodiesterase/alkaline phosphatase D	NCU08153		COL26-repressed
NCU05798	hypothetical protein	NCU05798		COL26-repressed		UP
NCU00844	hypothetical protein	NCU00844		COL26-repressed		UP
NCU03785	hypothetical protein	NCU03785		COL26-repressed
NCU08491	hypothetical protein	NCU08491		COL26-repressed
NCU00818	hypothetical protein	NCU00818		COL26-repressed		UP
NCU05866	hypothetical protein	NCU05866		COL26-repressed		UP
NCU10027	hypothetical protein	NCU10027		COL26-repressed
NCU01608	hypothetical protein	NCU01608		COL26-repressed		UP
NCU05537	fumarylacetoacetase	NCU05537		COL26-repressed		UP
NCU10106	mitochondrial triosephosphate isomerase	NCU10106		COL26-repressed
NCU07194	hypothetical protein	NCU07194		COL26-repressed		UP
NCU12104	hypothetical protein	NCU12104		COL26-repressed		UP
NCU00559	hypothetical protein	NCU00559		COL26-repressed
NCU04126	hypothetical protein	NCU04126		COL26-repressed		UP
NCU00745	hypothetical protein	NCU00745		COL26-repressed
NCU04393	3-hydroxyacyl-CoA dehydrogenase	NCU04393		COL26-repressed		UP
NCU05869	hypothetical protein	NCU05869		COL26-repressed		UP
NCU07201	hypothetical protein	NCU07201		COL26-repressed
NCU01493	hypothetical protein	NCU01493		COL26-repressed		UP
NCU04939	hypothetical protein	NCU04939		COL26-repressed		UP
NCU08490	hypothetical protein	NCU08490		COL26-repressed
NCU06480	hypothetical protein	NCU06480		COL26-repressed
NCU04657	1-aminocyclopropane-1-carboxylate deaminase	NCU04657		COL26-repressed
NCU05520	hypothetical protein	NCU05520		COL26-repressed		UP
NCU10932	hypothetical protein	NCU10932		COL26-repressed
NCU05595	hypothetical protein	NCU05595		COL26-repressed		UP
NCU07963	hypothetical protein	NCU07963		COL26-repressed
NCU09685	hypothetical protein	NCU09685		COL26-repressed
NCU10610	hypothetical protein	NCU10610		COL26-repressed		UP
NCU05037	dihydrodipicolinate synthetase	NCU05037		COL26-repressed
NCU01311	hypothetical protein	NCU01311		COL26-repressed
NCU04233	hypothetical protein	NCU04233		COL26-repressed		UP
NCU07448	hypothetical protein	NCU07448		COL26-repressed
NCU04941	hypothetical protein	NCU04941		COL26-repressed
NCU04078	NAD-dependent methanol dehydrogenase	NCU04078		COL26-repressed
NCU02383	hypothetical protein	NCU02383		COL26-repressed
NCU07324	conidiation-13; conidiation-specific protein 13	con-13		COL26-repressed
NCU10457	hypothetical protein	NCU10457		COL26-repressed
NCU05818	phosphatidyl synthase	NCU05818		COL26-repressed		UP
NCU04167	hypothetical protein	NCU04167		COL26-repressed
NCU00872	hypothetical protein	NCU00872		COL26-repressed
NCU06810	hypothetical protein	NCU06810		COL26-repressed		UP
NCU00698	hypothetical protein	NCU00698		COL26-repressed		UP
NCU00245	hypothetical protein	NCU00245		COL26-repressed		UP
NCU04367	hypothetical protein	NCU04367		COL26-repressed		UP
NCU01416	hypothetical protein	NCU01416		COL26-repressed		UP
NCU09053	hypothetical protein	NCU09053		COL26-repressed
NCU05896	SesB; SesB protein	NCU05896		COL26-repressed
NCU00993	hypothetical protein	NCU00993		COL26-repressed		UP
NCU02521	hypothetical protein	NCU02521		COL26-repressed		UP
NCU04667	hypothetical protein	NCU04667		COL26-repressed
NCU08662	hypothetical protein	NCU08662		COL26-repressed		UP
NCU04618	hypothetical protein	NCU04618		COL26-repressed		UP
NCU05201	potassium channel protein	NCU05201		COL26-repressed		UP
NCU10142	hypothetical protein	NCU10142		COL26-repressed
NCU09776	hypothetical protein	NCU09776		COL26-repressed		UP
NCU03472	hypothetical protein	NCU03472		COL26-repressed
NCU01880	hypothetical protein	NCU01880		COL26-repressed		UP
NCU00312	hypothetical protein	NCU00312		COL26-repressed
NCU01281	hypothetical protein	NCU01281		COL26-repressed		UP
NCU07897	hypothetical protein	NCU07897		COL26-repressed		UP
NCU02890	hypothetical protein	NCU02890		COL26-repressed		UP
NCU09650	hypothetical protein	NCU09650		COL26-repressed
NCU12025	hypothetical protein	NCU12025		COL26-repressed
NCU07766	hypothetical protein	NCU07766		COL26-repressed
NCU04576	hypothetical protein	NCU04576		COL26-repressed		UP
NCU04474	sulfite oxidase	NCU04474		COL26-repressed
NCU01591	hypothetical protein	NCU01591		COL26-repressed		UP
NCU04070	hypothetical protein	NCU04070		COL26-repressed
NCU06071	2-dehydropantoate 2-reductase	NCU06071		COL26-repressed
NCU07055	monooxygenase	NCU07055		COL26-repressed
NCU03821	hypothetical protein	NCU03821		COL26-repressed		UP
NCU09034	mandelate racemase/muconate lactonizing enzyme family protein	NCU09034		COL26-repressed
NCU07358	hypothetical protein	NCU07358		COL26-repressed		UP
NCU05143	rds1	NCU05143		COL26-repressed
NCU12091	hypothetical protein	NCU12091		COL26-repressed		UP
NCU02077	hypothetical protein	NCU02077		COL26-repressed
NCU05639	hypothetical protein	NCU05639		COL26-repressed
NCU11380	hypothetical protein	NCU11380		COL26-repressed
NCU02314	hypothetical protein	NCU02314		COL26-repressed		UP
NCU07154	yippee family protein	NCU07154		COL26-repressed		UP
NCU06255	hypothetical protein	NCU06255		COL26-repressed		UP
NCU06932	F-box domain-containing protein	NCU06932		COL26-repressed		UP
NCU02320	hypothetical protein	NCU02320		COL26-repressed
NCU09717	hypothetical protein	NCU09717		COL26-repressed
NCU09855	nicotianamine synthase	NCU09855		COL26-repressed
NCU03373	hypothetical protein	NCU03373		COL26-repressed
NCU08716	CND11p	NCU08716		COL26-repressed		UP
NCU05822	hypothetical protein; hypothetical protein, variant	NCU05822		COL26-repressed
NCU00705	hypothetical protein	NCU00705		COL26-repressed		UP
NCU05619	hypothetical protein	NCU05619		COL26-repressed		UP
NCU07274	hypothetical protein	NCU07274		COL26-repressed		UP
NCU08521	hypothetical protein	NCU08521		COL26-repressed
NCU06476	hypothetical protein	NCU06476		COL26-repressed
NCU05499	homogentisate 1,2-dioxygenase	NCU05499		COL26-repressed		UP
NCU00128	hypothetical protein	NCU00128		COL26-repressed
NCU01866	lactonohydrolase	NCU01866		COL26-repressed
NCU06895	cytochrome P450 4A5	NCU06895		COL26-repressed		UP
NCU09260	hypothetical protein	NCU09260		COL26-repressed		UP
NCU08469	hypothetical protein	NCU08469		COL26-repressed		UP
NCU01830	4-hydroxyphenylpyruvate dioxygenase	NCU01830		COL26-repressed		UP
NCU05933	hypothetical protein	NCU05933		COL26-repressed		UP
NCU01357	hypothetical protein	NCU01357		COL26-repressed
NCU04522	hypothetical protein	NCU04522		COL26-repressed
NCU03684	hypothetical protein; hypothetical protein, variant	NCU03684		COL26-repressed
NCU08790	hypothetical protein	NCU08790		COL26-repressed
NCU06933	hypothetical protein	NCU06933		COL26-repressed		UP
NCU09606	hypothetical protein	NCU09606		COL26-repressed
NCU07869	INSIG domain-containing protein	NCU07869		COL26-repressed
NCU04170	hypothetical protein; hypothetical protein, variant	NCU04170		COL26-repressed
NCU03462	leucine Rich Repeat domain-containing protein	NCU03462		COL26-repressed
NCU09471	hypothetical protein	NCU09471		COL26-repressed
NCU08752	acetylcholinesterase	NCU08752		COL26-repressed		UP
NCU02125	hypothetical protein	NCU02125		COL26-repressed
NCU11309	integral membrane protein	NCU11309		COL26-repressed
NCU05101	hypothetical protein	NCU05101		COL26-repressed
NCU09472	hypothetical protein	NCU09472		COL26-repressed
NCU12107	hypothetical protein	NCU12107		COL26-repressed		UP
NCU02126	isovaleryl-CoA dehydrogenase	NCU02126		COL26-repressed		UP
NCU07609	MFS transporter	NCU07609		COL26-repressed		UP
NCU11383	hypothetical protein	NCU11383		COL26-repressed		UP
NCU10342	hypothetical protein	NCU10342		COL26-repressed
NCU00786	G-protein coupled receptor-1; G-protein coupled receptor	gpr-1		COL26-repressed		UP
NCU11293	hypothetical protein	NCU11293		COL26-repressed
NCU00947	hypothetical protein	NCU00947		COL26-repressed
NCU01375	hypothetical protein	NCU01375		COL26-repressed
NCU01088	hypothetical protein	NCU01088		COL26-repressed
NCU05574	hypothetical protein; hypothetical protein, variant	NCU05574		COL26-repressed
NCU07030	hypothetical protein	NCU07030		COL26-repressed
NCU07892	hypothetical protein	NCU07892		COL26-repressed
NCU04392	hypothetical protein	NCU04392		COL26-repressed		UP
NCU07325	conidiation-10; conidiation-specific protein con-10	con-10		COL26-repressed
NCU07618	hypothetical protein	NCU07618		COL26-repressed		UP
NCU10186	hypothetical protein	NCU10186		COL26-repressed
NCU04346	hypothetical protein	NCU04346		COL26-repressed
NCU08431	hypothetical protein	NCU08431		COL26-repressed
NCU07896	hypothetical protein	NCU07896		COL26-repressed		UP
NCU09396	hypothetical protein	NCU09396		COL26-repressed
NCU03451	hypothetical protein	NCU03451		COL26-repressed		UP
NCU08429	hypothetical protein	NCU08429		COL26-repressed
NCU04694	hypothetical protein	NCU04694		COL26-repressed		UP
NCU06526	hypothetical protein	NCU06526		COL26-repressed		UP
NCU09490	hypothetical protein	NCU09490		COL26-repressed
NCU05128	hypothetical protein	NCU05128		COL26-repressed		UP
NCU03348	aldehyde dehydrogenase	NCU03348		COL26-repressed		UP
NCU02704	branched-chain alpha-keto acid dehydrogenase E2 component	NCU02704		COL26-repressed		UP
NCU05081	hypothetical protein	NCU05081		COL26-repressed
NCU11347	hypothetical protein	NCU11347		COL26-repressed
NCU07823	scytalone dehydratase	NCU07823		COL26-repressed
NCU01138	CipA protein	NCU01138		COL26-repressed		UP
NCU07969	hypothetical protein	NCU07969		COL26-repressed		UP
NCU02663	L-lysine 2,3-aminomutase	NCU02663		COL26-repressed		UP
NCU09213	hypothetical protein	NCU09213		COL26-repressed
NCU09049	hypothetical protein	NCU09049		COL26-repressed
NCU04282	hypothetical protein	NCU04282		COL26-repressed		UP
NCU04169	hypothetical protein	NCU04169		COL26-repressed
NCU12052	hypothetical protein	NCU12052		COL26-repressed
NCU09046	hypothetical protein	NCU09046		COL26-repressed
NCU08095	hypothetical protein	NCU08095		COL26-repressed
NCU00948	hypothetical protein	NCU00948		COL26-repressed
NCU09020	hypothetical protein	NCU09020	TCDB: The Telurite-resistance/Dicarboxylate Transporter (TDT) Family	COL26-dependent		DOWN
NCU02632	sulfate transporter	NCU02632	TCDB: The Sulfate Permease (SulP) Family	COL26-dependent		DOWN
NCU01808	cytochrome c-1; cytochrome c	cyc-1		COL26-dependent		DOWN
NCU02162	SURF-family protein	NCU02162	TCDB: The Proton-translocating Cytochrome Oxidase (COX) Superfamily	COL26-dependent
NCU01595	SOF1	NCU01595		COL26-dependent
NCU07334	uracil permease	NCU07334	TCDB: The Nucleobase:Cation Symporter-1 (NCS1) Family	COL26-dependent		DOWN
NCU07839	ATP-dependent RNA helicase dbp-2	NCU07839	TCDB: The Nuclear mRNA Exporter (mRNA-E) Family	COL26-dependent		DOWN
NCU05782	ATP-dependent RNA helicase dbp-3	NCU05782	TCDB: The Nuclear mRNA Exporter (mRNA-E) Family	COL26-dependent		DOWN
NCU06520	ATP-dependent RNA helicase dbp-7	NCU06520	TCDB: The Nuclear mRNA Exporter (mRNA-E) Family	COL26-dependent		DOWN
NCU06418	ATP-dependent RNA helicase dbp-8	NCU06418	TCDB: The Nuclear mRNA Exporter (mRNA-E) Family	COL26-dependent		DOWN
NCU07070	ATP-dependent RNA helicase dbp-9	NCU07070	TCDB: The Nuclear mRNA Exporter (mRNA-E) Family	COL26-dependent		DOWN
NCU01369	ATP-dependent RNA helicase ded-1	NCU01369	TCDB: The Nuclear mRNA Exporter (mRNA-E) Family	COL26-dependent		DOWN
NCU09349	ATP-dependent RNA helicase has-1	NCU09349	TCDB: The Nuclear mRNA Exporter (mRNA-E) Family	COL26-dependent		DOWN
NCU04504	ATP-dependent rRNA helicase rrp-3	NCU04504	TCDB: The Nuclear mRNA Exporter (mRNA-E) Family	COL26-dependent		DOWN
NCU03380	ATP-dependent rRNA helicase spb-4	NCU03380	TCDB: The Nuclear mRNA Exporter (mRNA-E) Family	COL26-dependent		DOWN
NCU07670	cytochrome-19; CYT-19 DEAD-box protein	cyt-19	TCDB: The Nuclear mRNA Exporter (mRNA-E) Family	COL26-dependent		DOWN
NCU00371	translocase of inner mitochondrial membrane 23; mitochondrial import inner membrane translocase subunit tim23	tim23	TCDB: The Mitochondrial Protein Translocase (MPT) Family	COL26-dependent		DOWN
NCU03229	translocase of inner mitochondrial membrane 44; mitochondrial inner membrane translocase subunit TIM44	tim44	TCDB: The Mitochondrial Protein Translocase (MPT) Family	COL26-dependent		DOWN
NCU02943	translocase of inner mitochondrial membrane 50; mitochondrial import inner membrane translocase subunit tim-50	tim50	TCDB: The Mitochondrial Protein Translocase (MPT) Family	COL26-dependent		DOWN
NCU05623	translocase of mitochondrial inner membrane 17; mitochondrial inner membrane translocase subunit TIM17	tim17	TCDB: The Mitochondrial Protein Translocase (MPT) Family	COL26-dependent		DOWN
NCU00431	translocase of mitochondrial outer membrane 22; mitochondrial import receptor subunit Tom22	tom22	TCDB: The Mitochondrial Protein Translocase (MPT) Family	COL26-dependent		DOWN
NCU01179	translocase of outer mitochondrial membrane 40; outer membrane translocase 40 kDa subunit	tom40	TCDB: The Mitochondrial Protein Translocase (MPT) Family	COL26-dependent		DOWN
NCU05515	unknown-4; mitochondrial import inner membrane translocase subunit tim16	un-4	TCDB: The Mitochondrial Protein Translocase (MPT) Family	COL26-dependent		DOWN
NCU02802	arginine-13; mitochondrial ornithine carrier protein	arg-13	TCDB: The Mitochondrial Carrier (MC) Family	COL26-dependent
NCU01241	mitochondrial carrier protein	NCU01241	TCDB: The Mitochondrial Carrier (MC) Family	COL26-dependent		DOWN
NCU08278	mitochondrial carrier protein	NCU08278	TCDB: The Mitochondrial Carrier (MC) Family	COL26-dependent		DOWN
NCU01916	mitochondrial carrier protein RIM2	NCU01916	TCDB: The Mitochondrial Carrier (MC) Family	COL26-dependent		DOWN
NCU01514	mitochondrial dicarboxylate carrier	NCU01514	TCDB: The Mitochondrial Carrier (MC) Family	COL26-dependent		DOWN
NCU05390	mitochondrial phosphate carrier protein	NCU05390	TCDB: The Mitochondrial Carrier (MC) Family	COL26-dependent		DOWN
NCU05627	high affinity glucose transporter ght1	NCU05627	TCDB: The Major Facilitator Superfamily (MFS)	COL26-dependent		DOWN
NCU10021	high affinity glucose transporter-1; MFS monosaccharide transporter	hgt-1	TCDB: The Major Facilitator Superfamily (MFS)	COL26-dependent		DOWN
NCU04963	high-affinity glucose transporter	NCU04963	TCDB: The Major Facilitator Superfamily (MFS)	COL26-dependent		DOWN
NCU09156	hypothetical protein; hypothetical protein, variant	NCU09156	TCDB: The Major Facilitator Superfamily (MFS)	COL26-dependent		DOWN
NCU09069	hypothetical protein; hypothetical protein, variant	NCU09069	TCDB: The Major Facilitator Superfamily (MFS)	COL26-dependent
NCU07375	MFS phosphate transporter	NCU07375	TCDB: The Major Facilitator Superfamily (MFS)	COL26-dependent		DOWN
NCU04537	monosaccharide transporter	NCU04537	TCDB: The Major Facilitator Superfamily (MFS)	COL26-dependent		DOWN
NCU01882	purine transporter; purine transporter, variant	NCU01882	TCDB: The Major Facilitator Superfamily (MFS)	COL26-dependent		DOWN
NCU06606	iron-sulfur subunit-1; ubiquinol-cytochrome c reductase iron-sulfur subunit	fes-1	TCDB: The Gap Junction-forming Connexin (Connexin) Family	COL26-dependent		DOWN
NCU05453	ER to Golgi transporter	NCU05453	TCDB: The Drug/Metabolite Transporter (DMT) Superfamily	COL26-dependent		DOWN
NCU09091	mitochondrial inner membrane magnesium transporter mrs2	NCU09091	TCDB: The CorA Metal Ion Transporter (MIT) Family	COL26-dependent
NCU00692	chaperone dnaK	NCU00692	TCDB: The Cation Channel-forming Heat Shock Protein-70 (Hsp70) Family	COL26-dependent		DOWN
NCU02075	heat shock protein 70-2; heat shock protein 70	hsp70-2	TCDB: The Cation Channel-forming Heat Shock Protein-70 (Hsp70) Family	COL26-dependent		DOWN
NCU09805	glycosylhydrolase family 13-2; alpha-amylase	gh13-2	CAZy: GH13; TCDB: The ATP-binding Cassette (ABC) Superfamily	COL26-dependent
NCU03257	ammonium transporter MEP1	NCU03257	TCDB: The Ammonia Transporter Channel (Amt) Family	COL26-dependent		DOWN
NCU06619	methyltryptophan resistant; neutral amino acid permease	mtr	TCDB: The Amino Acid/Auxin Permease (AAAP) Family	COL26-dependent		DOWN
NCU05830	general amino-acid permease GAP1	NCU05830	TCDB: The Amino Acid-Polyamine-Organocation (APC) Family	COL26-dependent		DOWN
NCU05168	permease basic amino acid; arginine transporter	pmb	TCDB: The Amino Acid-Polyamine-Organocation (APC) Family	COL26-dependent		DOWN
NCU09549	C6 zinc finger domain-containing protein	NCU09549	TF: Zn2Cys6	COL26-dependent
NCU07788	colonial-26; fungal specific transcription factor	col-26	TF: Zn2Cys6	COL26-dependent
NCU07932	hypothetical protein	NCU07932	TF: Zn2Cys6	COL26-dependent		DOWN
NCU03725	vegetative incompatibility blocked-1; VIB-1|VIB-1, variant	vib-1	TF: Misc	COL26-dependent		DOWN
NCU09068	nitrate nonutilizer-2; nitrogen catabolic enzyme regulatory protein	nit-2	TF: GATA	COL26-dependent		DOWN
NCU04050	cross pathway control-1; cross-pathway control protein 1	cpc-1	TF: BZIP	COL26-dependent
NCU05970	hypothetical protein	NCU05970	TF: BHLH	COL26-dependent		DOWN
NCU02336	capsule associated protein	NCU02336	CAZy: GT90	COL26-dependent		DOWN
NCU05132	hypothetical protein	NCU05132	CAZy: GT4	COL26-dependent		DOWN
NCU08226	hypothetical protein	NCU08226	CAZy: GT2	COL26-dependent
NCU08909	beta-1,3-glucanosyltransferase	gel-3	CAZy: GH72,CBM43	COL26-dependent		DOWN
NCU06850	1,3-beta-glucanosyltransferase gel3	gel-5	CAZy: GH72	COL26-dependent		DOWN
NCU00972	arabinogalactan endo-1,4-beta-galactosidase	NCU00972	CAZy: GH53	COL26-dependent
NCU09326	hypothetical protein	NCU09326	CAZy: GH17	COL26-dependent		DOWN
NCU05974	cell wall glucanosyltransferase Mwg1	NCU05974	CAZy: GH16	COL26-dependent		DOWN
NCU01517	glucoamylase precursor; glucoamylase	gla-1	CAZy: GH15,CBM20	COL26-dependent		DOWN
NCU02668	cell wall synthesis protein-Penicillium chrysogenum	NCU02668	CAZy: GH132	COL26-dependent		DOWN
NCU02478	alpha-1,3-glucan synthase Ags2	NCU02478	CAZy: GH13,GT5	COL26-dependent		DOWN
NCU01720	hypothetical protein	NCU01720	CAZy: GH128	COL26-dependent		DOWN
NCU09663	Axe2	NCU09663	CAZy: CE5	COL26-dependent		DOWN
NCU07817	non-anchored cell wall protein-3; non-anchored cell wall protein 3	ncw-3	CAZy: CBM52	COL26-dependent		DOWN
NCU04265	invertase	inv	CAZy: CBM38,GH32	COL26-dependent		DOWN
NCU08746	starch binding domain-containing protein	NCU08746	CAZy: AA13,CBM20	COL26-dependent		DOWN
NCU08296	30S ribosomal subunit S4; mito ribosomal protein S4	NCU08296		COL26-dependent		DOWN
NCU06189	5-aminolevulinate synthase	NCU06189		COL26-dependent		DOWN
NCU05287	50S ribosomal protein L4	NCU05287		COL26-dependent		DOWN
NCU04171	50S ribosomal protein L5	NCU04171		COL26-dependent		DOWN
NCU08299	60S ribosomal protein L3	NCU08299		COL26-dependent		DOWN
NCU01301	60S ribosomal subunit assembly/export protein loc-1	NCU01301		COL26-dependent		DOWN
NCU07864	60S ribosome biogenesis protein Mak11	NCU07864		COL26-dependent		DOWN
NCU04280	aconitate hydratase	NCU04280		COL26-dependent		DOWN
NCU04647	actin binding protein	NCU04647		COL26-dependent
NCU03669	AdoMet-dependent rRNA methyltransferase spb1	NCU03669		COL26-dependent		DOWN
NCU02296	allantoinase-1; allantoinase	aln-1		COL26-dependent
NCU06332	alpha/beta hydrolase	NCU06332		COL26-dependent		DOWN
NCU02904	alpha/beta hydrolase fold protein	NCU02904		COL26-dependent		DOWN
NCU01195	amination-deficient; Glu/Leu/Phe/Val dehydrogenase	am		COL26-dependent		DOWN
NCU02979	AMP deaminase	NCU02979		COL26-dependent	cpc target
NCU05667	anchored cell wall protein-3; anchored cell wall protein 3	acw-3		COL26-dependent		DOWN
NCU04303	asparagine synthetase 2	NCU04303		COL26-dependent	cpc target
NCU02658	ATP binding protein	NCU02658		COL26-dependent		DOWN
NCU00644	ATP synthase subunit G	NCU00644		COL26-dependent		DOWN
NCU07712	ATP-dependent RNA helicase dbp-10	NCU07712		COL26-dependent		DOWN
NCU04439	ATP-dependent RNA helicase dbp-4	NCU04439		COL26-dependent		DOWN
NCU11175	ATP-dependent RNA helicase drs-1	NCU11175		COL26-dependent		DOWN
NCU00919	ATP-dependent RNA helicase rok-1	NCU00919		COL26-dependent		DOWN
NCU04787	bfr-2	NCU04787		COL26-dependent		DOWN
NCU09497	bifunctional D12/D15 fatty acid desaturase	NCU09497		COL26-dependent
NCU05153	carbohydrate O-acetyltransferase	NCU05153		COL26-dependent		DOWN
NCU00399	cell wall protein PhiA	NCU00399		COL26-dependent		DOWN
NCU02193	cellular filament polypeptide; pyruvate decarboxylase|pyruvate decarboxylase, variant	cfp		COL26-dependent	cpc target	DOWN
NCU01290	centromere/microtubule-binding protein CBF5	NCU01290		COL26-dependent		DOWN
NCU08907	clock-controlled gene-13; BYS1 domain-containing protein	ccg-13		COL26-dependent		DOWN
NCU07787	clock-controlled gene-14; clock controlled protein CCG-14	ccg-14		COL26-dependent		DOWN
NCU03887	CreD; CreD protein	NCU03887		COL26-dependent		DOWN
NCU07466	cystathionine beta-synthase	NCU07466		COL26-dependent
NCU02624	cytochrome P450 51	NCU02624		COL26-dependent		DOWN
NCU05278	cytochrome P450 61	NCU05278		COL26-dependent		DOWN
NCU03030	cytochrome-18; tyrosyl-tRNA synthetase	cyt-18		COL26-dependent		DOWN
NCU06308	cytochrome-5; DNA-directed RNA polymerase	cyt-5		COL26-dependent		DOWN
NCU03854	D-tyrosyl-tRNA(Tyr) deacylase	NCU03854		COL26-dependent
NCU02305	decaprenyl-diphosphate synthase subunit 1	NCU02305		COL26-dependent		DOWN
NCU02209	delta-12 fatty acid desaturase	ods		COL26-dependent
NCU08927	dihydroceramide delta(4)-desaturase	NCU08927		COL26-dependent
NCU08968	dimethyladenosine transferase	NCU08968		COL26-dependent		DOWN
NCU11012	DNA-directed RNA polymerase I	NCU11012		COL26-dependent		DOWN
NCU02533	DNA-directed RNA polymerase I and III polypeptide	NCU02533		COL26-dependent		DOWN
NCU00419	DNA-directed RNA polymerase I and III polypeptide	NCU00419		COL26-dependent		DOWN
NCU05251	DNA-directed RNA polymerase I polypeptide	NCU05251		COL26-dependent		DOWN
NCU01638	DNA-directed RNA polymerase I subunit RPA1	NCU01638		COL26-dependent		DOWN
NCU01772	DNA-directed RNA polymerase III polypeptide	NCU01772		COL26-dependent
NCU03560	DNA-directed RNA polymerase III subunit rpc-3	NCU03560		COL26-dependent		DOWN
NCU07795	DUF1665 domain-containing protein	NCU07795		COL26-dependent		DOWN
NCU04159	DUF652 domain-containing protein	NCU04159		COL26-dependent		DOWN
NCU00542	DUF914 domain membrane protein	NCU00542		COL26-dependent		DOWN
NCU09903	elongation factor 3	NCU09903		COL26-dependent		DOWN
NCU07922	elongation factor 3	NCU07922		COL26-dependent
NCU02955	elongation factor G 1	NCU02955		COL26-dependent		DOWN
NCU03737	elongation factor Tu	NCU03737		COL26-dependent		DOWN
NCU02074	endoplasmic oxidoreductin-1	NCU02074		COL26-dependent		DOWN
NCU04156	ergosterol-1; C-8 sterol isomerase erg-1	erg-1		COL26-dependent		DOWN
NCU03321	eukaryotic ribosome biogenesis protein 1	NCU03321		COL26-dependent
NCU07831	eukaryotic translation initiation factor 3	NCU07831		COL26-dependent
NCU05889	eukaryotic translation initiation factor 3 subunit 6	NCU05889		COL26-dependent
NCU02256	exosome complex exonuclease Rrp6	NCU02256		COL26-dependent
NCU04155	exosome component 1	NCU04155		COL26-dependent
NCU07257	F-box domain-containing protein	NCU07257		COL26-dependent		DOWN
NCU09352	far upstream element-binding protein 2	NCU09352		COL26-dependent		DOWN
NCU08976	fatty acid elongase	NCU08976		COL26-dependent		DOWN
NCU09915	female sexual development-1; female sexual development-1 protein|female sexual development-1 protein, variant 1|female sexual development-1 protein, variant 2	fsd-1		COL26-dependent		DOWN
NCU03241	FK506-resistant-4; FK506-binding protein 4	fkr-4		COL26-dependent		DOWN
NCU05899	flotillin domain-containing protein	NCU05899		COL26-dependent		DOWN
NCU09911	formyltetrahydrofolate deformylase	NCU09911		COL26-dependent	cpc target	DOWN
NCU03363	FRQ-interacting RNA helicase	frh		COL26-dependent
NCU07072	galactose-1-phosphate uridylyltransferase	NCU07072		COL26-dependent		DOWN
NCU06364	GDSL lipase/acylhydrolase	NCU06364		COL26-dependent		DOWN
NCU06112	glutamate decarboxylase	NCU06112		COL26-dependent
NCU01157	glutamate-cysteine ligase catalytic subunit	NCU01157		COL26-dependent		DOWN
NCU06724	glutamine-1; glutamine synthetase	gln-1		COL26-dependent	cpc target
NCU04856	glutamine-2; glutamine synthetase|glutamine synthetase, variant	gln-2		COL26-dependent	cpc target
NCU02475	glycine dehydrogenase	NCU02475		COL26-dependent		DOWN
NCU07774	GTP cyclohydrolase-1; GTP cyclohydrolase 1	gch-1		COL26-dependent		DOWN
NCU03066	GTP-binding protein	NCU03066		COL26-dependent		DOWN
NCU08951	H/ACA ribonucleoprotein complex subunit 2	NCU08951		COL26-dependent		DOWN
NCU01294	hydrolase	NCU01294		COL26-dependent		DOWN
NCU01302	hydrolase	NCU01302		COL26-dependent
NCU15833	hypothetical protein	NCU15833		COL26-dependent		DOWN
NCU02258	hypothetical protein	NCU02258		COL26-dependent		DOWN
NCU16323	hypothetical protein	NCU16323		COL26-dependent		DOWN
NCU17240	hypothetical protein	NCU17240		COL26-dependent		DOWN
NCU08720	hypothetical protein	NCU08720		COL26-dependent		DOWN
NCU07098	hypothetical protein	NCU07098		COL26-dependent		DOWN
NCU06965	hypothetical protein	NCU06965		COL26-dependent
NCU07222	hypothetical protein	NCU07222		COL26-dependent		DOWN
NCU01898	hypothetical protein; hypothetical protein, variant	NCU01898		COL26-dependent		DOWN
NCU07569	hypothetical protein	NCU07569		COL26-dependent		DOWN
NCU02155	hypothetical protein	NCU02155		COL26-dependent		DOWN
NCU06911	hypothetical protein	NCU06911		COL26-dependent		DOWN
NCU01855	hypothetical protein	NCU01855		COL26-dependent		DOWN
NCU05668	hypothetical protein	NCU05668		COL26-dependent		DOWN
NCU02138	hypothetical protein	NCU02138		COL26-dependent		DOWN
NCU05829	hypothetical protein	NCU05829		COL26-dependent		DOWN
NCU04455	hypothetical protein	NCU04455		COL26-dependent		DOWN
NCU04047	hypothetical protein	NCU04047		COL26-dependent		DOWN
NCU03993	hypothetical protein	NCU03993		COL26-dependent
NCU05670	hypothetical protein	NCU05670		COL26-dependent
NCU01458	hypothetical protein	NCU01458		COL26-dependent		DOWN
NCU06114	hypothetical protein	NCU06114		COL26-dependent
NCU01257	hypothetical protein	NCU01257		COL26-dependent		DOWN
NCU00811	hypothetical protein	NCU00811		COL26-dependent		DOWN
NCU08518	hypothetical protein	NCU08518		COL26-dependent		DOWN
NCU06485	hypothetical protein	NCU06485		COL26-dependent		DOWN
NCU06912	hypothetical protein	NCU06912		COL26-dependent		DOWN
NCU09181	hypothetical protein	NCU09181		COL26-dependent
NCU06940	hypothetical protein	NCU06940		COL26-dependent		DOWN
NCU02359	hypothetical protein	NCU02359		COL26-dependent		DOWN
NCU09499	hypothetical protein	NCU09499		COL26-dependent		DOWN
NCU03238	hypothetical protein; hypothetical protein, variant	NCU03238		COL26-dependent		DOWN
NCU03915	hypothetical protein	NCU03915		COL26-dependent		DOWN
NCU04284	hypothetical protein; hypothetical protein, variant	NCU04284		COL26-dependent
NCU04285	hypothetical protein	NCU04285		COL26-dependent
NCU03950	hypothetical protein	NCU03950		COL26-dependent		DOWN
NCU00021	hypothetical protein	NCU00021		COL26-dependent		DOWN
NCU04603	hypothetical protein	NCU04603		COL26-dependent		DOWN
NCU03118	hypothetical protein	NCU03118		COL26-dependent	cpc target	DOWN
NCU09157	hypothetical protein	NCU09157		COL26-dependent		DOWN
NCU02640	hypothetical protein	NCU02640		COL26-dependent		DOWN
NCU07942	hypothetical protein	NCU07942		COL26-dependent		DOWN
NCU09165	hypothetical protein	NCU09165		COL26-dependent
NCU02656	hypothetical protein	NCU02656		COL26-dependent		DOWN
NCU09506	hypothetical protein	NCU09506		COL26-dependent
NCU07678	hypothetical protein; hypothetical protein, variant	NCU07678		COL26-dependent		DOWN
NCU02528	hypothetical protein	NCU02528		COL26-dependent		DOWN
NCU06991	hypothetical protein	NCU06991		COL26-dependent		DOWN
NCU09108	hypothetical protein; hypothetical protein, variant	NCU09108		COL26-dependent		DOWN
NCU06118	hypothetical protein	NCU06118		COL26-dependent		DOWN
NCU07088	hypothetical protein	NCU07088		COL26-dependent
NCU06090	hypothetical protein	NCU06090		COL26-dependent
NCU00151	hypothetical protein	NCU00151		COL26-dependent		DOWN
NCU03293	hypothetical protein	NCU03293		COL26-dependent		DOWN
NCU03274	hypothetical protein; hypothetical protein, variant	NCU03274		COL26-dependent
NCU09756	hypothetical protein	NCU09756		COL26-dependent		DOWN
NCU07017	hypothetical protein	NCU07017		COL26-dependent		DOWN
NCU08421	hypothetical protein	NCU08421		COL26-dependent		DOWN
NCU01070	hypothetical protein	NCU01070		COL26-dependent
NCU07871	hypothetical protein	NCU07871		COL26-dependent		DOWN
NCU06496	hypothetical protein	NCU06496		COL26-dependent		DOWN
NCU09852	hypothetical protein	NCU09852		COL26-dependent		DOWN
NCU01203	hypothetical protein	NCU01203		COL26-dependent		DOWN
NCU02627	hypothetical protein; hypothetical protein, variant	NCU02627		COL26-dependent		DOWN
NCU05894	hypothetical protein	NCU05894		COL26-dependent		DOWN
NCU04106	hypothetical protein; hypothetical protein, variant	NCU04106		COL26-dependent
NCU01780	hypothetical protein	NCU01780		COL26-dependent		DOWN
NCU04830	hypothetical protein	NCU04830		COL26-dependent		DOWN
NCU00232	hypothetical protein	NCU00232		COL26-dependent
NCU02236	hypothetical protein	NCU02236		COL26-dependent		DOWN
NCU06170	hypothetical protein	NCU06170		COL26-dependent		DOWN
NCU05321	hypothetical protein	NCU05321		COL26-dependent
NCU04508	hypothetical protein	NCU04508		COL26-dependent
NCU01651	hypothetical protein	NCU01651		COL26-dependent		DOWN
NCU07293	hypothetical protein	NCU07293		COL26-dependent		DOWN
NCU05027	hypothetical protein	NCU05027		COL26-dependent
NCU07166	hypothetical protein	NCU07166		COL26-dependent		DOWN
NCU09437	hypothetical protein	NCU09437		COL26-dependent		DOWN
NCU01807	hypothetical protein	NCU01807		COL26-dependent
NCU02497	hypothetical protein	NCU02497		COL26-dependent		DOWN
NCU01259	hypothetical protein	NCU01259		COL26-dependent
NCU09017	hypothetical protein	NCU09017		COL26-dependent		DOWN
NCU08701	hypothetical protein	NCU08701		COL26-dependent
NCU02002	hypothetical protein	NCU02002		COL26-dependent		DOWN
NCU08805	hypothetical protein	NCU08805		COL26-dependent
NCU03928	hypothetical protein	NCU03928		COL26-dependent		DOWN
NCU08475	hypothetical protein	NCU08475		COL26-dependent
NCU09143	hypothetical protein	NCU09143		COL26-dependent		DOWN
NCU05989	hypothetical protein; hypothetical protein, variant	NCU05989		COL26-dependent		DOWN
NCU07933	hypothetical protein	NCU07933		COL26-dependent		DOWN
NCU09505	hypothetical protein	NCU09505		COL26-dependent
NCU00707	hypothetical protein	NCU00707		COL26-dependent		DOWN
NCU07656	hypothetical protein	NCU07656		COL26-dependent
NCU02194	hypothetical protein	NCU02194		COL26-dependent		DOWN
NCU04571	hypothetical protein	NCU04571		COL26-dependent		DOWN
NCU00894	hypothetical protein	NCU00894		COL26-dependent		DOWN
NCU02470	hypothetical protein	NCU02470		COL26-dependent		DOWN
NCU03117	inosine-5'-monophosphate dehydrogenase IMD2	NCU03117		COL26-dependent		DOWN
NCU03492	inositolphosphorylceramide-B C-26 hydroxylase	NCU03492		COL26-dependent		DOWN
NCU07649	integral membrane protein	NCU07649		COL26-dependent		DOWN
NCU02903	integral membrane protein	NCU02903		COL26-dependent		DOWN
NCU04108	isoamyl alcohol oxidase	NCU04108		COL26-dependent		DOWN
NCU04165	low-temperature viability protein ltv1	NCU04165		COL26-dependent		DOWN
NCU03010	lysine-3; L-aminoadipate-semialdehyde dehydrogenase large subunit	lys-3		COL26-dependent	cpc target	DOWN
NCU05526	lysine-5; homocitrate synthase|homocitrate synthase, variant 1|homocitrate synthase, variant 2	lys-5		COL26-dependent	cpc target	DOWN
NCU08898	lysine-6; homoaconitase	lys-6		COL26-dependent		DOWN
NCU06003	mannose-1-phosphate guanyltransferase	NCU06003		COL26-dependent		DOWN
NCU06923	methionine aminopeptidase 1	NCU06923		COL26-dependent		DOWN
NCU07001	methionine-5; homoserine O-acetyltransferase	met-5		COL26-dependent	cpc target
NCU05301	methyltransferase	NCU05301		COL26-dependent
NCU06371	mitochondrial ATP-dependent RNA helicase Suv3	NCU06371		COL26-dependent
NCU02623	mitochondrial hypoxia responsive domain-containing protein	NCU02623		COL26-dependent		DOWN
NCU04945	mitochondrial intermembrane space protein Mia40	NCU04945		COL26-dependent		DOWN
NCU05813	mitochondrial large ribosomal subunit	NCU05813		COL26-dependent		DOWN
NCU10031	monooxygenase	NCU10031		COL26-dependent		DOWN
NCU04307	MSF1	NCU04307		COL26-dependent		DOWN
NCU02611	multiple RNA-binding domain-containing protein 1	NCU02611		COL26-dependent		DOWN
NCU03651	NADP-dependent malic enzyme; NADP-dependent malic enzyme, variant	NCU03651		COL26-dependent		DOWN
NCU01752	non-anchored cell wall protein-2; non-anchored cell wall protein 2	ncw-2		COL26-dependent		DOWN
NCU08903	Nop10 family nucleolar RNA-binding protein	NCU08903		COL26-dependent		DOWN
NCU00337	nuclear export protein Noc3	NCU00337		COL26-dependent		DOWN
NCU03092	nuclear localization sequence binding protein	NCU03092		COL26-dependent		DOWN
NCU08648	nuclease PA3	NCU08648		COL26-dependent		DOWN
NCU05289	nucleolar GTP-binding protein 1	NCU05289		COL26-dependent		DOWN
NCU02546	nucleolar GTP-binding protein 2	NCU02546		COL26-dependent		DOWN
NCU09131	nucleolar protein 12	NCU09131		COL26-dependent		DOWN
NCU06217	nucleolar protein 4	NCU06217		COL26-dependent		DOWN
NCU03396	nucleolar protein nop-58	NCU03396		COL26-dependent		DOWN
NCU01438	nucleosome assembly factor-1; nucleosome assembly protein	naf-1		COL26-dependent		DOWN
NCU09674	O-methyltransferase family 3	NCU09674		COL26-dependent
NCU00520	oxidoreductase	NCU00520		COL26-dependent		DOWN
NCU05233	p60 domain-containing protein	NCU05233		COL26-dependent		DOWN
NCU08674	pentatricopeptide repeat protein; pentatricopeptide repeat protein, variant	NCU08674		COL26-dependent		DOWN
NCU00087	pentose phosphate metabolism-1; 6-phosphogluconolactonase	ppm-1		COL26-dependent
NCU03794	periodic tryptophan protein 2	NCU03794		COL26-dependent		DOWN
NCU00925	pescadillo	NCU00925		COL26-dependent		DOWN
NCU03628	polarity defective-5	pod-5		COL26-dependent		DOWN
NCU04799	polyadenylate-binding protein	NCU04799		COL26-dependent		DOWN
NCU01612	pre-mRNA splicing factor ATP-dependent RNA helicase PRP43	NCU01612		COL26-dependent		DOWN
NCU03808	pre-mRNA-splicing factor ATP-dependent RNA helicase PRP16	NCU03808		COL26-dependent		DOWN
NCU03907	pre-rRNA processing protein	NCU03907		COL26-dependent		DOWN
NCU04485	pre-rRNA processing protein Esf1	NCU04485		COL26-dependent
NCU01503	pre-rRNA processing protein Tsr1	NCU01503		COL26-dependent		DOWN
NCU08668	pre-rRNA-processing protein esf-2	NCU08668		COL26-dependent
NCU07956	pre-rRNA-processing protein PNO1	NCU07956		COL26-dependent		DOWN
NCU02549	processing enhancing protein; ubiquinol-cytochrome-c reductase subunit beta	pep		COL26-dependent		DOWN
NCU07459	protein arginine N-methyltransferase-1; protein arginine N-methyltransferase 1	prm-1		COL26-dependent		DOWN
NCU04153	pseudouridine synthase	NCU04153		COL26-dependent		DOWN
NCU09380	pumilio domain-containing protein	NCU09380		COL26-dependent		DOWN
NCU01669	putative arginine methyltransferase-3; protein arginine methyltransferase RmtB	prm-3		COL26-dependent
NCU06970	ribose-phosphate pyrophosphokinase II; ribose-phosphate pyrophosphokinase II, variant	NCU06970		COL26-dependent		DOWN
NCU11321	ribosomal L1 domain-containing protein 1	NCU11321		COL26-dependent		DOWN
NCU04150	ribosomal large subunit biogenesis protein MAK16	NCU04150		COL26-dependent		DOWN
NCU07041	ribosomal RNA assembly protein mis3	NCU07041		COL26-dependent		DOWN
NCU01675	ribosomal RNA-processing protein 12	NCU01675		COL26-dependent		DOWN
NCU02066	ribosome assembly protein Noc2	NCU02066		COL26-dependent		DOWN
NCU09521	ribosome biogenesis protein	NCU09521		COL26-dependent		DOWN
NCU04348	ribosome biogenesis protein	NCU04348		COL26-dependent		DOWN
NCU01524	ribosome biogenesis protein BRX1	NCU01524		COL26-dependent		DOWN
NCU06409	ribosome biogenesis protein Kri1	NCU06409		COL26-dependent		DOWN
NCU05235	ribosome biogenesis protein RLP24	NCU05235		COL26-dependent		DOWN
NCU00794	ribosome biogenesis protein Rsa4	NCU00794		COL26-dependent		DOWN
NCU02477	ribosome biogenesis protein Sqt1	NCU02477		COL26-dependent		DOWN
NCU04503	ribosome biogenesis protein Ssf2	NCU04503		COL26-dependent		DOWN
NCU00404	RNA processing factor 1	NCU00404		COL26-dependent		DOWN
NCU08295	RNA-binding La domain-containing protein	NCU08295		COL26-dependent		DOWN
NCU03702	rRNA 2'-O-methyltransferase fibrillarin	NCU03702		COL26-dependent		DOWN
NCU06272	rRNA biogenesis protein RRP5; mito ribosomal protein S16	NCU06272		COL26-dependent		DOWN
NCU07393	rRNA maturation protein	NCU07393		COL26-dependent		DOWN
NCU00092	rRNA-processing protein efg-1	NCU00092		COL26-dependent
NCU07784	SAM binding domain-containing protein	NCU07784		COL26-dependent		DOWN
NCU00301	Sas10/Utp3 family protein	NCU00301		COL26-dependent		DOWN
NCU03423	secretory pathway protein Ssp120	NCU03423		COL26-dependent		DOWN
NCU01429	serine-7; phosphoserine aminotransferase	ser-7		COL26-dependent		DOWN
NCU02245	serine/threonine protein kinase-19; protein kinase domain-containing protein	stk-19		COL26-dependent		DOWN
NCU03823	serine/threonine protein kinase-25; ABC1 protein	stk-25		COL26-dependent		DOWN
NCU04259	serine/threonine protein kinase-27; ubiquinone biosynthesis protein	stk-27		COL26-dependent
NCU06943	SIK1	NCU06943		COL26-dependent		DOWN
NCU00602	siroheme synthase	NCU00602		COL26-dependent
NCU01367	small nucleolar ribonucleoprotein complex subunit	NCU01367		COL26-dependent		DOWN
NCU01502	small nucleolar ribonucleoprotein complex subunit	NCU01502		COL26-dependent		DOWN
NCU03018	small nucleolar ribonucleoprotein complex subunit	NCU03018		COL26-dependent		DOWN
NCU07058	small nucleolar ribonucleoprotein complex subunit Utp14	NCU07058		COL26-dependent
NCU01331	snRNP and snoRNP protein	NCU01331		COL26-dependent		DOWN
NCU01271	spermidine-1; ornithine decarboxylase	spe-1		COL26-dependent		DOWN
NCU08280	squalene epoxidase	NCU08280		COL26-dependent		DOWN
NCU09182	stress responsive A/B barrel domain-containing protein	NCU09182		COL26-dependent		DOWN
NCU00605	ThiF domain-containing protein	NCU00605		COL26-dependent
NCU01343	TPR repeat protein	NCU01343		COL26-dependent		DOWN
NCU07295	translocase of inner mitochondrial membrane 54; mitochondrial import inner membrane translocase subunit tim-54	tim54		COL26-dependent		DOWN
NCU07697	tricarboxylic acid-4; isocitrate dehydrogenase subunit 2	tca-4		COL26-dependent		DOWN
NCU00775	tricarboxylic acid-6; isocitrate dehydrogenase subunit 1	tca-6		COL26-dependent
NCU09571	tRNA (adenine-N(1)-)-methyltransferase non-catalytic subunit trm6	NCU09571		COL26-dependent		DOWN
NCU02511	tRNA (cytosine-5-)-methyltransferase NCL1	NCU02511		COL26-dependent		DOWN
NCU04410	tRNA ligase	NCU04410		COL26-dependent		DOWN
NCU01888	tRNA-specific adenosine deaminase; tRNA-specific adenosine deaminase, variant	NCU01888		COL26-dependent		DOWN
NCU01115	tRNA-splicing endonuclease subunit SEN2	NCU01115		COL26-dependent		DOWN
NCU04243	U3 small nucleolar ribonucleoprotein IMP4	NCU04243		COL26-dependent		DOWN
NCU07331	U3 small nucleolar ribonucleoprotein Lcp5	NCU07331		COL26-dependent		DOWN
NCU03952	U3 small nucleolar ribonucleoprotein Mpp10	NCU03952		COL26-dependent		DOWN
NCU00336	U3 small nucleolar RNA-associated protein 10	NCU00336		COL26-dependent		DOWN
NCU03559	ubiquinol-cytochrome c reductase complex core protein 2 precursor; ubiquinol-cytochrome c reductase complex core protein 2	NCU03559		COL26-dependent		DOWN
NCU05841	UMTA	NCU05841		COL26-dependent
NCU08616	unknown-18; DNA-directed RNA polymerase I subunit RPA2	un-18		COL26-dependent		DOWN
NCU03051	WD domain-containing protein	NCU03051		COL26-dependent		DOWN
NCU07011	WD repeat containing protein 36	NCU07011		COL26-dependent		DOWN
NCU09843	WD repeat containing protein 57	NCU09843		COL26-dependent		DOWN
NCU03961	WD repeat protein	NCU03961		COL26-dependent		DOWN
NCU00650	Wdr1p	NCU00650		COL26-dependent		DOWN
NCU03009	zuotin	NCU03009		COL26-dependent		DOWN
