# Supplementary material for: A fungal transcription factor essential for starch degradation affects integration of carbon and nitrogen metabolism
Source: PLoS Genet. 2017 May 3;13(5):e1006737. doi: 10.1371/journal.pgen.1006737 (PMC5435353; doi:10.1371/journal.pgen.1006737)
Supplement: S4 Table — (XLS) [file pgen.1006737.s004.xls]

## Sheet: 201605_S_Table_3.csv
Intracellular metabolites identified by either GC or GC-MS in col-26 or gln-1 mutants versus WT cells
condition	genotype	rep	area normalized	analyte	method
NH4NO3	col-26	1	2.2481e+06	4-aminobutanoic acid	GC
NH4NO3	col-26	2	2.62331e+06	4-aminobutanoic acid	GC
NH4NO3	col-26	3	3.07223e+06	4-aminobutanoic acid	GC
NH4NO3	col-26	4	2.08835e+06	4-aminobutanoic acid	GC
NH4NO3	col-26	1	2.2481e+06	4-aminobutanoic acid	GC
NH4NO3	col-26	2	2.62331e+06	4-aminobutanoic acid	GC
NH4NO3	col-26	3	3.07223e+06	4-aminobutanoic acid	GC
NH4NO3	col-26	4	2.08835e+06	4-aminobutanoic acid	GC
glutamine	col-26	1	2.8496e+06	4-aminobutanoic acid	GC
glutamine	col-26	2	3.05245e+06	4-aminobutanoic acid	GC
glutamine	col-26	3	3.60436e+06	4-aminobutanoic acid	GC
glutamine	col-26	4	3.59884e+06	4-aminobutanoic acid	GC
NH4NO3	gln-1	1	2.29376e+06	4-aminobutanoic acid	GC
NH4NO3	gln-1	2	3.30122e+06	4-aminobutanoic acid	GC
NH4NO3	gln-1	3	2.99414e+06	4-aminobutanoic acid	GC
NH4NO3	gln-1	4	1.47826e+06	4-aminobutanoic acid	GC
NH4NO3	gln-1	1	2.29376e+06	4-aminobutanoic acid	GC
NH4NO3	gln-1	2	3.30122e+06	4-aminobutanoic acid	GC
NH4NO3	gln-1	3	2.99414e+06	4-aminobutanoic acid	GC
NH4NO3	gln-1	4	1.47826e+06	4-aminobutanoic acid	GC
glutamine	gln-1	1	2.51701e+06	4-aminobutanoic acid	GC
glutamine	gln-1	2	3.19379e+06	4-aminobutanoic acid	GC
glutamine	gln-1	3	2.9638e+06	4-aminobutanoic acid	GC
glutamine	gln-1	4	2.10639e+06	4-aminobutanoic acid	GC
NH4NO3	WT	1	1.14259e+06	4-aminobutanoic acid	GC
NH4NO3	WT	2	934910	4-aminobutanoic acid	GC
NH4NO3	WT	3	1.39752e+06	4-aminobutanoic acid	GC
NH4NO3	WT	4	1.38376e+06	4-aminobutanoic acid	GC
NH4NO3	WT	1	1.14259e+06	4-aminobutanoic acid	GC
NH4NO3	WT	2	934910	4-aminobutanoic acid	GC
NH4NO3	WT	3	1.39752e+06	4-aminobutanoic acid	GC
NH4NO3	WT	4	1.38376e+06	4-aminobutanoic acid	GC
glutamine	WT	1	2.06325e+06	4-aminobutanoic acid	GC
glutamine	WT	2	1.19879e+06	4-aminobutanoic acid	GC
glutamine	WT	3	1.64374e+06	4-aminobutanoic acid	GC
glutamine	WT	4	1.89191e+06	4-aminobutanoic acid	GC
NH4NO3	col-26	1	463033	allantoin	GC
NH4NO3	col-26	2	637622	allantoin	GC
NH4NO3	col-26	3	832858	allantoin	GC
NH4NO3	col-26	4	341685	allantoin	GC
glutamine	col-26	1	479761	allantoin	GC
glutamine	col-26	2	396413	allantoin	GC
glutamine	col-26	3	424940	allantoin	GC
glutamine	col-26	4	522772	allantoin	GC
NH4NO3	gln-1	1	307255	allantoin	GC
NH4NO3	gln-1	2	261457	allantoin	GC
NH4NO3	gln-1	3	301049	allantoin	GC
NH4NO3	gln-1	4	233337	allantoin	GC
glutamine	gln-1	1	370662	allantoin	GC
glutamine	gln-1	2	390608	allantoin	GC
glutamine	gln-1	3	490832	allantoin	GC
glutamine	gln-1	4	257156	allantoin	GC
NH4NO3	WT	1	284357	allantoin	GC
NH4NO3	WT	2	819073	allantoin	GC
NH4NO3	WT	3	395002	allantoin	GC
NH4NO3	WT	4	406810	allantoin	GC
glutamine	WT	1	621972	allantoin	GC
glutamine	WT	2	411070	allantoin	GC
glutamine	WT	3	536827	allantoin	GC
glutamine	WT	4	578354	allantoin	GC
NH4NO3	col-26	1	408333	aspartic acid	GC
NH4NO3	col-26	2	234555	aspartic acid	GC
NH4NO3	col-26	3	182860	aspartic acid	GC
NH4NO3	col-26	4	323362	aspartic acid	GC
glutamine	col-26	1	308592	aspartic acid	GC
glutamine	col-26	2	401183	aspartic acid	GC
glutamine	col-26	3	559486	aspartic acid	GC
glutamine	col-26	4	395620	aspartic acid	GC
NH4NO3	gln-1	1	374868	aspartic acid	GC
NH4NO3	gln-1	2	308822	aspartic acid	GC
NH4NO3	gln-1	3	205216	aspartic acid	GC
NH4NO3	gln-1	4	360122	aspartic acid	GC
glutamine	gln-1	1	95713.9	aspartic acid	GC
glutamine	gln-1	2	161732	aspartic acid	GC
glutamine	gln-1	3	155946	aspartic acid	GC
glutamine	gln-1	4	331239	aspartic acid	GC
NH4NO3	WT	1	328023	aspartic acid	GC
NH4NO3	WT	2	395332	aspartic acid	GC
NH4NO3	WT	3	242005	aspartic acid	GC
NH4NO3	WT	4	173801	aspartic acid	GC
glutamine	WT	1	80510.6	aspartic acid	GC
glutamine	WT	2	68459.7	aspartic acid	GC
glutamine	WT	3	86121.8	aspartic acid	GC
glutamine	WT	4	116592	aspartic acid	GC
NH4NO3	col-26	1	1.0297e+06	citric acid	GC
NH4NO3	col-26	2	1.13359e+06	citric acid	GC
NH4NO3	col-26	3	1.30439e+06	citric acid	GC
NH4NO3	col-26	4	888659	citric acid	GC
glutamine	col-26	1	808794	citric acid	GC
glutamine	col-26	2	509748	citric acid	GC
glutamine	col-26	3	988275	citric acid	GC
glutamine	col-26	4	844825	citric acid	GC
NH4NO3	gln-1	1	795833	citric acid	GC
NH4NO3	gln-1	2	751432	citric acid	GC
NH4NO3	gln-1	3	782104	citric acid	GC
NH4NO3	gln-1	4	560065	citric acid	GC
glutamine	gln-1	1	328241	citric acid	GC
glutamine	gln-1	2	444169	citric acid	GC
glutamine	gln-1	3	310916	citric acid	GC
glutamine	gln-1	4	550626	citric acid	GC
NH4NO3	WT	1	876283	citric acid	GC
NH4NO3	WT	2	1.31666e+06	citric acid	GC
NH4NO3	WT	3	973904	citric acid	GC
NH4NO3	WT	4	854873	citric acid	GC
glutamine	WT	1	730649	citric acid	GC
glutamine	WT	2	262573	citric acid	GC
glutamine	WT	3	541604	citric acid	GC
glutamine	WT	4	623856	citric acid	GC
NH4NO3	col-26	1	233222	citrulline	GC
NH4NO3	col-26	2	17357	citrulline	GC
NH4NO3	col-26	3	18194.7	citrulline	GC
NH4NO3	col-26	4	10633.1	citrulline	GC
glutamine	col-26	1	13643.6	citrulline	GC
glutamine	col-26	2	175326	citrulline	GC
glutamine	col-26	3	211488	citrulline	GC
glutamine	col-26	4	12407.8	citrulline	GC
NH4NO3	gln-1	1	271412	citrulline	GC
NH4NO3	gln-1	2	11434.3	citrulline	GC
NH4NO3	gln-1	3	9960.96	citrulline	GC
NH4NO3	gln-1	4	154033	citrulline	GC
glutamine	gln-1	1	381535	citrulline	GC
glutamine	gln-1	2	172978	citrulline	GC
glutamine	gln-1	3	319986	citrulline	GC
glutamine	gln-1	4	249136	citrulline	GC
NH4NO3	WT	1	264245	citrulline	GC
NH4NO3	WT	2	227791	citrulline	GC
NH4NO3	WT	3	213477	citrulline	GC
NH4NO3	WT	4	273727	citrulline	GC
glutamine	WT	1	13631.7	citrulline	GC
glutamine	WT	2	7541.49	citrulline	GC
glutamine	WT	3	10005.5	citrulline	GC
glutamine	WT	4	236464	citrulline	GC
NH4NO3	col-26	1	801000	D-glucose	GC
NH4NO3	col-26	2	1.35047e+06	D-glucose	GC
NH4NO3	col-26	3	906128	D-glucose	GC
NH4NO3	col-26	4	1.08975e+06	D-glucose	GC
glutamine	col-26	1	2.49564e+06	D-glucose	GC
glutamine	col-26	2	851164	D-glucose	GC
glutamine	col-26	3	1.58698e+06	D-glucose	GC
glutamine	col-26	4	1.01242e+06	D-glucose	GC
NH4NO3	gln-1	1	1.30277e+06	D-glucose	GC
NH4NO3	gln-1	2	1.55251e+06	D-glucose	GC
NH4NO3	gln-1	3	1.12366e+06	D-glucose	GC
NH4NO3	gln-1	4	1.1211e+06	D-glucose	GC
glutamine	gln-1	1	2.10508e+06	D-glucose	GC
glutamine	gln-1	2	1.69253e+06	D-glucose	GC
glutamine	gln-1	3	1.32091e+06	D-glucose	GC
glutamine	gln-1	4	1.5125e+06	D-glucose	GC
NH4NO3	WT	1	1.63311e+06	D-glucose	GC
NH4NO3	WT	2	1.56245e+06	D-glucose	GC
NH4NO3	WT	3	1.58107e+06	D-glucose	GC
NH4NO3	WT	4	1.98005e+06	D-glucose	GC
glutamine	WT	1	1.85553e+06	D-glucose	GC
glutamine	WT	2	1.51342e+06	D-glucose	GC
glutamine	WT	3	1.22717e+06	D-glucose	GC
glutamine	WT	4	1.39882e+06	D-glucose	GC
NH4NO3	col-26	1	391426	D-glucose-6-phosphate	GC
NH4NO3	col-26	2	271875	D-glucose-6-phosphate	GC
NH4NO3	col-26	3	388608	D-glucose-6-phosphate	GC
NH4NO3	col-26	4	359078	D-glucose-6-phosphate	GC
glutamine	col-26	1	226917	D-glucose-6-phosphate	GC
glutamine	col-26	2	160722	D-glucose-6-phosphate	GC
glutamine	col-26	3	242866	D-glucose-6-phosphate	GC
glutamine	col-26	4	252525	D-glucose-6-phosphate	GC
NH4NO3	gln-1	1	287159	D-glucose-6-phosphate	GC
NH4NO3	gln-1	2	210737	D-glucose-6-phosphate	GC
NH4NO3	gln-1	3	164896	D-glucose-6-phosphate	GC
NH4NO3	gln-1	4	83164.1	D-glucose-6-phosphate	GC
glutamine	gln-1	1	96813.9	D-glucose-6-phosphate	GC
glutamine	gln-1	2	121217	D-glucose-6-phosphate	GC
glutamine	gln-1	3	71237	D-glucose-6-phosphate	GC
glutamine	gln-1	4	113204	D-glucose-6-phosphate	GC
NH4NO3	WT	1	442314	D-glucose-6-phosphate	GC
NH4NO3	WT	2	410794	D-glucose-6-phosphate	GC
NH4NO3	WT	3	340877	D-glucose-6-phosphate	GC
NH4NO3	WT	4	304272	D-glucose-6-phosphate	GC
glutamine	WT	1	277322	D-glucose-6-phosphate	GC
glutamine	WT	2	127247	D-glucose-6-phosphate	GC
glutamine	WT	3	175118	D-glucose-6-phosphate	GC
glutamine	WT	4	232423	D-glucose-6-phosphate	GC
NH4NO3	col-26	1	1.32203e+06	D-malic acid	GC
NH4NO3	col-26	2	1.11893e+06	D-malic acid	GC
NH4NO3	col-26	3	1.41851e+06	D-malic acid	GC
NH4NO3	col-26	4	957603	D-malic acid	GC
glutamine	col-26	1	1.03818e+06	D-malic acid	GC
glutamine	col-26	2	1.02861e+06	D-malic acid	GC
glutamine	col-26	3	1.33706e+06	D-malic acid	GC
glutamine	col-26	4	1.23581e+06	D-malic acid	GC
NH4NO3	gln-1	1	556901	D-malic acid	GC
NH4NO3	gln-1	2	1.10674e+06	D-malic acid	GC
NH4NO3	gln-1	3	1.07272e+06	D-malic acid	GC
NH4NO3	gln-1	4	913262	D-malic acid	GC
glutamine	gln-1	1	829502	D-malic acid	GC
glutamine	gln-1	2	966358	D-malic acid	GC
glutamine	gln-1	3	1.00863e+06	D-malic acid	GC
glutamine	gln-1	4	1.04058e+06	D-malic acid	GC
NH4NO3	WT	1	2.20465e+06	D-malic acid	GC
NH4NO3	WT	2	1.34464e+06	D-malic acid	GC
NH4NO3	WT	3	1.00717e+06	D-malic acid	GC
NH4NO3	WT	4	953004	D-malic acid	GC
glutamine	WT	1	911770	D-malic acid	GC
glutamine	WT	2	595176	D-malic acid	GC
glutamine	WT	3	744122	D-malic acid	GC
glutamine	WT	4	755050	D-malic acid	GC
NH4NO3	col-26	1	116679	ergosterol	GC
NH4NO3	col-26	2	118526	ergosterol	GC
NH4NO3	col-26	3	119393	ergosterol	GC
NH4NO3	col-26	4	82586.2	ergosterol	GC
glutamine	col-26	1	182792	ergosterol	GC
glutamine	col-26	2	161093	ergosterol	GC
glutamine	col-26	3	137242	ergosterol	GC
glutamine	col-26	4	161590	ergosterol	GC
NH4NO3	gln-1	1	284105	ergosterol	GC
NH4NO3	gln-1	2	301740	ergosterol	GC
NH4NO3	gln-1	3	264067	ergosterol	GC
NH4NO3	gln-1	4	316808	ergosterol	GC
glutamine	gln-1	1	428998	ergosterol	GC
glutamine	gln-1	2	423492	ergosterol	GC
glutamine	gln-1	3	414020	ergosterol	GC
glutamine	gln-1	4	378167	ergosterol	GC
NH4NO3	WT	1	101722	ergosterol	GC
NH4NO3	WT	2	134047	ergosterol	GC
NH4NO3	WT	3	115023	ergosterol	GC
NH4NO3	WT	4	96021.1	ergosterol	GC
glutamine	WT	1	157596	ergosterol	GC
glutamine	WT	2	180381	ergosterol	GC
glutamine	WT	3	170225	ergosterol	GC
glutamine	WT	4	158476	ergosterol	GC
glutamine	col-26	1	87582.1	Fructose-6-phosphate	GC
glutamine	col-26	2	59933	Fructose-6-phosphate	GC
glutamine	col-26	3	93846.3	Fructose-6-phosphate	GC
glutamine	col-26	4	95276.8	Fructose-6-phosphate	GC
NH4NO3	col-26	1	134254	Fructose-6-phosphate	GC
NH4NO3	col-26	2	94161.3	Fructose-6-phosphate	GC
NH4NO3	col-26	3	131400	Fructose-6-phosphate	GC
NH4NO3	col-26	4	125626	Fructose-6-phosphate	GC
glutamine	gln-1	1	33909.2	Fructose-6-phosphate	GC
glutamine	gln-1	2	44953.2	Fructose-6-phosphate	GC
glutamine	gln-1	3	27476.9	Fructose-6-phosphate	GC
glutamine	gln-1	4	41493.1	Fructose-6-phosphate	GC
NH4NO3	gln-1	1	96300.4	Fructose-6-phosphate	GC
NH4NO3	gln-1	2	72547.8	Fructose-6-phosphate	GC
NH4NO3	gln-1	3	58105.6	Fructose-6-phosphate	GC
NH4NO3	gln-1	4	26718.7	Fructose-6-phosphate	GC
glutamine	WT	1	117184	Fructose-6-phosphate	GC
glutamine	WT	2	47135	Fructose-6-phosphate	GC
glutamine	WT	3	69927.1	Fructose-6-phosphate	GC
glutamine	WT	4	93452.3	Fructose-6-phosphate	GC
NH4NO3	WT	1	167221	Fructose-6-phosphate	GC
NH4NO3	WT	2	151762	Fructose-6-phosphate	GC
NH4NO3	WT	3	125514	Fructose-6-phosphate	GC
NH4NO3	WT	4	114163	Fructose-6-phosphate	GC
NH4NO3	col-26	1	353422	fumaric acid	GC
NH4NO3	col-26	2	301286	fumaric acid	GC
NH4NO3	col-26	3	410553	fumaric acid	GC
NH4NO3	col-26	4	218575	fumaric acid	GC
glutamine	col-26	1	262098	fumaric acid	GC
glutamine	col-26	2	239460	fumaric acid	GC
glutamine	col-26	3	320594	fumaric acid	GC
glutamine	col-26	4	293348	fumaric acid	GC
NH4NO3	gln-1	1	300773	fumaric acid	GC
NH4NO3	gln-1	2	225836	fumaric acid	GC
NH4NO3	gln-1	3	210668	fumaric acid	GC
NH4NO3	gln-1	4	158151	fumaric acid	GC
glutamine	gln-1	1	198112	fumaric acid	GC
glutamine	gln-1	2	236339	fumaric acid	GC
glutamine	gln-1	3	223086	fumaric acid	GC
glutamine	gln-1	4	216929	fumaric acid	GC
NH4NO3	WT	1	278447	fumaric acid	GC
NH4NO3	WT	2	373609	fumaric acid	GC
NH4NO3	WT	3	248361	fumaric acid	GC
NH4NO3	WT	4	223993	fumaric acid	GC
glutamine	WT	1	248274	fumaric acid	GC
glutamine	WT	2	142956	fumaric acid	GC
glutamine	WT	3	176555	fumaric acid	GC
glutamine	WT	4	170725	fumaric acid	GC
NH4NO3	col-26	1	1.31402e+06	glycine	GC
NH4NO3	col-26	2	1.3144e+06	glycine	GC
NH4NO3	col-26	3	1.31248e+06	glycine	GC
NH4NO3	col-26	4	995734	glycine	GC
glutamine	col-26	1	1.03249e+06	glycine	GC
glutamine	col-26	2	1.06649e+06	glycine	GC
glutamine	col-26	3	1.41953e+06	glycine	GC
glutamine	col-26	4	1.24529e+06	glycine	GC
NH4NO3	gln-1	1	2.27534e+06	glycine	GC
NH4NO3	gln-1	2	1.8676e+06	glycine	GC
NH4NO3	gln-1	3	2.00657e+06	glycine	GC
NH4NO3	gln-1	4	1.82885e+06	glycine	GC
glutamine	gln-1	1	1.63921e+06	glycine	GC
glutamine	gln-1	2	1.71622e+06	glycine	GC
glutamine	gln-1	3	1.47097e+06	glycine	GC
glutamine	gln-1	4	1.76978e+06	glycine	GC
NH4NO3	WT	1	1.74157e+06	glycine	GC
NH4NO3	WT	2	2.26095e+06	glycine	GC
NH4NO3	WT	3	1.78689e+06	glycine	GC
NH4NO3	WT	4	1.96845e+06	glycine	GC
glutamine	WT	1	1.39637e+06	glycine	GC
glutamine	WT	2	1.12721e+06	glycine	GC
glutamine	WT	3	1.33518e+06	glycine	GC
glutamine	WT	4	1.47831e+06	glycine	GC
NH4NO3	col-26	1	28383.2	L-alanine	GC
NH4NO3	col-26	2	21170.6	L-alanine	GC
NH4NO3	col-26	3	25107.1	L-alanine	GC
NH4NO3	col-26	4	48100	L-alanine	GC
glutamine	col-26	1	18860.7	L-alanine	GC
glutamine	col-26	2	28154.4	L-alanine	GC
glutamine	col-26	3	36569.8	L-alanine	GC
glutamine	col-26	4	34655.4	L-alanine	GC
NH4NO3	gln-1	1	118201	L-alanine	GC
NH4NO3	gln-1	2	197198	L-alanine	GC
NH4NO3	gln-1	3	177467	L-alanine	GC
NH4NO3	gln-1	4	84149	L-alanine	GC
glutamine	gln-1	1	66737.6	L-alanine	GC
glutamine	gln-1	2	68300	L-alanine	GC
glutamine	gln-1	3	69728.9	L-alanine	GC
glutamine	gln-1	4	53865.9	L-alanine	GC
NH4NO3	WT	1	72924.5	L-alanine	GC
NH4NO3	WT	2	29648.5	L-alanine	GC
NH4NO3	WT	3	84131.8	L-alanine	GC
NH4NO3	WT	4	75330.6	L-alanine	GC
glutamine	WT	1	39249.4	L-alanine	GC
glutamine	WT	2	23924.9	L-alanine	GC
glutamine	WT	3	37186.8	L-alanine	GC
glutamine	WT	4	41174.1	L-alanine	GC
glutamine	col-26	1	10572	L-cysteine	GC
glutamine	col-26	2	11343.3	L-cysteine	GC
glutamine	col-26	3	13536.5	L-cysteine	GC
glutamine	col-26	4	11834.3	L-cysteine	GC
NH4NO3	col-26	1	27628.2	L-cysteine	GC
NH4NO3	col-26	2	15294.7	L-cysteine	GC
NH4NO3	col-26	3	27995.8	L-cysteine	GC
NH4NO3	col-26	4	27257.8	L-cysteine	GC
glutamine	gln-1	1	2886.71	L-cysteine	GC
glutamine	gln-1	2	4422.54	L-cysteine	GC
glutamine	gln-1	3	5493.06	L-cysteine	GC
glutamine	gln-1	4	6622.54	L-cysteine	GC
NH4NO3	gln-1	1	12707.6	L-cysteine	GC
NH4NO3	gln-1	2	12221.5	L-cysteine	GC
NH4NO3	gln-1	3	9598.41	L-cysteine	GC
NH4NO3	gln-1	4	8054.58	L-cysteine	GC
glutamine	WT	1	3182.01	L-cysteine	GC
glutamine	WT	2	1228.3	L-cysteine	GC
glutamine	WT	3	3086.81	L-cysteine	GC
glutamine	WT	4	3829.02	L-cysteine	GC
NH4NO3	WT	1	11083	L-cysteine	GC
NH4NO3	WT	2	7424.95	L-cysteine	GC
NH4NO3	WT	3	8358.01	L-cysteine	GC
NH4NO3	WT	4	5072.41	L-cysteine	GC
glutamine	col-26	1	4.65035e+06	L-glutamic acid	GC
glutamine	col-26	2	4.45409e+06	L-glutamic acid	GC
glutamine	col-26	3	5.17386e+06	L-glutamic acid	GC
glutamine	col-26	4	4.77622e+06	L-glutamic acid	GC
NH4NO3	col-26	1	3.11163e+06	L-glutamic acid	GC
NH4NO3	col-26	2	2.26303e+06	L-glutamic acid	GC
NH4NO3	col-26	3	2827150	L-glutamic acid	GC
NH4NO3	col-26	4	2.80407e+06	L-glutamic acid	GC
glutamine	gln-1	1	4.91262e+06	L-glutamic acid	GC
glutamine	gln-1	2	5.59341e+06	L-glutamic acid	GC
glutamine	gln-1	3	5.90641e+06	L-glutamic acid	GC
glutamine	gln-1	4	5.89374e+06	L-glutamic acid	GC
NH4NO3	gln-1	1	2.21573e+06	L-glutamic acid	GC
NH4NO3	gln-1	2	2.96719e+06	L-glutamic acid	GC
NH4NO3	gln-1	3	2.44627e+06	L-glutamic acid	GC
NH4NO3	gln-1	4	2.11143e+06	L-glutamic acid	GC
glutamine	WT	1	4.53698e+06	L-glutamic acid	GC
glutamine	WT	2	2.89964e+06	L-glutamic acid	GC
glutamine	WT	3	3.69922e+06	L-glutamic acid	GC
glutamine	WT	4	4.32236e+06	L-glutamic acid	GC
NH4NO3	WT	1	3.41674e+06	L-glutamic acid	GC
NH4NO3	WT	2	2.66549e+06	L-glutamic acid	GC
NH4NO3	WT	3	2.89151e+06	L-glutamic acid	GC
NH4NO3	WT	4	2.4492e+06	L-glutamic acid	GC
NH4NO3	col-26	1	5.20727e+06	L-glutamine	GC
NH4NO3	col-26	2	3.75577e+06	L-glutamine	GC
NH4NO3	col-26	3	4.34299e+06	L-glutamine	GC
NH4NO3	col-26	4	4.44356e+06	L-glutamine	GC
glutamine	col-26	1	6.59841e+06	L-glutamine	GC
glutamine	col-26	2	6.32879e+06	L-glutamine	GC
glutamine	col-26	3	7.54626e+06	L-glutamine	GC
glutamine	col-26	4	7.45495e+06	L-glutamine	GC
NH4NO3	gln-1	1	1.93862e+06	L-glutamine	GC
NH4NO3	gln-1	2	1.26234e+06	L-glutamine	GC
NH4NO3	gln-1	3	932324	L-glutamine	GC
NH4NO3	gln-1	4	928627	L-glutamine	GC
glutamine	gln-1	1	4.59897e+06	L-glutamine	GC
glutamine	gln-1	2	4.23122e+06	L-glutamine	GC
glutamine	gln-1	3	8.03019e+06	L-glutamine	GC
glutamine	gln-1	4	9.63403e+06	L-glutamine	GC
NH4NO3	WT	1	4.89691e+06	L-glutamine	GC
NH4NO3	WT	2	4.73899e+06	L-glutamine	GC
NH4NO3	WT	3	4.48532e+06	L-glutamine	GC
NH4NO3	WT	4	4.11753e+06	L-glutamine	GC
glutamine	WT	1	2.19134e+06	L-glutamine	GC
glutamine	WT	2	3.57164e+06	L-glutamine	GC
glutamine	WT	3	5.49874e+06	L-glutamine	GC
glutamine	WT	4	6.39201e+06	L-glutamine	GC
NH4NO3	col-26	1	1.28511e+06	L-histidine	GC
NH4NO3	col-26	2	1.57213e+06	L-histidine	GC
NH4NO3	col-26	3	1.45824e+06	L-histidine	GC
NH4NO3	col-26	4	1.19775e+06	L-histidine	GC
glutamine	col-26	1	1.0887e+06	L-histidine	GC
glutamine	col-26	2	825741	L-histidine	GC
glutamine	col-26	3	1.05785e+06	L-histidine	GC
glutamine	col-26	4	1.33185e+06	L-histidine	GC
NH4NO3	gln-1	1	1.88098e+06	L-histidine	GC
NH4NO3	gln-1	2	1.28588e+06	L-histidine	GC
NH4NO3	gln-1	3	1.12967e+06	L-histidine	GC
NH4NO3	gln-1	4	1.06327e+06	L-histidine	GC
glutamine	gln-1	1	344932	L-histidine	GC
glutamine	gln-1	2	386301	L-histidine	GC
glutamine	gln-1	3	802794	L-histidine	GC
glutamine	gln-1	4	533285	L-histidine	GC
NH4NO3	WT	1	1.25556e+06	L-histidine	GC
NH4NO3	WT	2	2.23466e+06	L-histidine	GC
NH4NO3	WT	3	1.53938e+06	L-histidine	GC
NH4NO3	WT	4	1.59158e+06	L-histidine	GC
glutamine	WT	1	390279	L-histidine	GC
glutamine	WT	2	684744	L-histidine	GC
glutamine	WT	3	1.06886e+06	L-histidine	GC
glutamine	WT	4	1.20545e+06	L-histidine	GC
NH4NO3	col-26	1	56607.8	L-homoserine	GC
NH4NO3	col-26	2	33870.6	L-homoserine	GC
NH4NO3	col-26	3	64175.7	L-homoserine	GC
NH4NO3	col-26	4	44355.5	L-homoserine	GC
glutamine	col-26	1	50587.7	L-homoserine	GC
glutamine	col-26	2	41411.8	L-homoserine	GC
glutamine	col-26	3	59097.2	L-homoserine	GC
glutamine	col-26	4	54743.3	L-homoserine	GC
NH4NO3	gln-1	1	392441	L-homoserine	GC
NH4NO3	gln-1	2	545137	L-homoserine	GC
NH4NO3	gln-1	3	260092	L-homoserine	GC
NH4NO3	gln-1	4	154246	L-homoserine	GC
glutamine	gln-1	1	9804.62	L-homoserine	GC
glutamine	gln-1	2	31470.5	L-homoserine	GC
glutamine	gln-1	3	38132.4	L-homoserine	GC
glutamine	gln-1	4	47827.7	L-homoserine	GC
NH4NO3	WT	1	37638.5	L-homoserine	GC
NH4NO3	WT	2	23044.2	L-homoserine	GC
NH4NO3	WT	3	30281.1	L-homoserine	GC
NH4NO3	WT	4	32845.8	L-homoserine	GC
glutamine	WT	1	43457.8	L-homoserine	GC
glutamine	WT	2	17095.7	L-homoserine	GC
glutamine	WT	3	31377	L-homoserine	GC
glutamine	WT	4	47022.3	L-homoserine	GC
NH4NO3	col-26	1	258675	L-Isoleucine	GC
NH4NO3	col-26	2	352115	L-Isoleucine	GC
NH4NO3	col-26	3	418951	L-Isoleucine	GC
NH4NO3	col-26	4	197324	L-Isoleucine	GC
glutamine	col-26	1	238019	L-Isoleucine	GC
glutamine	col-26	2	131292	L-Isoleucine	GC
glutamine	col-26	3	161905	L-Isoleucine	GC
glutamine	col-26	4	286243	L-Isoleucine	GC
NH4NO3	gln-1	1	163627	L-Isoleucine	GC
NH4NO3	gln-1	2	211758	L-Isoleucine	GC
NH4NO3	gln-1	3	188388	L-Isoleucine	GC
NH4NO3	gln-1	4	129077	L-Isoleucine	GC
glutamine	gln-1	1	212960	L-Isoleucine	GC
glutamine	gln-1	2	288312	L-Isoleucine	GC
glutamine	gln-1	3	153050	L-Isoleucine	GC
glutamine	gln-1	4	76396.5	L-Isoleucine	GC
NH4NO3	WT	1	54731.6	L-Isoleucine	GC
NH4NO3	WT	2	106822	L-Isoleucine	GC
NH4NO3	WT	3	75164.1	L-Isoleucine	GC
NH4NO3	WT	4	214052	L-Isoleucine	GC
glutamine	WT	1	151342	L-Isoleucine	GC
glutamine	WT	2	142944	L-Isoleucine	GC
glutamine	WT	3	156117	L-Isoleucine	GC
glutamine	WT	4	100554	L-Isoleucine	GC
NH4NO3	col-26	1	415091	L-Leucine	GC
NH4NO3	col-26	2	510817	L-Leucine	GC
NH4NO3	col-26	3	598941	L-Leucine	GC
NH4NO3	col-26	4	236806	L-Leucine	GC
glutamine	col-26	1	333226	L-Leucine	GC
glutamine	col-26	2	181017	L-Leucine	GC
glutamine	col-26	3	223676	L-Leucine	GC
glutamine	col-26	4	367195	L-Leucine	GC
NH4NO3	gln-1	1	158696	L-Leucine	GC
NH4NO3	gln-1	2	148124	L-Leucine	GC
NH4NO3	gln-1	3	195291	L-Leucine	GC
NH4NO3	gln-1	4	117822	L-Leucine	GC
glutamine	gln-1	1	195804	L-Leucine	GC
glutamine	gln-1	2	224579	L-Leucine	GC
glutamine	gln-1	3	178159	L-Leucine	GC
glutamine	gln-1	4	95496	L-Leucine	GC
NH4NO3	WT	1	75413.2	L-Leucine	GC
NH4NO3	WT	2	159875	L-Leucine	GC
NH4NO3	WT	3	97775.9	L-Leucine	GC
NH4NO3	WT	4	296766	L-Leucine	GC
glutamine	WT	1	198012	L-Leucine	GC
glutamine	WT	2	182252	L-Leucine	GC
glutamine	WT	3	218126	L-Leucine	GC
glutamine	WT	4	147049	L-Leucine	GC
NH4NO3	col-26	1	1.32326e+06	L-lysine	GC
NH4NO3	col-26	2	1.40263e+06	L-lysine	GC
NH4NO3	col-26	3	1.34944e+06	L-lysine	GC
NH4NO3	col-26	4	1.03064e+06	L-lysine	GC
glutamine	col-26	1	1.02673e+06	L-lysine	GC
glutamine	col-26	2	896131	L-lysine	GC
glutamine	col-26	3	1.2618e+06	L-lysine	GC
glutamine	col-26	4	1.19712e+06	L-lysine	GC
NH4NO3	gln-1	1	1.59241e+06	L-lysine	GC
NH4NO3	gln-1	2	1.22453e+06	L-lysine	GC
NH4NO3	gln-1	3	1.28854e+06	L-lysine	GC
NH4NO3	gln-1	4	1.29629e+06	L-lysine	GC
glutamine	gln-1	1	1.07978e+06	L-lysine	GC
glutamine	gln-1	2	976097	L-lysine	GC
glutamine	gln-1	3	1.01913e+06	L-lysine	GC
glutamine	gln-1	4	1.18563e+06	L-lysine	GC
NH4NO3	WT	1	1.59209e+06	L-lysine	GC
NH4NO3	WT	2	1.87273e+06	L-lysine	GC
NH4NO3	WT	3	1.49975e+06	L-lysine	GC
NH4NO3	WT	4	1.98844e+06	L-lysine	GC
glutamine	WT	1	838126	L-lysine	GC
glutamine	WT	2	763887	L-lysine	GC
glutamine	WT	3	1.19816e+06	L-lysine	GC
glutamine	WT	4	1.21412e+06	L-lysine	GC
NH4NO3	col-26	1	11775.6	L-methionine	GC
NH4NO3	col-26	2	10903.2	L-methionine	GC
NH4NO3	col-26	3	12711.3	L-methionine	GC
NH4NO3	col-26	4	9486.05	L-methionine	GC
glutamine	col-26	1	14202.5	L-methionine	GC
glutamine	col-26	2	12864	L-methionine	GC
glutamine	col-26	3	9904.03	L-methionine	GC
glutamine	col-26	4	12776.6	L-methionine	GC
NH4NO3	gln-1	1	25800.8	L-methionine	GC
NH4NO3	gln-1	2	25306.4	L-methionine	GC
NH4NO3	gln-1	3	22933.5	L-methionine	GC
NH4NO3	gln-1	4	25929.5	L-methionine	GC
glutamine	gln-1	1	27915.6	L-methionine	GC
glutamine	gln-1	2	31945.1	L-methionine	GC
glutamine	gln-1	3	29989	L-methionine	GC
glutamine	gln-1	4	29368.2	L-methionine	GC
NH4NO3	WT	1	11610.3	L-methionine	GC
NH4NO3	WT	2	13737.9	L-methionine	GC
NH4NO3	WT	3	11744	L-methionine	GC
NH4NO3	WT	4	10237.3	L-methionine	GC
glutamine	WT	1	14002.6	L-methionine	GC
glutamine	WT	2	11329.7	L-methionine	GC
glutamine	WT	3	12206.7	L-methionine	GC
glutamine	WT	4	12231.9	L-methionine	GC
NH4NO3	col-26	1	748208	L-ornithine	GC
NH4NO3	col-26	2	581598	L-ornithine	GC
NH4NO3	col-26	3	740501	L-ornithine	GC
NH4NO3	col-26	4	657014	L-ornithine	GC
glutamine	col-26	1	993723	L-ornithine	GC
glutamine	col-26	2	58321.7	L-ornithine	GC
glutamine	col-26	3	1.15007e+06	L-ornithine	GC
glutamine	col-26	4	80520.4	L-ornithine	GC
NH4NO3	gln-1	1	4.89426e+06	L-ornithine	GC
NH4NO3	gln-1	2	4.74844e+06	L-ornithine	GC
NH4NO3	gln-1	3	3.43582e+06	L-ornithine	GC
NH4NO3	gln-1	4	3.96197e+06	L-ornithine	GC
glutamine	gln-1	1	132427	L-ornithine	GC
glutamine	gln-1	2	1.98909e+06	L-ornithine	GC
glutamine	gln-1	3	2.55878e+06	L-ornithine	GC
glutamine	gln-1	4	3.39454e+06	L-ornithine	GC
NH4NO3	WT	1	1.99686e+06	L-ornithine	GC
NH4NO3	WT	2	1.33435e+06	L-ornithine	GC
NH4NO3	WT	3	1.60311e+06	L-ornithine	GC
NH4NO3	WT	4	1.71241e+06	L-ornithine	GC
glutamine	WT	1	689162	L-ornithine	GC
glutamine	WT	2	771188	L-ornithine	GC
glutamine	WT	3	1.2596e+06	L-ornithine	GC
glutamine	WT	4	1.6288e+06	L-ornithine	GC
NH4NO3	col-26	1	399501	L-proline	GC
NH4NO3	col-26	2	493084	L-proline	GC
NH4NO3	col-26	3	490242	L-proline	GC
NH4NO3	col-26	4	274029	L-proline	GC
glutamine	col-26	1	432488	L-proline	GC
glutamine	col-26	2	293208	L-proline	GC
glutamine	col-26	3	366177	L-proline	GC
glutamine	col-26	4	473175	L-proline	GC
NH4NO3	gln-1	1	448540	L-proline	GC
NH4NO3	gln-1	2	368223	L-proline	GC
NH4NO3	gln-1	3	423547	L-proline	GC
NH4NO3	gln-1	4	392769	L-proline	GC
glutamine	gln-1	1	574096	L-proline	GC
glutamine	gln-1	2	523505	L-proline	GC
glutamine	gln-1	3	358155	L-proline	GC
glutamine	gln-1	4	343839	L-proline	GC
NH4NO3	WT	1	266486	L-proline	GC
NH4NO3	WT	2	272029	L-proline	GC
NH4NO3	WT	3	192988	L-proline	GC
NH4NO3	WT	4	600910	L-proline	GC
glutamine	WT	1	384607	L-proline	GC
glutamine	WT	2	352395	L-proline	GC
glutamine	WT	3	469860	L-proline	GC
glutamine	WT	4	374835	L-proline	GC
NH4NO3	col-26	1	532741	L-serine	GC
NH4NO3	col-26	2	696213	L-serine	GC
NH4NO3	col-26	3	819107	L-serine	GC
NH4NO3	col-26	4	479579	L-serine	GC
glutamine	col-26	1	461412	L-serine	GC
glutamine	col-26	2	365809	L-serine	GC
glutamine	col-26	3	453355	L-serine	GC
glutamine	col-26	4	566122	L-serine	GC
NH4NO3	gln-1	1	789387	L-serine	GC
NH4NO3	gln-1	2	737915	L-serine	GC
NH4NO3	gln-1	3	714595	L-serine	GC
NH4NO3	gln-1	4	544344	L-serine	GC
glutamine	gln-1	1	587172	L-serine	GC
glutamine	gln-1	2	705162	L-serine	GC
glutamine	gln-1	3	539672	L-serine	GC
glutamine	gln-1	4	460771	L-serine	GC
NH4NO3	WT	1	342440	L-serine	GC
NH4NO3	WT	2	550825	L-serine	GC
NH4NO3	WT	3	411087	L-serine	GC
NH4NO3	WT	4	612823	L-serine	GC
glutamine	WT	1	585762	L-serine	GC
glutamine	WT	2	451465	L-serine	GC
glutamine	WT	3	528362	L-serine	GC
glutamine	WT	4	502457	L-serine	GC
NH4NO3	col-26	1	125929	L-threonine	GC
NH4NO3	col-26	2	84984.1	L-threonine	GC
NH4NO3	col-26	3	92865.3	L-threonine	GC
NH4NO3	col-26	4	43545.3	L-threonine	GC
glutamine	col-26	1	59734.5	L-threonine	GC
glutamine	col-26	2	130734	L-threonine	GC
glutamine	col-26	3	181573	L-threonine	GC
glutamine	col-26	4	65283.4	L-threonine	GC
NH4NO3	gln-1	1	1.55329e+06	L-threonine	GC
NH4NO3	gln-1	2	542073	L-threonine	GC
NH4NO3	gln-1	3	49434.7	L-threonine	GC
NH4NO3	gln-1	4	193522	L-threonine	GC
glutamine	gln-1	1	87291.3	L-threonine	GC
glutamine	gln-1	2	168920	L-threonine	GC
glutamine	gln-1	3	53385.5	L-threonine	GC
glutamine	gln-1	4	214302	L-threonine	GC
NH4NO3	WT	1	186012	L-threonine	GC
NH4NO3	WT	2	163835	L-threonine	GC
NH4NO3	WT	3	168398	L-threonine	GC
NH4NO3	WT	4	86312	L-threonine	GC
glutamine	WT	1	73033.8	L-threonine	GC
glutamine	WT	2	44102.4	L-threonine	GC
glutamine	WT	3	53791.6	L-threonine	GC
glutamine	WT	4	43932.4	L-threonine	GC
NH4NO3	col-26	1	12095.3	L-tryptophan	GC
NH4NO3	col-26	2	33101.7	L-tryptophan	GC
NH4NO3	col-26	3	35631.2	L-tryptophan	GC
NH4NO3	col-26	4	22141.7	L-tryptophan	GC
glutamine	col-26	1	25654.7	L-tryptophan	GC
glutamine	col-26	2	21632.5	L-tryptophan	GC
glutamine	col-26	3	20699.7	L-tryptophan	GC
glutamine	col-26	4	21833	L-tryptophan	GC
NH4NO3	gln-1	1	8578.88	L-tryptophan	GC
NH4NO3	gln-1	2	8356.57	L-tryptophan	GC
NH4NO3	gln-1	3	12054.2	L-tryptophan	GC
NH4NO3	gln-1	4	9888.45	L-tryptophan	GC
glutamine	gln-1	1	14641.6	L-tryptophan	GC
glutamine	gln-1	2	9558.96	L-tryptophan	GC
glutamine	gln-1	3	15596.5	L-tryptophan	GC
glutamine	gln-1	4	5838.15	L-tryptophan	GC
NH4NO3	WT	1	16163.1	L-tryptophan	GC
NH4NO3	WT	2	31784.6	L-tryptophan	GC
NH4NO3	WT	3	18276.9	L-tryptophan	GC
NH4NO3	WT	4	33862.7	L-tryptophan	GC
glutamine	WT	1	14002.2	L-tryptophan	GC
glutamine	WT	2	7962.59	L-tryptophan	GC
glutamine	WT	3	12905.3	L-tryptophan	GC
glutamine	WT	4	12486.6	L-tryptophan	GC
NH4NO3	col-26	1	937951	L-valine	GC
NH4NO3	col-26	2	751925	L-valine	GC
NH4NO3	col-26	3	498350	L-valine	GC
NH4NO3	col-26	4	582166	L-valine	GC
glutamine	col-26	1	721735	L-valine	GC
glutamine	col-26	2	1.04166e+06	L-valine	GC
glutamine	col-26	3	1.36538e+06	L-valine	GC
glutamine	col-26	4	789691	L-valine	GC
NH4NO3	gln-1	1	1.28035e+06	L-valine	GC
NH4NO3	gln-1	2	882575	L-valine	GC
NH4NO3	gln-1	3	818871	L-valine	GC
NH4NO3	gln-1	4	1.32709e+06	L-valine	GC
glutamine	gln-1	1	486668	L-valine	GC
glutamine	gln-1	2	1.18624e+06	L-valine	GC
glutamine	gln-1	3	564538	L-valine	GC
glutamine	gln-1	4	1.22226e+06	L-valine	GC
NH4NO3	WT	1	1.37689e+06	L-valine	GC
NH4NO3	WT	2	1.56359e+06	L-valine	GC
NH4NO3	WT	3	1.2567e+06	L-valine	GC
NH4NO3	WT	4	981743	L-valine	GC
glutamine	WT	1	555257	L-valine	GC
glutamine	WT	2	502523	L-valine	GC
glutamine	WT	3	633434	L-valine	GC
glutamine	WT	4	664078	L-valine	GC
NH4NO3	col-26	1	203008	linoleic acid	GC
NH4NO3	col-26	2	209684	linoleic acid	GC
NH4NO3	col-26	3	198539	linoleic acid	GC
NH4NO3	col-26	4	198793	linoleic acid	GC
glutamine	col-26	1	381893	linoleic acid	GC
glutamine	col-26	2	230551	linoleic acid	GC
glutamine	col-26	3	270265	linoleic acid	GC
glutamine	col-26	4	203913	linoleic acid	GC
NH4NO3	gln-1	1	28045.8	linoleic acid	GC
NH4NO3	gln-1	2	52388.4	linoleic acid	GC
NH4NO3	gln-1	3	38816.3	linoleic acid	GC
NH4NO3	gln-1	4	65324.7	linoleic acid	GC
glutamine	gln-1	1	92471.1	linoleic acid	GC
glutamine	gln-1	2	59796.5	linoleic acid	GC
glutamine	gln-1	3	38130.6	linoleic acid	GC
glutamine	gln-1	4	24556.6	linoleic acid	GC
NH4NO3	WT	1	162708	linoleic acid	GC
NH4NO3	WT	2	22750.5	linoleic acid	GC
NH4NO3	WT	3	224421	linoleic acid	GC
NH4NO3	WT	4	159223	linoleic acid	GC
glutamine	WT	1	172587	linoleic acid	GC
glutamine	WT	2	269252	linoleic acid	GC
glutamine	WT	3	175907	linoleic acid	GC
glutamine	WT	4	72385.6	linoleic acid	GC
NH4NO3	col-26	1	124773	oleic acid	GC
NH4NO3	col-26	2	140152	oleic acid	GC
NH4NO3	col-26	3	117784	oleic acid	GC
NH4NO3	col-26	4	120901	oleic acid	GC
glutamine	col-26	1	195074	oleic acid	GC
glutamine	col-26	2	130861	oleic acid	GC
glutamine	col-26	3	138667	oleic acid	GC
glutamine	col-26	4	107283	oleic acid	GC
NH4NO3	gln-1	1	20332.7	oleic acid	GC
NH4NO3	gln-1	2	27233.5	oleic acid	GC
NH4NO3	gln-1	3	24674.1	oleic acid	GC
NH4NO3	gln-1	4	42870.9	oleic acid	GC
glutamine	gln-1	1	68817.3	oleic acid	GC
glutamine	gln-1	2	25488.4	oleic acid	GC
glutamine	gln-1	3	15987.9	oleic acid	GC
glutamine	gln-1	4	31359	oleic acid	GC
NH4NO3	WT	1	106005	oleic acid	GC
NH4NO3	WT	2	26103.2	oleic acid	GC
NH4NO3	WT	3	131304	oleic acid	GC
NH4NO3	WT	4	100607	oleic acid	GC
glutamine	WT	1	132324	oleic acid	GC
glutamine	WT	2	153265	oleic acid	GC
glutamine	WT	3	97564.5	oleic acid	GC
glutamine	WT	4	54984.9	oleic acid	GC
NH4NO3	col-26	1	1.36556e+06	palmitic acid	GC
NH4NO3	col-26	2	1.33696e+06	palmitic acid	GC
NH4NO3	col-26	3	1.3119e+06	palmitic acid	GC
NH4NO3	col-26	4	1.20909e+06	palmitic acid	GC
glutamine	col-26	1	1.69381e+06	palmitic acid	GC
glutamine	col-26	2	1.46676e+06	palmitic acid	GC
glutamine	col-26	3	1.48956e+06	palmitic acid	GC
glutamine	col-26	4	1.46093e+06	palmitic acid	GC
NH4NO3	gln-1	1	2462900	palmitic acid	GC
NH4NO3	gln-1	2	2.62494e+06	palmitic acid	GC
NH4NO3	gln-1	3	2.13567e+06	palmitic acid	GC
NH4NO3	gln-1	4	2.43503e+06	palmitic acid	GC
glutamine	gln-1	1	2.55317e+06	palmitic acid	GC
glutamine	gln-1	2	2.77174e+06	palmitic acid	GC
glutamine	gln-1	3	2.48343e+06	palmitic acid	GC
glutamine	gln-1	4	2.40229e+06	palmitic acid	GC
NH4NO3	WT	1	1.49718e+06	palmitic acid	GC
NH4NO3	WT	2	1.2759e+06	palmitic acid	GC
NH4NO3	WT	3	1.43558e+06	palmitic acid	GC
NH4NO3	WT	4	1.42392e+06	palmitic acid	GC
glutamine	WT	1	2.22474e+06	palmitic acid	GC
glutamine	WT	2	1.5171e+06	palmitic acid	GC
glutamine	WT	3	1.42865e+06	palmitic acid	GC
glutamine	WT	4	1.30609e+06	palmitic acid	GC
NH4NO3	col-26	1	11390	PEP	GC
NH4NO3	col-26	2	7976.74	PEP	GC
NH4NO3	col-26	3	13356.8	PEP	GC
NH4NO3	col-26	4	7928.41	PEP	GC
glutamine	col-26	1	7464.23	PEP	GC
glutamine	col-26	2	7215.37	PEP	GC
glutamine	col-26	3	12419.4	PEP	GC
glutamine	col-26	4	14746.6	PEP	GC
NH4NO3	gln-1	1	5735.46	PEP	GC
NH4NO3	gln-1	2	3601.99	PEP	GC
NH4NO3	gln-1	3	3291.24	PEP	GC
NH4NO3	gln-1	4	2509.16	PEP	GC
glutamine	gln-1	1	2443.93	PEP	GC
glutamine	gln-1	2	4368.21	PEP	GC
glutamine	gln-1	3	3315.03	PEP	GC
glutamine	gln-1	4	6167.05	PEP	GC
NH4NO3	WT	1	7768.36	PEP	GC
NH4NO3	WT	2	10771.2	PEP	GC
NH4NO3	WT	3	9716.84	PEP	GC
NH4NO3	WT	4	8747.06	PEP	GC
glutamine	WT	1	11209.4	PEP	GC
glutamine	WT	2	4023.02	PEP	GC
glutamine	WT	3	9847.72	PEP	GC
glutamine	WT	4	14818.9	PEP	GC
NH4NO3	col-26	1	178481	Phenylalanine	GC
NH4NO3	col-26	2	278996	Phenylalanine	GC
NH4NO3	col-26	3	402778	Phenylalanine	GC
NH4NO3	col-26	4	161819	Phenylalanine	GC
glutamine	col-26	1	132440	Phenylalanine	GC
glutamine	col-26	2	127205	Phenylalanine	GC
glutamine	col-26	3	149492	Phenylalanine	GC
glutamine	col-26	4	153701	Phenylalanine	GC
NH4NO3	gln-1	1	52821.1	Phenylalanine	GC
NH4NO3	gln-1	2	71100.8	Phenylalanine	GC
NH4NO3	gln-1	3	96321.5	Phenylalanine	GC
NH4NO3	gln-1	4	41062.5	Phenylalanine	GC
glutamine	gln-1	1	108618	Phenylalanine	GC
glutamine	gln-1	2	145295	Phenylalanine	GC
glutamine	gln-1	3	69832.4	Phenylalanine	GC
glutamine	gln-1	4	39869.9	Phenylalanine	GC
NH4NO3	WT	1	37663.1	Phenylalanine	GC
NH4NO3	WT	2	45253.5	Phenylalanine	GC
NH4NO3	WT	3	69772.8	Phenylalanine	GC
NH4NO3	WT	4	117877	Phenylalanine	GC
glutamine	WT	1	108596	Phenylalanine	GC
glutamine	WT	2	76524.9	Phenylalanine	GC
glutamine	WT	3	102095	Phenylalanine	GC
glutamine	WT	4	54465.7	Phenylalanine	GC
NH4NO3	col-26	1	214376	putrescine	GC
NH4NO3	col-26	2	154277	putrescine	GC
NH4NO3	col-26	3	195936	putrescine	GC
NH4NO3	col-26	4	166916	putrescine	GC
glutamine	col-26	1	358246	putrescine	GC
glutamine	col-26	2	312976	putrescine	GC
glutamine	col-26	3	386178	putrescine	GC
glutamine	col-26	4	342989	putrescine	GC
NH4NO3	gln-1	1	461660	putrescine	GC
NH4NO3	gln-1	2	445090	putrescine	GC
NH4NO3	gln-1	3	331220	putrescine	GC
NH4NO3	gln-1	4	305563	putrescine	GC
glutamine	gln-1	1	559307	putrescine	GC
glutamine	gln-1	2	665475	putrescine	GC
glutamine	gln-1	3	722061	putrescine	GC
glutamine	gln-1	4	737920	putrescine	GC
NH4NO3	WT	1	389158	putrescine	GC
NH4NO3	WT	2	252311	putrescine	GC
NH4NO3	WT	3	341293	putrescine	GC
NH4NO3	WT	4	372365	putrescine	GC
glutamine	WT	1	443201	putrescine	GC
glutamine	WT	2	301857	putrescine	GC
glutamine	WT	3	431459	putrescine	GC
glutamine	WT	4	569786	putrescine	GC
NH4NO3	col-26	1	17082.6	Pyruvate	LC
NH4NO3	col-26	2	12215.9	Pyruvate	LC
glutamine	col-26	1	28975.9	Pyruvate	LC
glutamine	col-26	2	19323.1	Pyruvate	LC
NH4NO3	gln-1	1	31834.7	Pyruvate	LC
NH4NO3	gln-1	2	38537	Pyruvate	LC
glutamine	gln-1	1	40761.2	Pyruvate	LC
glutamine	gln-1	2	44595.2	Pyruvate	LC
NH4NO3	WT	1	92761.5	Pyruvate	LC
NH4NO3	WT	2	55527.9	Pyruvate	LC
glutamine	WT	1	79155.5	Pyruvate	LC
glutamine	WT	2	75797.3	Pyruvate	LC
NH4NO3	col-26	1	19247.8	squalene	GC
NH4NO3	col-26	2	17206.6	squalene	GC
NH4NO3	col-26	3	25285.9	squalene	GC
NH4NO3	col-26	4	25591	squalene	GC
glutamine	col-26	1	27006.8	squalene	GC
glutamine	col-26	2	21102.8	squalene	GC
glutamine	col-26	3	19774.8	squalene	GC
glutamine	col-26	4	27672.8	squalene	GC
NH4NO3	gln-1	1	32480.9	squalene	GC
NH4NO3	gln-1	2	41637.5	squalene	GC
NH4NO3	gln-1	3	34003.2	squalene	GC
NH4NO3	gln-1	4	21796.4	squalene	GC
glutamine	gln-1	1	23166.5	squalene	GC
glutamine	gln-1	2	25071.1	squalene	GC
glutamine	gln-1	3	43905.2	squalene	GC
glutamine	gln-1	4	34533.5	squalene	GC
NH4NO3	WT	1	30033.1	squalene	GC
NH4NO3	WT	2	30389.5	squalene	GC
NH4NO3	WT	3	32927.4	squalene	GC
NH4NO3	WT	4	23126	squalene	GC
glutamine	WT	1	42467.4	squalene	GC
glutamine	WT	2	36093.3	squalene	GC
glutamine	WT	3	57171.2	squalene	GC
glutamine	WT	4	32030.9	squalene	GC
NH4NO3	col-26	1	1.38836e+06	stearic acid	GC
NH4NO3	col-26	2	1.39167e+06	stearic acid	GC
NH4NO3	col-26	3	1.35493e+06	stearic acid	GC
NH4NO3	col-26	4	1.27361e+06	stearic acid	GC
glutamine	col-26	1	1.47827e+06	stearic acid	GC
glutamine	col-26	2	1.37707e+06	stearic acid	GC
glutamine	col-26	3	1.33563e+06	stearic acid	GC
glutamine	col-26	4	1.43518e+06	stearic acid	GC
NH4NO3	gln-1	1	3.01346e+06	stearic acid	GC
NH4NO3	gln-1	2	3.15853e+06	stearic acid	GC
NH4NO3	gln-1	3	2.72624e+06	stearic acid	GC
NH4NO3	gln-1	4	3.05324e+06	stearic acid	GC
glutamine	gln-1	1	2.87255e+06	stearic acid	GC
glutamine	gln-1	2	3.14401e+06	stearic acid	GC
glutamine	gln-1	3	2.9343e+06	stearic acid	GC
glutamine	gln-1	4	2.7892e+06	stearic acid	GC
NH4NO3	WT	1	1.60521e+06	stearic acid	GC
NH4NO3	WT	2	1.55765e+06	stearic acid	GC
NH4NO3	WT	3	1.44613e+06	stearic acid	GC
NH4NO3	WT	4	1.49966e+06	stearic acid	GC
glutamine	WT	1	2.00216e+06	stearic acid	GC
glutamine	WT	2	1.38367e+06	stearic acid	GC
glutamine	WT	3	1.38602e+06	stearic acid	GC
glutamine	WT	4	1.42347e+06	stearic acid	GC
NH4NO3	col-26	1	0	Succinate semialdehyde	LC
NH4NO3	col-26	2	0	Succinate semialdehyde	LC
glutamine	col-26	1	0	Succinate semialdehyde	LC
glutamine	col-26	2	0	Succinate semialdehyde	LC
NH4NO3	gln-1	1	36571.9	Succinate semialdehyde	LC
NH4NO3	gln-1	2	50307	Succinate semialdehyde	LC
glutamine	gln-1	1	23694.5	Succinate semialdehyde	LC
glutamine	gln-1	2	6242.61	Succinate semialdehyde	LC
NH4NO3	WT	1	67023.6	Succinate semialdehyde	LC
NH4NO3	WT	2	18962.1	Succinate semialdehyde	LC
glutamine	WT	1	14314.4	Succinate semialdehyde	LC
glutamine	WT	2	14630.4	Succinate semialdehyde	LC
NH4NO3	col-26	1	2.19338e+06	succinic acid	GC
NH4NO3	col-26	2	2.49354e+06	succinic acid	GC
NH4NO3	col-26	3	2.34962e+06	succinic acid	GC
NH4NO3	col-26	4	1.54368e+06	succinic acid	GC
glutamine	col-26	1	2.31338e+06	succinic acid	GC
glutamine	col-26	2	2.25028e+06	succinic acid	GC
glutamine	col-26	3	3.16436e+06	succinic acid	GC
glutamine	col-26	4	2.02688e+06	succinic acid	GC
NH4NO3	gln-1	1	1.46628e+06	succinic acid	GC
NH4NO3	gln-1	2	1.08595e+06	succinic acid	GC
NH4NO3	gln-1	3	1.13486e+06	succinic acid	GC
NH4NO3	gln-1	4	957828	succinic acid	GC
glutamine	gln-1	1	955337	succinic acid	GC
glutamine	gln-1	2	1.01742e+06	succinic acid	GC
glutamine	gln-1	3	865762	succinic acid	GC
glutamine	gln-1	4	735373	succinic acid	GC
NH4NO3	WT	1	706322	succinic acid	GC
NH4NO3	WT	2	1.49076e+06	succinic acid	GC
NH4NO3	WT	3	765574	succinic acid	GC
NH4NO3	WT	4	970961	succinic acid	GC
glutamine	WT	1	901761	succinic acid	GC
glutamine	WT	2	589315	succinic acid	GC
glutamine	WT	3	746930	succinic acid	GC
glutamine	WT	4	607796	succinic acid	GC
glutamine	col-26	1	8.10086e+06	Trehalose	GC
glutamine	col-26	2	9.10421e+06	Trehalose	GC
glutamine	col-26	3	1.02397e+07	Trehalose	GC
glutamine	col-26	4	9.59904e+06	Trehalose	GC
NH4NO3	col-26	1	9.26797e+06	Trehalose	GC
NH4NO3	col-26	2	7.11453e+06	Trehalose	GC
NH4NO3	col-26	3	7.69949e+06	Trehalose	GC
NH4NO3	col-26	4	7.79172e+06	Trehalose	GC
glutamine	gln-1	1	1.67559e+07	Trehalose	GC
glutamine	gln-1	2	1.74592e+07	Trehalose	GC
glutamine	gln-1	3	1.73452e+07	Trehalose	GC
glutamine	gln-1	4	1.82955e+07	Trehalose	GC
NH4NO3	gln-1	1	1.39289e+07	Trehalose	GC
NH4NO3	gln-1	2	1.28771e+07	Trehalose	GC
NH4NO3	gln-1	3	1.2659e+07	Trehalose	GC
NH4NO3	gln-1	4	1.38418e+07	Trehalose	GC
glutamine	WT	1	9.33925e+06	Trehalose	GC
glutamine	WT	2	7.73538e+06	Trehalose	GC
glutamine	WT	3	8.91065e+06	Trehalose	GC
glutamine	WT	4	9.13637e+06	Trehalose	GC
NH4NO3	WT	1	8.5559e+06	Trehalose	GC
NH4NO3	WT	2	9.6825e+06	Trehalose	GC
NH4NO3	WT	3	8.59338e+06	Trehalose	GC
NH4NO3	WT	4	9.41978e+06	Trehalose	GC
NH4NO3	col-26	1	949247	tyrosine	GC
NH4NO3	col-26	2	1.31303e+06	tyrosine	GC
NH4NO3	col-26	3	1.30943e+06	tyrosine	GC
NH4NO3	col-26	4	934610	tyrosine	GC
glutamine	col-26	1	758693	tyrosine	GC
glutamine	col-26	2	650257	tyrosine	GC
glutamine	col-26	3	861852	tyrosine	GC
glutamine	col-26	4	902437	tyrosine	GC
NH4NO3	gln-1	1	865517	tyrosine	GC
NH4NO3	gln-1	2	789241	tyrosine	GC
NH4NO3	gln-1	3	750675	tyrosine	GC
NH4NO3	gln-1	4	792195	tyrosine	GC
glutamine	gln-1	1	542735	tyrosine	GC
glutamine	gln-1	2	473837	tyrosine	GC
glutamine	gln-1	3	403734	tyrosine	GC
glutamine	gln-1	4	503323	tyrosine	GC
NH4NO3	WT	1	750093	tyrosine	GC
NH4NO3	WT	2	1.10863e+06	tyrosine	GC
NH4NO3	WT	3	772609	tyrosine	GC
NH4NO3	WT	4	1.18191e+06	tyrosine	GC
glutamine	WT	1	391956	tyrosine	GC
glutamine	WT	2	407721	tyrosine	GC
glutamine	WT	3	599974	tyrosine	GC
glutamine	WT	4	520613	tyrosine	GC
NH4NO3	col-26	1	59985	UDP-Glucose	LC
NH4NO3	col-26	2	82889.9	UDP-Glucose	LC
glutamine	col-26	1	16462.8	UDP-Glucose	LC
glutamine	col-26	2	34898.1	UDP-Glucose	LC
NH4NO3	gln-1	1	81970.3	UDP-Glucose	LC
NH4NO3	gln-1	2	80230	UDP-Glucose	LC
glutamine	gln-1	1	66863.4	UDP-Glucose	LC
glutamine	gln-1	2	47711.4	UDP-Glucose	LC
NH4NO3	WT	1	93427.1	UDP-Glucose	LC
NH4NO3	WT	2	68001.2	UDP-Glucose	LC
glutamine	WT	1	54626.4	UDP-Glucose	LC
glutamine	WT	2	51486.3	UDP-Glucose	LC
NH4NO3	col-26	1	61689.7	Urea	GC
NH4NO3	col-26	2	60028.7	Urea	GC
NH4NO3	col-26	3	46306.1	Urea	GC
NH4NO3	col-26	4	112513	Urea	GC
glutamine	col-26	1	78915.6	Urea	GC
glutamine	col-26	2	92142.6	Urea	GC
glutamine	col-26	3	107176	Urea	GC
glutamine	col-26	4	108547	Urea	GC
NH4NO3	gln-1	1	128666	Urea	GC
NH4NO3	gln-1	2	137327	Urea	GC
NH4NO3	gln-1	3	121902	Urea	GC
NH4NO3	gln-1	4	107313	Urea	GC
glutamine	gln-1	1	229394	Urea	GC
glutamine	gln-1	2	221527	Urea	GC
glutamine	gln-1	3	193552	Urea	GC
glutamine	gln-1	4	257543	Urea	GC
NH4NO3	WT	1	104478	Urea	GC
NH4NO3	WT	2	99024.9	Urea	GC
NH4NO3	WT	3	133845	Urea	GC
NH4NO3	WT	4	79304.5	Urea	GC
glutamine	WT	1	138114	Urea	GC
glutamine	WT	2	71902.9	Urea	GC
glutamine	WT	3	60297.8	Urea	GC
glutamine	WT	4	85102.4	Urea	GC
NH4NO3	col-26	1	101792	uric acid	GC
NH4NO3	col-26	2	185063	uric acid	GC
NH4NO3	col-26	3	117170	uric acid	GC
NH4NO3	col-26	4	68321.9	uric acid	GC
glutamine	col-26	1	137324	uric acid	GC
glutamine	col-26	2	115540	uric acid	GC
glutamine	col-26	3	155499	uric acid	GC
glutamine	col-26	4	129646	uric acid	GC
NH4NO3	gln-1	1	36178.9	uric acid	GC
NH4NO3	gln-1	2	25771.7	uric acid	GC
NH4NO3	gln-1	3	37465.3	uric acid	GC
NH4NO3	gln-1	4	42372.9	uric acid	GC
glutamine	gln-1	1	76796.5	uric acid	GC
glutamine	gln-1	2	63896.5	uric acid	GC
glutamine	gln-1	3	35461.3	uric acid	GC
glutamine	gln-1	4	50431.2	uric acid	GC
NH4NO3	WT	1	118329	uric acid	GC
NH4NO3	WT	2	124392	uric acid	GC
NH4NO3	WT	3	128993	uric acid	GC
NH4NO3	WT	4	276243	uric acid	GC
glutamine	WT	1	102358	uric acid	GC
glutamine	WT	2	85483.9	uric acid	GC
glutamine	WT	3	138891	uric acid	GC
glutamine	WT	4	71685.6	uric acid	GC
NH4NO3	col-26	1	333963	α-ketoglutarate	GC
NH4NO3	col-26	2	232362	α-ketoglutarate	GC
NH4NO3	col-26	3	315257	α-ketoglutarate	GC
NH4NO3	col-26	4	215262	α-ketoglutarate	GC
glutamine	col-26	1	379824	α-ketoglutarate	GC
glutamine	col-26	2	407066	α-ketoglutarate	GC
glutamine	col-26	3	492294	α-ketoglutarate	GC
glutamine	col-26	4	439430	α-ketoglutarate	GC
NH4NO3	gln-1	1	532501	α-ketoglutarate	GC
NH4NO3	gln-1	2	379205	α-ketoglutarate	GC
NH4NO3	gln-1	3	334433	α-ketoglutarate	GC
NH4NO3	gln-1	4	319458	α-ketoglutarate	GC
glutamine	gln-1	1	535758	α-ketoglutarate	GC
glutamine	gln-1	2	599208	α-ketoglutarate	GC
glutamine	gln-1	3	672901	α-ketoglutarate	GC
glutamine	gln-1	4	807558	α-ketoglutarate	GC
NH4NO3	WT	1	620083	α-ketoglutarate	GC
NH4NO3	WT	2	455754	α-ketoglutarate	GC
NH4NO3	WT	3	527253	α-ketoglutarate	GC
NH4NO3	WT	4	522691	α-ketoglutarate	GC
glutamine	WT	1	604128	α-ketoglutarate	GC
glutamine	WT	2	379633	α-ketoglutarate	GC
glutamine	WT	3	591776	α-ketoglutarate	GC
glutamine	WT	4	741379	α-ketoglutarate	GC
