# Supplementary material for: A fungal transcription factor essential for starch degradation affects integration of carbon and nitrogen metabolism
Source: PLoS Genet. 2017 May 3;13(5):e1006737. doi: 10.1371/journal.pgen.1006737 (PMC5435353; doi:10.1371/journal.pgen.1006737)
Supplement: S5 Table — (XLSX) [file pgen.1006737.s005.xlsx]

## Sheet: Sheet1
JGI portal name	Fungal name	number of COL26 homologs	protein ID
Aspfl1	Aspergillus flavus	3	29045, 32281, 33706
Aspni_DSM_1	Aspergillus niger	3	155996, 159374, 166553
Aspnid1	Aspergillus nidulans	3	2673 , 2804 , 7725
Aspor1	Aspergillus oryzae	3	11236, 11514, 3749
Aspte1	Aspergillus terreus	3	722 , 8642, 9244
Bauco1	Baudoinia compniacensis	2	45860, 48224
Beaba1	Beauveria bassiana	1	9189
Blugr1	Blumeria graminis	1	19881
Botci1	Botrytis cinerea	1	3388
Cante1	Candida tenuis	1	105899
Chagl_1	Chaetomium globosum	1	17188
CocheC4_1	Cochliobolus heterostrophus	2	42172, 46985
Cocmi1	Cochliobolus miyabeanus	1	8999
Cocsa1	Cochliobolus sativus	3	183002, 211649, 25239
Colfi1	Colletotrichum fioriniae	3	281608, 282558, 287435
Colhi1	Colletotrichum higginsianum	3	5685, 6648, 8172
Cormi1	Cordyceps militaris	1	9054
Debha1	Debaryomyces hansenii	1	334
Eurhe1	Eurotium rubrum	2	373878, 523773
Fusgr1	Fusarium graminearum	5	12326, 2387 , 4189 , 4406 , 93
Fusox2	Fusarium oxysporum	5	20653, 20654, 20990, 21885, 8050
Fusve2	Fusarium verticillioides	6	13878, 20271, 3905 , 3906 , 5645 , 9
Grocl1	Grosmannia clavigera	1	5965
Hyspu1_1	Hysterium pulicare	1	120203
Lepmu1	Leptosphaeria maculans	2	11819, 6584
Maggr1	Magnaporthe grisea	1	113056
Marbr1	Marssonina brunnea	1	7180
Metac1	Metarhizium acridum	1	5572
Metan1	Metarhizium robertsii	1	5009
Neucr2	Neurospora crassa	1	6866
Ophpic1	Ophiostoma piceae	1	2125
PenchWisc1_1	Penicillium chrysogenum	1	144490
Penox1	Penicillium oxalicum	1	3949
Podan2	Podospora anserina	2	3097, 5649
Pyrtt1	Pyrenophora teres	1	11591
Sacce1	Saccharomyces cerevisiae	1	2871
Spoth2	Myceliophthora thermophila	1	2301920
Thite2	Thielavia terrestris	1	2108095
Triat2	Trichoderma atroviride	4	11573 , 174866, 22871 , 38560
Trire2	Trichoderma reesei	2	52368 , 55105
TriviGv29_8_2	Trichoderma virens	5	116249, 134723, 156582, 164135, 222887
Veral1	Verticillium alfalfae	1	3458
Verda1	Verticillium dahliae	1	9884
Yarli1	Yarrowia lipolytica	1	66401
